# Supplementary material for: Probing SH2-domains using Inhibitor Affinity Purification (IAP)
Source: Proteome Sci. 2014 Jul 16;12:41. doi: 10.1186/1477-5956-12-41 (PMC4110944; doi:10.1186/1477-5956-12-41)
Supplement: Additional file 1 — Proteomic data. List of captured SH2 proteins. [file 1477-5956-12-41-S1.xlsx]

## Sheet: MaxQuant data
Supplementary Table S4
SH2 domain containing proteins enriched from mixed cell lysate by probe 1.
Accession	Protein names	Gene names	Mol. weight [kDa]	Sequence coverage [%]	Unique peptides	LFQ intensity
P27986	Phosphatidylinositol 3-kinase regulatory subunit alpha	PIK3R1	83.597	47.8	31	300250000
O00459	Phosphatidylinositol 3-kinase regulatory subunit beta	PIK3R2	81.544	52.7	29	102330000
Q8IZW8	Tensin-4	TNS4	76.763	46.6	27	178460000
P07332	Tyrosine-protein kinase Fes/Fps	FES	93.495	43.6	24	39875000
P41240	Tyrosine-protein kinase CSK	CSK	50.704	40	16	17525000
P43405	Tyrosine-protein kinase SYK	SYK	72.065	35	14	19518000
P29350	Tyrosine-protein phosphatase non-receptor type 6	PTPN6	67.56	24.2	12	11290000
Q06187	Tyrosine-protein kinase BTK	BTK	76.28	19.6	10	8521600
Q68CZ2	Tensin-3	TNS3	155.26	6.6	7	13774000
P00519	Tyrosine-protein kinase ABL1	ABL1	122.87	12.6	5	2582900
P06239	Tyrosine-protein kinase Lck	LCK	58	13.8	5	1325300
P08631-2	Tyrosine-protein kinase HCK	HCK	57.312	15.2	4	1099500
P46109	Crk-like protein	CRKL	33.777	18.5	4	3823800
P42680	Tyrosine-protein kinase Tec	TEC	73.58	5.9	3	594080
P06241	Tyrosine-protein kinase Fyn	FYN	60.761	11.5	3	1592400
K7EK35	Signal transducer and activator of transcription 5A;Signal transducer and activator of transcription 5B	STAT5A;STAT5B	87.361	3.4	2	525320
P07947	Tyrosine-protein kinase Yes	YES1	60.801	14.9	2	5016200
Q13882	Protein-tyrosine kinase 6	PTK6	51.834	6.2	2	356030
P62993	Growth factor receptor-bound protein 2	GRB2	25.206	9.7	2	1541200
G8JLH9	Signal transducer and activator of transcription 3	STAT3	76.138	3.9	1	937230
P07948	Tyrosine-protein kinase Lyn	LYN	58.573	36.1	1	350300

## Sheet: explanation
Unique peptides	A unique peptide is a peptide which exists only in one protein, although this peptide may appear more than once in the same protein.
LFQ intensities	LFQ stands for label-free quantification, which is a technique that derives quantitative information from integrated signal intensities of the respective precursor ions in the MS1 spectra.
