# Supplementary material for: Probing SH2-domains using Inhibitor Affinity Purification (IAP)
Source: Proteome Sci. 2014 Jul 16;12:41. doi: 10.1186/1477-5956-12-41 (PMC4110944; doi:10.1186/1477-5956-12-41)
Supplement: Additional file 2 — Proteomic data. Pull-down optimization. [file 1477-5956-12-41-S2.xlsx]

## Sheet: PD_normal
Supplementary Table S4_1
SH2 enrichment with standard protocol
Accession	Protein names	Gene names	Sequence coverage [%]	Mol. weight [kDa]	Unique peptides	Intensity	LFQ intensity	MS/MS Count
P63261	Actin, cytoplasmic 2;Actin, cytoplasmic 2, N-terminally processed	ACTG1	75.7	41.792	1	1696600000	2685500000	112
P14618	Pyruvate kinase isozymes M1/M2;Pyruvate kinase	PKM	71.6	57.936	44	959470000	1336100000	183
P08238	Heat shock protein HSP 90-beta	HSP90AB1	49.4	83.263	21	516590000	815000000	118
Q5VTE0	Putative elongation factor 1-alpha-like 3;Elongation factor 1-alpha 1	EEF1A1P5;EEF1A1	47.4	50.184	9	487760000	693980000	60
P68371	Tubulin beta-4B chain	TUBB4B	67	49.83	1	463190000	538260000	121
P35579	Myosin-9	MYH9	48.1	226.53	77	379150000	554370000	251
P11142	Heat shock cognate 71 kDa protein	HSPA8	43.5	70.897	23	299470000	437020000	92
P04406	Glyceraldehyde-3-phosphate dehydrogenase	GAPDH	74.9	36.053	16	261840000	340130000	67
P10809	60 kDa heat shock protein, mitochondrial	HSPD1	57.2	61.054	33	208700000	286420000	95
P27986	Phosphatidylinositol 3-kinase regulatory subunit alpha	PIK3R1	47.8	83.597	31	197980000	300250000	92
P35580	Myosin-10	MYH10	49.1	229	63	185820000	265320000	145
P11021	78 kDa glucose-regulated protein	HSPA5	46.2	72.332	30	179840000	273720000	98
P00338	L-lactate dehydrogenase A chain	LDHA	63.6	36.688	20	161950000	205340000	72
P13639	Elongation factor 2	EEF2	49.9	95.337	37	148990000	197690000	99
P07900	Heat shock protein HSP 90-alpha	HSP90AA1	44.5	84.659	20	148730000	211030000	56
Q06830	Peroxiredoxin-1	PRDX1	75.4	22.11	12	147680000	205440000	38
P14625	Endoplasmin	HSP90B1	50.3	92.468	34	146110000	208910000	82
P06733	Alpha-enolase	ENO1	58.5	47.168	21	142520000	188070000	78
Q562R1	Beta-actin-like protein 2	ACTBL2	16.2	42.003	1	142490000	221370000	2
P62937	Peptidyl-prolyl cis-trans isomerase A;Peptidyl-prolyl cis-trans isomerase	PPIA	74.5	18.012	12	139290000	177940000	50
P78527	DNA-dependent protein kinase catalytic subunit	PRKDC	37.3	469.08	111	119240000	178070000	133
Q00610-2	Clathrin heavy chain 1	CLTC	42	187.89	52	118360000	183340000	104
P68133	Actin, alpha skeletal muscle;Actin, alpha cardiac muscle 1;Actin, gamma-enteric smooth muscle;Actin, aortic smooth muscle	ACTA1;ACTC1;ACTG2;ACTA2	31.8	42.051	2	117530000	159150000	13
Q8IZW8	Tensin-4	TNS4	46.6	76.763	27	115530000	178460000	58
P06748-2	Nucleophosmin	NPM1	41.5	29.464	11	114010000	169620000	38
P04075	Fructose-bisphosphate aldolase A;Fructose-bisphosphate aldolase	ALDOA	49.2	39.42	19	112050000	148270000	49
P49327	Fatty acid synthase;[Acyl-carrier-protein] S-acetyltransferase;[Acyl-carrier-protein] S-malonyltransferase;3-oxoacyl-[acyl-carrier-protein] synthase;3-oxoacyl-[acyl-carrier-protein] reductase;3-hydroxyacyl-[acyl-carrier-protein] dehydratase;Enoyl-[acyl-carrier-protein] reductase;Oleoyl-[acyl-carrier-protein] hydrolase	FASN	37.9	273.42	64	108640000	167390000	120
P22392-2	Nucleoside diphosphate kinase;Nucleoside diphosphate kinase B	NME1-NME2;NME2	78.7	30.137	5	101340000	144050000	51
P25705	ATP synthase subunit alpha, mitochondrial;ATP synthase subunit alpha	ATP5A1	51.9	59.75	23	98169000	145410000	64
P62979	Ubiquitin-40S ribosomal protein S27a;Ubiquitin;40S ribosomal protein S27a;Ubiquitin-60S ribosomal protein L40;Ubiquitin;60S ribosomal protein L40;Polyubiquitin-B;Ubiquitin;Polyubiquitin-C;Ubiquitin	RPS27A;UBB;UBC;UBA52;UBBP4	48.1	17.965	7	94593000	127760000	21
Q5JP53	Tubulin beta chain	TUBB	65.5	47.766	5	92516000	130080000	26
P38646	Stress-70 protein, mitochondrial	HSPA9	43.4	73.68	23	92413000	127630000	55
P26641	Elongation factor 1-gamma	EEF1G	44.9	50.118	21	90323000	133180000	57
P07237	Protein disulfide-isomerase	P4HB	45.3	57.116	23	80614000	124190000	53
P00558	Phosphoglycerate kinase 1;Phosphoglycerate kinase	PGK1	67.1	44.614	20	80205000	117040000	46
G5EA52	Protein disulfide-isomerase A3	PDIA3	51.5	54.963	16	80150000	119630000	44
P19338	Nucleolin	NCL	31	76.613	23	79962000	114210000	42
P06576	ATP synthase subunit beta, mitochondrial;ATP synthase subunit beta	ATP5B	67.3	56.559	23	76056000	107750000	75
P07195	L-lactate dehydrogenase B chain;L-lactate dehydrogenase	LDHB	45.5	36.638	11	72468000	111420000	32
P23396	40S ribosomal protein S3	RPS3	64.2	26.688	16	70965000	104610000	37
O43707	Alpha-actinin-4	ACTN4	56.1	104.85	24	70385000	107880000	72
P60842	Eukaryotic initiation factor 4A-I	EIF4A1	55.9	46.153	10	70363000	93975000	48
Q01082	Spectrin beta chain, non-erythrocytic 1	SPTBN1	36.8	274.61	58	66958000	90465000	94
P27797	Calreticulin	CALR	43.9	48.141	14	66919000	101680000	32
O00459	Phosphatidylinositol 3-kinase regulatory subunit beta	PIK3R2	52.7	81.544	29	66280000	102330000	63
P07737	Profilin-1	PFN1	66.4	15.054	9	65564000	100610000	27
P63104	14-3-3 protein zeta/delta	YWHAZ	50.2	27.745	9	65313000	87697000	29
P07814	Bifunctional glutamate/proline--tRNA ligase;Glutamate--tRNA ligase;Proline--tRNA ligase	EPRS	35.8	170.59	37	64912000	90356000	67
P26038	Moesin	MSN	41.4	67.819	16	60554000	84702000	50
Q13813	Spectrin alpha chain, non-erythrocytic 1	SPTAN1	32.2	284.54	56	59163000	87469000	107
P62701	40S ribosomal protein S4, X isoform	RPS4X	56.3	29.597	15	55311000	75911000	36
Q99832-3	T-complex protein 1 subunit eta	CCT7	55.7	54.804	20	55072000	74096000	47
P07355	Annexin A2;Annexin;Putative annexin A2-like protein	ANXA2;ANXA2P2	49.9	38.604	16	54703000	70794000	40
Q5HY54	Filamin-A	FLNA	25.2	276.55	41	54316000	81446000	70
B4DEM7	T-complex protein 1 subunit theta	CCT8	48.6	57.645	23	53844000	76734000	45
P05141	ADP/ATP translocase 2	SLC25A5	35.6	32.852	4	52151000	85620000	20
P12956	X-ray repair cross-complementing protein 6	XRCC6	46.1	69.842	24	50771000	74389000	61
P62826	GTP-binding nuclear protein Ran	RAN	44.4	24.423	11	50713000	81340000	29
P06753-4		TPM3	48.2	28.793	7	50553000	81401000	32
F8W1R7	Myosin light polypeptide 6	MYL6	49.7	16.29	7	50439000	76247000	32
P50991	T-complex protein 1 subunit delta	CCT4	34.9	57.924	16	49718000	71682000	29
P17987	T-complex protein 1 subunit alpha	TCP1	41.9	60.343	20	49418000	72559000	44
P13010	X-ray repair cross-complementing protein 5	XRCC5	41.7	82.704	19	49374000	72895000	43
P06744	Glucose-6-phosphate isomerase	GPI	41.8	63.146	17	46404000	68797000	42
P09211	Glutathione S-transferase P	GSTP1	53.3	23.356	9	44824000	66791000	24
P49411	Elongation factor Tu, mitochondrial	TUFM	37.8	49.541	15	44738000	68225000	24
P19105	Myosin regulatory light chain 12A;Myosin regulatory light chain 12B;Myosin regulatory light polypeptide 9	MYL12A;MYL12B;MYL9	50.9	19.794	7	43251000	60900000	25
P62913	60S ribosomal protein L11	RPL11	32	20.252	6	42835000	51273000	9
P13667	Protein disulfide-isomerase A4	PDIA4	42.2	72.932	24	42592000	54365000	43
P42704	Leucine-rich PPR motif-containing protein, mitochondrial	LRPPRC	34.6	157.9	36	41661000	63764000	58
P09429	High mobility group protein B1	HMGB1	38.6	24.893	8	41269000	62641000	23
B4DPJ8	T-complex protein 1 subunit zeta	CCT6A	43.6	54.867	15	39943000	59339000	31
Q5T6W5	Heterogeneous nuclear ribonucleoprotein K	HNRNPK	43.2	47.557	14	39785000	59578000	35
G3V1A4	Cofilin-1	CFL1	67.1	16.811	9	39730000	61599000	21
P41252	Isoleucine--tRNA ligase, cytoplasmic	IARS	25.4	144.5	25	36450000	50031000	47
P62269	40S ribosomal protein S18	RPS18	56.6	17.718	10	36310000	44475000	20
Q14697	Neutral alpha-glucosidase AB	GANAB	44.4	106.87	26	35766000	59443000	38
P40926	Malate dehydrogenase, mitochondrial;Malate dehydrogenase	MDH2	55.6	35.503	14	35573000	47471000	32
P62258	14-3-3 protein epsilon	YWHAE	47.1	29.174	10	35183000	52501000	24
P23246	Splicing factor, proline- and glutamine-rich	SFPQ	24.8	76.149	14	34875000	45866000	26
Q16658	Fascin	FSCN1	35.9	54.529	14	34616000	49545000	25
P11940-2	Polyadenylate-binding protein 1	PABPC1	38.4	61.18	6	34597000	51078000	32
P09651-3	Heterogeneous nuclear ribonucleoprotein A1;Heterogeneous nuclear ribonucleoprotein A1-like 2	HNRNPA1;HNRNPA1L2	53.6	29.386	14	34335000	35158000	23
P78371	T-complex protein 1 subunit beta	CCT2	52.1	57.488	19	33710000	43686000	49
P63244	Guanine nucleotide-binding protein subunit beta-2-like 1	GNB2L1	63.7	35.076	16	33702000	52344000	30
P61604	10 kDa heat shock protein, mitochondrial	HSPE1	68.6	10.932	9	33495000	52963000	15
C9J9K3	40S ribosomal protein SA	RPSA;RPSAP58	53.8	29.505	11	33368000	44884000	25
P39019	40S ribosomal protein S19	RPS19	42.8	16.06	8	33278000	53769000	17
Q00839-2	Heterogeneous nuclear ribonucleoprotein U	HNRNPU	27.4	88.979	16	32962000	54163000	23
P60866	40S ribosomal protein S20	RPS20	22.7	13.373	3	32470000	47411000	11
P48643	T-complex protein 1 subunit epsilon	CCT5	37.2	59.67	17	32287000	43590000	34
P37802	Transgelin-2	TAGLN2	71.4	22.391	13	32212000	40670000	37
B4DUR8	T-complex protein 1 subunit gamma	CCT3	39	55.674	16	32169000	44852000	33
P60174-1	Triosephosphate isomerase	TPI1	72.3	26.669	12	31957000	49252000	20
P08670	Vimentin	VIM	55.2	53.651	20	31547000	45038000	36
P62263	40S ribosomal protein S14	RPS14	65.6	16.273	7	31490000	45826000	8
P13796	Plastin-2	LCP1	37.5	70.288	15	31081000	39496000	36
P14868	Aspartate--tRNA ligase, cytoplasmic	DARS;DKFZp781B11202	43.9	57.136	18	30760000	44496000	31
H3BRA8		NME3	5.7	13.536	1	30703000	47701000	2
P17066	Heat shock 70 kDa protein 6;Putative heat shock 70 kDa protein 7	HSPA6;HSPA7	10.1	71.027	1	30531000	47433000	2
Q92945	Far upstream element-binding protein 2	KHSRP	38.4	73.114	16	29701000	42436000	23
P62249	40S ribosomal protein S16	RPS16	54.1	16.445	9	29608000	47830000	14
P55072	Transitional endoplasmic reticulum ATPase	VCP	44.7	89.321	26	29441000	37177000	52
P50395	Rab GDP dissociation inhibitor beta	GDI2	53.9	50.663	20	29292000	36871000	49
P23526	Adenosylhomocysteinase	AHCY	29.2	47.716	10	29097000	44406000	31
O00299	Chloride intracellular channel protein 1	CLIC1	38.6	26.922	8	29054000	45383000	16
Q99623	Prohibitin-2	PHB2	58.2	33.296	16	28688000	44883000	25
P22626	Heterogeneous nuclear ribonucleoproteins A2/B1	HNRNPA2B1	41.4	37.429	11	28564000	38347000	27
P61247	40S ribosomal protein S3a	RPS3A	48.9	29.945	13	28528000	33753000	13
P08107	Heat shock 70 kDa protein 1A/1B	HSPA1A	28.4	70.051	6	28477000	37454000	32
P04843	Dolichyl-diphosphooligosaccharide--protein glycosyltransferase subunit 1	RPN1	51.6	68.569	22	27870000	38934000	34
P05388	60S acidic ribosomal protein P0;60S acidic ribosomal protein P0-like	RPLP0;RPLP0P6	50.8	34.273	11	27672000	44177000	16
P26599	Polypyrimidine tract-binding protein 1	PTBP1	36	57.221	10	27662000	40660000	25
P07332	Tyrosine-protein kinase Fes/Fps	FES	50.2	93.495	24	27615000	39875000	51
P23381	Tryptophan--tRNA ligase, cytoplasmic;T1-TrpRS;T2-TrpRS	WARS	42.5	53.165	14	27601000	38700000	29
Q15233	Non-POU domain-containing octamer-binding protein	NONO	33.5	54.231	13	27486000	36765000	23
Q16643	Drebrin	DBN1	27.4	71.428	15	27360000	43132000	27
P18124	60S ribosomal protein L7	RPL7	46	29.225	11	27027000	39295000	19
P04792	Heat shock protein beta-1	HSPB1	61.5	22.782	10	26885000	38476000	22
Q9UQ80	Proliferation-associated protein 2G4	PA2G4	25.6	43.786	10	26300000	39712000	25
P42338	Phosphatidylinositol 4,5-bisphosphate 3-kinase catalytic subunit beta isoform	PIK3CB;DKFZp779K1237	23.8	122.76	20	26182000	40677000	40
P29692-2		EEF1D	19.2	71.407	1	26142000	42443000	17
P42336	Phosphatidylinositol 4,5-bisphosphate 3-kinase catalytic subunit alpha isoform	PIK3CA	29.4	124.28	22	25986000	38329000	54
O43175	D-3-phosphoglycerate dehydrogenase	PHGDH	27.4	56.65	11	25841000	37604000	28
Q15365	Poly(rC)-binding protein 1	PCBP1	38.2	37.497	6	25822000	37305000	19
P53396-2	ATP-citrate synthase	ACLY	32.4	119.77	27	25427000	35809000	47
P61981	14-3-3 protein gamma;14-3-3 protein gamma, N-terminally processed	YWHAG	31.6	28.302	4	24986000	32344000	8
P21796	Voltage-dependent anion-selective channel protein 1	VDAC1	62.2	30.772	15	24752000	32748000	26
P32119	Peroxiredoxin-2	PRDX2	37.4	21.892	8	24566000	34817000	19
I3L397	Eukaryotic translation initiation factor 5A-1;Eukaryotic translation initiation factor 5A-2;Eukaryotic translation initiation factor 5A-1-like	EIF5A;EIF5A2;EIF5AL1	58.5	16.118	9	24500000	34395000	21
P12004	Proliferating cell nuclear antigen	PCNA	47.9	28.768	10	24318000	36001000	22
Q08211	ATP-dependent RNA helicase A	DHX9	27.2	140.96	23	24194000	34612000	39
B7Z254	Protein disulfide-isomerase A6	PDIA6	36.8	47.837	12	24112000	36897000	24
P23284	Peptidyl-prolyl cis-trans isomerase B	PPIB	47.7	23.742	9	24075000	33326000	14
Q7KZF4	Staphylococcal nuclease domain-containing protein 1	SND1	28	102	20	24068000	34742000	28
K7ELC4	60S ribosomal protein L22	RPL22	44.3	9.0984	5	23975000	41547000	10
P35232	Prohibitin	PHB	81.6	29.804	14	23854000	37054000	19
P28482	Mitogen-activated protein kinase 1	MAPK1	78.1	41.389	14	23436000	38587000	15
Q14204	Cytoplasmic dynein 1 heavy chain 1	DYNC1H1	14.1	532.4	44	23311000	34495000	49
P62081	40S ribosomal protein S7	RPS7	42.3	22.127	10	23248000	37050000	26
P26640	Valine--tRNA ligase	VARS	20.4	140.47	20	22540000	32181000	34
P30050	60S ribosomal protein L12	RPL12	54.5	17.818	6	22409000	31151000	14
P62906	60S ribosomal protein L10a	RPL10A	39.2	24.831	6	22191000	30253000	10
P31946	14-3-3 protein beta/alpha;14-3-3 protein beta/alpha, N-terminally processed	YWHAB	41.1	28.082	1	21646000	29819000	11
P31947-2	14-3-3 protein sigma	SFN	12	24.336	1	21325000	33131000	1
P62244	40S ribosomal protein S15a	RPS15A	51.5	14.839	6	21313000	28236000	11
P62277	40S ribosomal protein S13	RPS13	39.1	17.222	6	21288000	29181000	14
P29401	Transketolase	TKT	30	67.877	12	21030000	25078000	23
B1AK87	F-actin-capping protein subunit beta	CAPZB	40	29.295	9	20873000	28786000	23
F8VZY9	Keratin, type I cytoskeletal 18	KRT18	47.1	43.774	10	20773000	31884000	18
P22314	Ubiquitin-like modifier-activating enzyme 1	UBA1	24.2	117.85	17	20695000	29795000	31
Q92688-2	Acidic leucine-rich nuclear phosphoprotein 32 family member B	ANP32B	34.9	22.276	3	20198000	26411000	15
P62280	40S ribosomal protein S11	RPS11	46.2	18.431	8	20186000	28444000	10
P31943	Heterogeneous nuclear ribonucleoprotein H;Heterogeneous nuclear ribonucleoprotein H, N-terminally processed	HNRNPH1	28.5	49.229	5	20059000	24465000	19
P54577	Tyrosine--tRNA ligase, cytoplasmic	YARS	42	59.143	16	19820000	30378000	25
P14866-2	Heterogeneous nuclear ribonucleoprotein L	HNRNPL	35.3	50.56	10	19623000	29084000	14
P31939	Bifunctional purine biosynthesis protein PURH;Phosphoribosylaminoimidazolecarboxamide formyltransferase;IMP cyclohydrolase	ATIC	38.2	64.615	17	19599000	26887000	33
Q7Z406	Myosin-14	MYH14	17.7	227.87	20	19509000	28541000	25
P02545-2	Prelamin-A/C;Lamin-A/C	LMNA	36.5	65.134	16	19410000	28712000	21
P26639	Threonine--tRNA ligase, cytoplasmic	TARS	17.4	83.434	13	19398000	26986000	24
P52907	F-actin-capping protein subunit alpha-1	CAPZA1	48.3	32.922	7	19269000	31732000	16
P37837	Transaldolase	TALDO1	31.2	37.54	8	18833000	29243000	15
P40939	Trifunctional enzyme subunit alpha, mitochondrial;Long-chain enoyl-CoA hydratase;Long chain 3-hydroxyacyl-CoA dehydrogenase	HADHA	32.4	82.999	17	18601000	20786000	35
Q16891-2	Mitochondrial inner membrane protein	IMMT	34.1	82.624	15	18588000	31940000	12
P02786	Transferrin receptor protein 1;Transferrin receptor protein 1, serum form	TFRC	27.9	84.87	17	18520000	29019000	25
P55060-3	Exportin-2	CSE1L	34.4	107.78	21	18204000	24717000	28
Q12906-5	Interleukin enhancer-binding factor 3	ILF3	24.9	74.606	14	18108000	26727000	20
P49588	Alanine--tRNA ligase, cytoplasmic	AARS	26.9	106.81	20	18085000	24470000	36
P54136	Arginine--tRNA ligase, cytoplasmic	RARS	37.7	75.378	20	17805000	23847000	33
Q00325-2	Phosphate carrier protein, mitochondrial	SLC25A3	36.8	39.958	9	17765000	27601000	12
Q9Y230	RuvB-like 2	RUVBL2	41.9	51.156	16	17326000	24098000	28
P27824	Calnexin	CANX	23.1	67.567	11	17145000	23811000	37
P09874	Poly [ADP-ribose] polymerase 1	PARP1	18.1	113.08	14	17132000	25388000	20
P11586	C-1-tetrahydrofolate synthase, cytoplasmic;Methylenetetrahydrofolate dehydrogenase;Methenyltetrahydrofolate cyclohydrolase;Formyltetrahydrofolate synthetase	MTHFD1	15.1	101.56	12	17071000	25903000	19
P22234	Multifunctional protein ADE2;Phosphoribosylaminoimidazole-succinocarboxamide synthase;Phosphoribosylaminoimidazole carboxylase	PAICS	33.2	47.079	11	17061000	25588000	18
P10515	Dihydrolipoyllysine-residue acetyltransferase component of pyruvate dehydrogenase complex, mitochondrial	DLAT	36.5	68.996	17	17048000	22983000	14
P53621	Coatomer subunit alpha;Xenin;Proxenin	COPA	22.7	138.34	20	16911000	27065000	29
P07339	Cathepsin D;Cathepsin D light chain;Cathepsin D heavy chain	CTSD	27.7	44.552	9	16867000	23796000	21
Q9Y266	Nuclear migration protein nudC	NUDC	33.5	38.242	9	16746000	27821000	20
P42330	Aldo-keto reductase family 1 member C3	AKR1C3	35.6	36.853	3	16676000	25811000	14
P84077	ADP-ribosylation factor 1;ADP-ribosylation factor 3	ARF1;ARF3	58.6	20.697	5	16580000	15890000	25
Q14974	Importin subunit beta-1	KPNB1	22.7	97.169	12	16518000	24920000	26
P48047	ATP synthase subunit O, mitochondrial	ATP5O	50.7	23.277	9	16468000	23711000	19
E9PL22	Hypoxia up-regulated protein 1	HYOU1	24.7	104.78	15	16413000	23580000	27
O00571-2	ATP-dependent RNA helicase DDX3X;ATP-dependent RNA helicase DDX3Y	DDX3X;DDX3Y	32	71.354	13	16222000	21224000	27
B4DQJ8	6-phosphogluconate dehydrogenase, decarboxylating	PGD	31.9	51.872	13	16163000	21776000	23
P33993	DNA replication licensing factor MCM7	MCM7	30.3	81.307	17	16154000	23873000	26
P56192	Methionine--tRNA ligase, cytoplasmic	MARS	22.1	101.11	15	16121000	21659000	21
E9PC26	Mitotic checkpoint serine/threonine-protein kinase BUB1	BUB1	3.3	115.84	1	16095000	0	1
P41250	Glycine--tRNA ligase	GARS	27.2	83.165	15	15897000	24825000	23
P09327	Villin-1	VIL1	24.7	92.694	16	15778000	24085000	23
P63173	60S ribosomal protein L38	RPL38	50	8.2178	3	15658000	23381000	9
Q99733	Nucleosome assembly protein 1-like 4	NAP1L4;NAP1L4b	29.9	42.823	7	15651000	24979000	15
Q15046	Lysine--tRNA ligase	KARS	24.5	68.047	10	15638000	24530000	18
F5H698	Leucine--tRNA ligase, cytoplasmic	LARS	25	129.21	20	15551000	21362000	35
Q01105-3	Protein SET	SET	31.7	30.992	4	15539000	25391000	8
Q14566	DNA replication licensing factor MCM6	MCM6	20	92.888	14	15514000	21292000	25
P52272-2	Heterogeneous nuclear ribonucleoprotein M	HNRNPM	21	73.62	10	15426000	24403000	16
P49321-2	Nuclear autoantigenic sperm protein	NASP	19.8	48.804	6	15292000	17979000	11
Q9Y490	Talin-1	TLN1	16.5	269.76	24	15244000	22610000	38
P48735	Isocitrate dehydrogenase [NADP], mitochondrial;Isocitrate dehydrogenase [NADP]	IDH2	30.1	50.909	12	15011000	19903000	29
F5H897	Heat shock protein 75 kDa, mitochondrial	TRAP1	20	74.267	11	14844000	21350000	21
Q15907	Ras-related protein Rab-11B;Ras-related protein Rab-11A	RAB11B;RAB11A	42.7	24.488	8	14721000	23030000	13
P59998	Actin-related protein 2/3 complex subunit 4	ARPC4;ARPC4-TTLL3	29.8	19.667	5	14717000	21994000	11
P46940	Ras GTPase-activating-like protein IQGAP1	IQGAP1	20.3	189.25	22	14635000	20412000	31
P34897-3	Serine hydroxymethyltransferase, mitochondrial;Serine hydroxymethyltransferase	SHMT2	25.5	53.454	10	14540000	19843000	15
P62273	40S ribosomal protein S29	RPS29	46.4	6.6767	3	14389000	22490000	5
Q9Y265	RuvB-like 1	RUVBL1	28.3	50.227	10	14149000	21950000	21
P18669	Phosphoglycerate mutase 1;Phosphoglycerate mutase 2	PGAM1;PGAM2	33.5	28.804	6	14116000	22387000	9
P61160	Actin-related protein 2	ACTR2	26.6	44.76	9	13861000	17949000	12
P30041	Peroxiredoxin-6	PRDX6	51.8	25.035	8	13691000	21865000	20
Q16555-2	Dihydropyrimidinase-related protein 2	DPYSL2	34.1	58.162	12	13586000	20741000	16
G3V576	Heterogeneous nuclear ribonucleoproteins C1/C2;Heterogeneous nuclear ribonucleoprotein C-like 1	HNRNPC;HNRNPCL1	35.1	25.256	8	13488000	20552000	9
B8ZZQ6	Prothymosin alpha;Thymosin alpha-1	PTMA	36.4	11.758	4	13468000	20925000	6
O60506-4	Heterogeneous nuclear ribonucleoprotein Q	SYNCRIP	26	58.735	7	13429000	20968000	18
O00148	ATP-dependent RNA helicase DDX39A;Spliceosome RNA helicase DDX39B	DDX39A;DDX39B;DDX39	19.4	49.129	8	13341000	19809000	15
P62829	60S ribosomal protein L23	RPL23	37.9	14.865	4	13332000	16135000	8
P55884	Eukaryotic translation initiation factor 3 subunit B	EIF3B	23.3	92.48	12	13324000	17035000	19
P31949	Protein S100-A11	S100A11	52.4	11.74	6	13268000	19676000	13
P62750	60S ribosomal protein L23a	RPL23A	43.6	17.695	7	13201000	22292000	9
Q9H0U4	Ras-related protein Rab-1B;Putative Ras-related protein Rab-1C	RAB1B;RAB1C	33.3	22.171	1	13169000	21168000	10
P09382	Galectin-1	LGALS1	64.4	14.716	7	12947000	21217000	14
E5RI99	60S ribosomal protein L30	RPL30	58.8	12.656	6	12819000	17323000	8
Q92841-1	Probable ATP-dependent RNA helicase DDX17	DDX17	20.3	72.371	7	12776000	18978000	15
P05455	Lupus La protein	SSB	30.4	46.836	10	12513000	15527000	16
P24534	Elongation factor 1-beta	EEF1B2	29.8	24.763	4	12501000	18226000	12
P11413	Glucose-6-phosphate 1-dehydrogenase	G6PD	26.4	59.256	12	12414000	19137000	18
O15144	Actin-related protein 2/3 complex subunit 2	ARPC2	25	34.333	7	12366000	16731000	11
P62851	40S ribosomal protein S25	RPS25	24	13.742	4	12265000	18142000	6
P08195-2	4F2 cell-surface antigen heavy chain	SLC3A2	29.5	57.944	11	12230000	17497000	21
P25398	40S ribosomal protein S12	RPS12	59.1	14.515	6	12063000	17205000	16
R4GN98	Protein S100-A6	S100A6	37.6	9.681	2	11956000	20553000	3
P14174	Macrophage migration inhibitory factor	MIF	53.9	12.476	2	11763000	12635000	6
P13804	Electron transfer flavoprotein subunit alpha, mitochondrial	ETFA	50.5	35.079	10	11709000	17855000	22
Q12904	Aminoacyl tRNA synthase complex-interacting multifunctional protein 1;Endothelial monocyte-activating polypeptide 2	AIMP1	53.8	34.352	10	11630000	17480000	16
Q13347	Eukaryotic translation initiation factor 3 subunit I	EIF3I	32	36.501	6	11620000	18678000	6
P16949	Stathmin	STMN1	32.9	17.302	4	11511000	17635000	12
Q13263	Transcription intermediary factor 1-beta	TRIM28	19.3	88.549	11	11505000	15245000	20
Q13200	26S proteasome non-ATPase regulatory subunit 2	PSMD2	24.4	100.2	14	11500000	16625000	22
P0CW22	40S ribosomal protein S17-like;40S ribosomal protein S17	RPS17L;RPS17	32.6	15.55	4	11436000	18020000	12
B4DJV2	Citrate synthase;Citrate synthase, mitochondrial	CS	15	50.431	7	11406000	13303000	9
Q09666	Neuroblast differentiation-associated protein AHNAK	AHNAK	9.1	629.09	10	11404000	12823000	14
Q12905	Interleukin enhancer-binding factor 2	ILF2	33.3	43.062	8	11343000	18130000	13
P02008	Hemoglobin subunit zeta	HBZ	43.7	15.637	5	11223000	16950000	8
P34932	Heat shock 70 kDa protein 4	HSPA4	22	94.33	12	11168000	15349000	20
Q99497	Protein DJ-1	PARK7	57.7	19.891	6	11063000	16257000	10
P04844-2	Dolichyl-diphosphooligosaccharide--protein glycosyltransferase subunit 2	RPN2	42.9	67.723	15	11042000	15852000	26
P22102	Trifunctional purine biosynthetic protein adenosine-3;Phosphoribosylamine--glycine ligase;Phosphoribosylformylglycinamidine cyclo-ligase;Phosphoribosylglycinamide formyltransferase	GART	12.8	107.77	10	11001000	17010000	19
P51659	Peroxisomal multifunctional enzyme type 2;(3R)-hydroxyacyl-CoA dehydrogenase;Enoyl-CoA hydratase 2	HSD17B4	36.7	79.685	15	10915000	19867000	10
Q86VP6	Cullin-associated NEDD8-dissociated protein 1	CAND1	19.3	136.37	16	10834000	14724000	28
P42677	40S ribosomal protein S27;40S ribosomal protein S27-like	RPS27;RPS27L	39.3	9.461	4	10824000	19163000	8
P31146	Coronin-1A;Coronin	CORO1A	22.8	51.026	8	10798000	16601000	14
F8VPD4	CAD protein;Glutamine-dependent carbamoyl-phosphate synthase;Aspartate carbamoyltransferase;Dihydroorotase	CAD	12.4	236.02	18	10676000	15887000	22
H0Y8E6	DNA replication licensing factor MCM2	MCM2	18.3	93.998	13	10594000	14684000	20
P05198	Eukaryotic translation initiation factor 2 subunit 1	EIF2S1	27.9	36.112	7	10508000	15262000	10
P62857	40S ribosomal protein S28	RPS28	30.4	7.8409	2	10488000	12194000	8
Q9HB71	Calcyclin-binding protein	CACYBP	48.7	26.21	8	10486000	16231000	14
P54819-5	Adenylate kinase 2, mitochondrial	AK2	49.1	24.648	8	10485000	13917000	11
E5RGX5	Stathmin;Stathmin-2	STMN2	11.9	19.574	1	10373000	16116000	2
Q99878	Histone H2A type 1-J;Histone H2A type 1-H;Histone H2A.J;Histone H2A type 2-C;Histone H2A type 2-A;Histone H2A type 1-D;Histone H2A type 1;Histone H2A;Histone H2A type 1-C;Histone H2A type 3;Histone H2A type 1-B/E	HIST1H2AJ;HIST1H2AH;H2AFJ;HIST2H2AC;HIST2H2AA3;HIST1H2AD;HIST1H2AG;HIST1H2AC;HIST3H2A;HIST1H2AB	30.5	13.936	3	10361000	15097000	5
Q96EP5	DAZ-associated protein 1	DAZAP1	18.4	43.383	4	10339000	17013000	7
P39656	Dolichyl-diphosphooligosaccharide--protein glycosyltransferase 48 kDa subunit	DDOST	34.6	50.8	11	10328000	17560000	15
P45880-2	Voltage-dependent anion-selective channel protein 2	VDAC2	47.7	30.412	6	10229000	20489000	7
Q01518	Adenylyl cyclase-associated protein 1	CAP1	27.6	51.901	7	10125000	14349000	19
O00329	Phosphatidylinositol 4,5-bisphosphate 3-kinase catalytic subunit delta isoform	PIK3CD	18.8	119.48	13	10021000	15557000	23
Q6P452	Annexin;Annexin A4	ANXA4	29.1	33.552	6	9947300	10431000	12
P37108	Signal recognition particle 14 kDa protein	SRP14	34.6	14.57	5	9935000	13432000	13
G3V295	Proteasome subunit alpha type;Proteasome subunit alpha type-6	PSMA6	26.6	22.842	5	9924600	15238000	9
P62158	Calmodulin	CALM1;CALM2;CALM3	29.5	16.837	4	9871300	15564000	11
P05023-4	Sodium/potassium-transporting ATPase subunit alpha-1	ATP1A1	15.7	113	11	9788200	14491000	13
H0YA96	Heterogeneous nuclear ribonucleoprotein D0	HNRNPD	19	23.811	4	9786600	13675000	10
P61353	60S ribosomal protein L27	RPL27	36	15.798	4	9766800	13133000	4
P43487	Ran-specific GTPase-activating protein	RANBP1	26.9	23.31	4	9724900	16518000	9
P41091	Eukaryotic translation initiation factor 2 subunit 3;Putative eukaryotic translation initiation factor 2 subunit 3-like protein	EIF2S3;EIF2S3L	22.9	51.109	7	9694900	16233000	11
P43405	Tyrosine-protein kinase SYK	SYK	55	72.065	14	9624700	19518000	5
Q15366-6	Poly(rC)-binding protein 2;Poly(rC)-binding protein 3	PCBP2;PCBP3	23	38.15	4	9599700	13324000	8
P41240	Tyrosine-protein kinase CSK	CSK	67.3	50.704	16	9572100	17525000	3
P14324-2	Farnesyl pyrophosphate synthase	FDPS	17.6	40.532	6	9519900	18035000	10
Q58FF8	Putative heat shock protein HSP 90-beta 2	HSP90AB2P	18.1	44.348	1	9413600	14425000	7
B4E2W0	Trifunctional enzyme subunit beta, mitochondrial;3-ketoacyl-CoA thiolase	HADHB	25.4	48.879	8	9227200	14769000	8
P05387	60S acidic ribosomal protein P2	RPLP2	40.9	11.665	3	9153800	10248000	8
P62805	Histone H4	HIST1H4A	50.5	11.367	5	9137100	12733000	8
P30153	Serine/threonine-protein phosphatase 2A 65 kDa regulatory subunit A alpha isoform	PPP2R1A	26.3	65.308	8	9098300	11786000	32
Q13509	Tubulin beta-3 chain	TUBB3	51.3	50.432	5	9086700	10877000	15
Q92616	Translational activator GCN1	GCN1L1	16.9	292.75	23	9044100	13314000	37
O95399	Urotensin-2	UTS2	6.5	14.295	1	9024700	14021000	3
B4DL14	ATP synthase subunit gamma;ATP synthase subunit gamma, mitochondrial	ATP5C1	30	27.512	4	8993100	12712000	4
P46783	40S ribosomal protein S10;Putative 40S ribosomal protein S10-like	RPS10;RPS10P5	29.1	18.898	5	8978100	14072000	17
P24539	ATP synthase subunit b, mitochondrial	ATP5F1	43	28.908	8	8967100	14459000	13
P27348	14-3-3 protein theta	YWHAQ	30.6	27.764	6	8943900	14060000	7
P14314-2	Glucosidase 2 subunit beta	PRKCSH	21	59.177	8	8885700	13812000	14
O95831-3	Apoptosis-inducing factor 1, mitochondrial	AIFM1;PDCD8	28.9	66.294	12	8880800	11429000	13
Q68CZ2	Tensin-3	TNS3	6.6	155.26	7	8865500	13774000	12
P26583	High mobility group protein B2	HMGB2	23.9	24.033	4	8819000	15043000	8
P11532-3	Dystrophin	DMD	0.5	271.04	1	8783700	13647000	1
P61088	Ubiquitin-conjugating enzyme E2 N;Putative ubiquitin-conjugating enzyme E2 N-like	UBE2N;UBE2NL	38.8	17.138	6	8752800	13101000	10
P68036-2	Ubiquitin-conjugating enzyme E2 L3	UBE2L3	46.7	14.121	5	8752500	12398000	17
P00966	Argininosuccinate synthase	ASS1	17.2	46.53	7	8735900	13771000	8
P30086	Phosphatidylethanolamine-binding protein 1;Hippocampal cholinergic neurostimulating peptide	PEBP1	44.4	21.057	6	8731200	13245000	12
P24752	Acetyl-CoA acetyltransferase, mitochondrial	ACAT1	28.1	45.199	8	8728400	12803000	13
P40925	Malate dehydrogenase, cytoplasmic;Malate dehydrogenase	MDH1	18.6	36.426	4	8676000	13869000	7
G5E972	Lamina-associated polypeptide 2, isoforms beta/gamma;Thymopoietin;Thymopentin	TMPO	33.3	46.306	2	8671700	11613000	7
P06737	Glycogen phosphorylase, liver form;Phosphorylase	PYGL	56.3	97.147	22	8641800	15559000	9
P47897	Glutamine--tRNA ligase	QARS	19.9	87.798	13	8638000	10664000	13
P29350	Tyrosine-protein phosphatase non-receptor type 6	PTPN6	24.2	67.56	12	8575500	11290000	19
Q9Y617	Phosphoserine aminotransferase	PSAT1	17.3	40.422	6	8570000	10830000	7
Q09028-3	Histone-binding protein RBBP4;Histone-binding protein RBBP7	RBBP4;RBBP7	16.8	46.158	6	8544900	11846000	9
P28066	Proteasome subunit alpha type-5	PSMA5	39.4	26.411	6	8541400	12435000	13
O43776	Asparagine--tRNA ligase, cytoplasmic	NARS	21.4	62.942	9	8339300	9517600	18
P35637-2	RNA-binding protein FUS	FUS	8.6	53.354	3	8321300	12672000	8
Q9Y285	Phenylalanine--tRNA ligase alpha subunit	FARSA	19.7	57.563	8	8298900	9703600	10
B4DHG0	Dihydrolipoyl dehydrogenase, mitochondrial;Dihydrolipoyl dehydrogenase	DLD	22.7	43.587	7	8228000	10586000	16
O15145	Actin-related protein 2/3 complex subunit 3	ARPC3	34.8	20.546	6	8173700	11075000	9
Q02790	Peptidyl-prolyl cis-trans isomerase FKBP4;Peptidyl-prolyl cis-trans isomerase FKBP4, N-terminally processed	FKBP4	23.7	51.804	8	8143300	11486000	11
Q8WZ42-3	Syntaxin-binding protein 1	STXBP1	1.2	2992.9	2	8079400	12552000	2
Q9Y262-2	Eukaryotic translation initiation factor 3 subunit L	EIF3L	32	61.013	11	7969000	11494000	15
Q9P258	Protein RCC2	RCC2	21.5	56.084	8	7929000	11750000	9
Q01813	6-phosphofructokinase type C	PFKP	15.3	85.595	9	7788200	11175000	13
P31948	Stress-induced-phosphoprotein 1	STIP1	18.6	62.639	7	7779700	12939000	9
O60610-2	Protein diaphanous homolog 1	DIAPH1	14.7	138.91	12	7779500	11752000	10
P24941	Cyclin-dependent kinase 2	CDK2	73.8	33.929	6	7748800	10424000	10
C9JFR7	Cytochrome c	CYCS	57.4	11.333	5	7740700	11532000	9
P20340-2	Ras-related protein Rab-6A;Ras-related protein Rab-6B;Ras-related protein Rab-39A	RAB6A;RAB6B;RAB39A	11.1	23.548	2	7738600	13205000	2
P07741	Adenine phosphoribosyltransferase	APRT	52.8	19.608	6	7718500	11457000	12
Q13151	Heterogeneous nuclear ribonucleoprotein A0	HNRNPA0	13.8	30.84	3	7690700	4770900	5
O15143	Actin-related protein 2/3 complex subunit 1B	ARPC1B	26.1	40.949	7	7631500	9620700	11
P15311	Ezrin	EZR	32.1	69.412	10	7628900	10685000	17
P61158	Actin-related protein 3	ACTR3	27.3	47.371	9	7625200	12070000	17
J3QQT2	60S ribosomal protein L17	RPL17	39.8	19.786	7	7566800	12854000	8
P61163	Alpha-centractin;Beta-centractin	ACTR1A;ACTR1B	20.2	42.613	5	7534900	10290000	7
P62241	40S ribosomal protein S8	RPS8	45.2	24.205	8	7483800	13140000	5
P33992	DNA replication licensing factor MCM5	MCM5	17.4	82.285	9	7415000	11595000	10
Q16181-2	Septin-7	2007-09-01	22.7	50.58	7	7367200	8204700	14
Q04917	14-3-3 protein eta	YWHAH	28.9	28.218	6	7353200	11175000	6
P51149	Ras-related protein Rab-7a	RAB7A	32.9	23.489	6	7334500	10372000	5
Q9Y678	Coatomer subunit gamma-1	COPG1	21.1	97.717	12	7282200	9713600	25
P51991-2	Heterogeneous nuclear ribonucleoprotein A3	HNRNPA3	17.1	37.029	4	7253800	10991000	4
B4DGN5	Glutamate dehydrogenase;Glutamate dehydrogenase 1, mitochondrial;Glutamate dehydrogenase 2, mitochondrial	GLUD1;GLUD2	16	46.575	5	7241400	10646000	6
M0R0F0	40S ribosomal protein S5;40S ribosomal protein S5, N-terminally processed	RPS5	23	22.391	4	7208900	10172000	5
Q92598-2	Heat shock protein 105 kDa	HSPH1	14.7	92.115	9	7104000	9876300	11
P25205	DNA replication licensing factor MCM3	MCM3	14.2	90.98	8	7039500	11725000	10
P50502	Hsc70-interacting protein;Putative protein FAM10A4;Putative protein FAM10A5	ST13;ST13P4;ST13P5	15.7	41.331	5	7023900	11612000	7
P33991	DNA replication licensing factor MCM4	MCM4	13.4	96.557	8	7022800	9176500	18
E9PH29	Thioredoxin-dependent peroxide reductase, mitochondrial	PRDX3	38.2	25.838	5	7000400	10268000	9
P04083	Annexin A1	ANXA1	32.4	38.714	8	6966400	10043000	12
B4DLR8	NAD(P)H dehydrogenase [quinone] 1	NQO1	25.2	22.793	6	6931900	9964100	9
Q99880	Histone H2B type 1-L;Histone H2B type 1-M;Histone H2B type 1-N;Histone H2B type 1-H;Histone H2B type 2-F;Histone H2B type 1-C/E/F/G/I;Histone H2B type 1-D;Histone H2B type F-S;Histone H2B type 1-K;Histone H2B;Histone H2B type 3-B;Histone H2B type 2-E;Histone H2B type 1-B;Histone H2B type 1-O;Histone H2B type 1-J;Histone H2B type 1-A	HIST1H2BL;HIST1H2BM;HIST1H2BN;HIST1H2BH;HIST2H2BF;HIST1H2BC;HIST1H2BD;H2BFS;HIST1H2BK;HIST3H2BB;HIST2H2BE;HIST1H2BB;HIST1H2BO;HIST1H2BJ;HIST1H2BA	35.7	13.952	4	6904100	8321800	13
D6R9P3	Heterogeneous nuclear ribonucleoprotein A/B	HNRNPAB	16.1	30.302	5	6897200	8936900	8
F8W020	Nucleosome assembly protein 1-like 1	NAP1L1	42.5	24.366	6	6840300	7683100	12
P13489	Ribonuclease inhibitor	RNH1	13	49.973	4	6834700	10358000	7
E9PKG1	Protein arginine N-methyltransferase 1	PRMT1	33.8	37.709	9	6816300	10754000	13
B4DZI8	Coatomer subunit beta	COPB2	16.1	99.045	10	6766500	8938700	9
E9PLK3	Puromycin-sensitive aminopeptidase	NPEPPS	12.8	102.99	8	6687000	10633000	15
P78417	Glutathione S-transferase omega-1	GSTO1	17.4	27.566	4	6615200	10757000	6
P60228	Eukaryotic translation initiation factor 3 subunit E	EIF3E	23.1	52.22	7	6601600	10179000	5
P09012	U1 small nuclear ribonucleoprotein A	SNRPA	15.6	31.279	2	6556900	11053000	7
B4DLW8	Probable ATP-dependent RNA helicase DDX5	DDX5	21.5	60.563	6	6556100	10419000	11
P62266	40S ribosomal protein S23	RPS23	23.8	15.807	4	6550800	8369300	4
Q04760-2	Lactoylglutathione lyase	GLO1	32	19.043	4	6517900	9428900	4
O75083	WD repeat-containing protein 1	WDR1	18.3	66.193	8	6465500	9626900	11
P09496-2	Clathrin light chain A	CLTA	8.7	23.662	2	6459000	10035000	3
H9KV75	Alpha-actinin-1	ACTN1	33	94.825	8	6447000	9825600	11
Q9NVI7-2	ATPase family AAA domain-containing protein 3A;ATPase family AAA domain-containing protein 3B	ATAD3A;ATAD3B	15.5	66.217	7	6380900	9306700	7
P15153	Ras-related C3 botulinum toxin substrate 2;Ras-related C3 botulinum toxin substrate 1;Ras-related C3 botulinum toxin substrate 3	RAC2;RAC1;RAC3	22.4	21.429	3	6351200	9544800	6
P46777	60S ribosomal protein L5	RPL5	30	34.362	6	6343300	9149800	6
Q04637-6	Eukaryotic translation initiation factor 4 gamma 1	EIF4G1	6.9	154.8	8	6324600	9265300	11
H0YN26	Acidic leucine-rich nuclear phosphoprotein 32 family member A	ANP32A	32.2	19.997	2	6307900	8100300	6
O43242	26S proteasome non-ATPase regulatory subunit 3	PSMD3	19.1	60.977	8	6273900	8792700	17
P62195-2	26S protease regulatory subunit 8	PSMC5	20.1	44.784	6	6210400	7597000	9
Q8WVC2	40S ribosomal protein S21	RPS21	54.3	8.85	3	6204800	7657800	7
Q9NZI8	Insulin-like growth factor 2 mRNA-binding protein 1	IGF2BP1	16.6	63.48	4	6199000	10724000	8
Q8WZ42-5	Titin	TTN	0.1	3653	3	6194300	12072000	2
O00231	26S proteasome non-ATPase regulatory subunit 11	PSMD11	18.2	47.463	6	6161000	9751300	9
P00441	Superoxide dismutase [Cu-Zn]	SOD1	38.3	15.936	3	6142700	9342900	8
P07384	Calpain-1 catalytic subunit	CAPN1	18.5	81.889	8	6093600	8946900	10
P06493	Cyclin-dependent kinase 1	CDK1	69.7	34.095	9	6063500	11565000	4
Q9NUQ9	Protein FAM49B	FAM49B	25	36.748	6	6036700	8531500	12
O14980	Exportin-1	XPO1	18.7	123.38	12	6034700	7955500	26
P26196	Probable ATP-dependent RNA helicase DDX6	DDX6	20.3	54.416	6	6016100	8585000	7
P52597	Heterogeneous nuclear ribonucleoprotein F;Heterogeneous nuclear ribonucleoprotein F, N-terminally processed	HNRNPF	36.1	45.671	6	6004400	8628200	7
B0UXD7	MutS protein homolog 5	MSH5	6.5	12.097	1	5993100	8875500	1
P39023	60S ribosomal protein L3	RPL3	32.3	46.108	7	5973300	8210900	7
J3QT28	Mitotic checkpoint protein BUB3	BUB3	28.8	31.703	6	5888800	8810900	10
P15531	Nucleoside diphosphate kinase A	NME1	70.4	17.149	1	5878600	9133100	3
Q08380	Galectin-3-binding protein	LGALS3BP	14	65.33	6	5875700	7834300	7
E9PK01	Elongation factor 1-delta	EEF1D	44.4	28.821	1	5855100	9096600	1
H3BRV0	Eukaryotic translation initiation factor 3 subunit C	EIF3C;EIF3CL	8.6	104.1	7	5819800	9611500	7
Q15393	Splicing factor 3B subunit 3	SF3B3	11.5	135.58	9	5806400	7450300	10
H0Y8C6	Importin-5	IPO5	17.9	123.75	12	5787100	8877000	21
P28072	Proteasome subunit beta type-6	PSMB6	13	25.357	3	5770500	9483500	4
P39748	Flap endonuclease 1	FEN1	12.9	42.592	4	5768100	8704900	6
Q14683	Structural maintenance of chromosomes protein 1A	SMC1A	5.6	143.23	6	5674600	7504400	7
P04080	Cystatin-B	CSTB	55.1	11.139	3	5666400	9833300	2
E9PMD7	Serine/threonine-protein phosphatase;Serine/threonine-protein phosphatase PP1-alpha catalytic subunit;Serine/threonine-protein phosphatase PP1-beta catalytic subunit	PPP1CA;PPP1CB	32.8	28.898	2	5655300	9095300	13
P22695	Cytochrome b-c1 complex subunit 2, mitochondrial	UQCRC2	23	48.442	6	5646200	8462100	9
O00303	Eukaryotic translation initiation factor 3 subunit F	EIF3F	21	37.563	6	5634600	8790800	9
P07954-2	Fumarate hydratase, mitochondrial	FH	28.3	50.212	7	5547000	8364800	11
P10599	Thioredoxin	TXN	42.9	11.737	4	5540500	9078300	7
Q96QK1	Vacuolar protein sorting-associated protein 35	VPS35	12.3	91.706	7	5532900	7982400	11
E9PE20	Signal recognition particle 9 kDa protein	SRP9	28.8	7.6677	2	5509000	8613200	5
P17812	CTP synthase 1	CTPS1	20	66.69	9	5430100	6158300	14
H0YMZ1	Proteasome subunit alpha type;Proteasome subunit alpha type-4;Proteasome subunit beta type	PSMA4	18.1	24.583	4	5393800	7123200	6
P38117	Electron transfer flavoprotein subunit beta	ETFB	18.8	27.843	4	5362700	7297000	7
Q99798	Aconitate hydratase, mitochondrial	ACO2	11.3	85.424	7	5359600	7976400	12
P05386	60S acidic ribosomal protein P1	RPLP1	51.8	11.514	1	5332300	0	3
P46977	Dolichyl-diphosphooligosaccharide--protein glycosyltransferase subunit STT3A	STT3A	17.4	80.529	9	5280100	7353200	4
P62333	26S protease regulatory subunit 10B	PSMC6	21.1	44.172	7	5266800	7015000	12
F8VY02	Endoplasmic reticulum resident protein 29	ERP29	37.5	18.116	5	5265200	7285800	13
E9PKZ0	60S ribosomal protein L8	RPL8	30.7	22.389	3	5248000	10528000	4
J3KTF8	Rho GDP-dissociation inhibitor 1	ARHGDIA	14.9	21.614	3	5230700	7683700	7
P08243-2	Asparagine synthetase [glutamine-hydrolyzing]	ASNS	17.4	62.168	7	5219700	5994100	9
P07948-2			65.8	56.033	1	5203500	9496000	3
P16615	Sarcoplasmic/endoplasmic reticulum calcium ATPase 2	ATP2A2	20.4	114.76	12	5159200	8069000	8
Q9UHD8-3	Septin-9	2009-09-01	12.1	47.501	5	5131600	7315100	8
Q9Y5B9	FACT complex subunit SPT16	SUPT16H	10	119.91	7	5114600	7744900	12
P28074	Proteasome subunit beta type-5	PSMB5	25.9	28.48	6	5111900	7056500	8
Q8NC51-3	Plasminogen activator inhibitor 1 RNA-binding protein	SERBP1	20.9	43.135	6	5108500	6968700	5
Q07666-2	KH domain-containing, RNA-binding, signal transduction-associated protein 1	KHDRBS1	10.5	45.86	3	5106100	7929600	7
E9PLL6	60S ribosomal protein L27a	RPL27A	38	12.201	5	5096200	7710000	6
E7EU96	Casein kinase II subunit alpha;Casein kinase II subunit alpha 3	CSNK2A1;CSNK2A3	41	45.31	11	5073300	8953000	2
P13693	Translationally-controlled tumor protein	TPT1	19.2	19.595	3	5051400	4241500	10
H0Y4R1	Inosine-5-monophosphate dehydrogenase 2	IMPDH2	20.4	50.957	6	5000000	7239800	8
Q9NSD9	Phenylalanine--tRNA ligase beta subunit	FARSB	12.1	66.115	7	4986500	6965700	14
Q8WUM4	Programmed cell death 6-interacting protein	PDCD6IP	12.8	96.022	9	4979300	7105100	10
Q13283	Ras GTPase-activating protein-binding protein 1	G3BP1	21.5	52.164	6	4966800	6637100	15
P51148	Ras-related protein Rab-5C	RAB5C	17.1	23.482	3	4966100	7617100	5
P20290-2	Transcription factor BTF3	BTF3	46.9	17.699	4	4913800	5268500	4
O15260-2	Surfeit locus protein 4	SURF4	46.5	17.97	5	4900200	4718200	17
D6RFM5	Succinate dehydrogenase [ubiquinone] flavoprotein subunit, mitochondrial	SDHA	11.1	63.566	5	4883100	8026700	11
O75533	Splicing factor 3B subunit 1	SF3B1	8.7	145.83	7	4825500	7628900	20
P67870	Casein kinase II subunit beta	CSNK2B	38.1	24.942	5	4819500	5813600	0
B3KRS5	Histone deacetylase;Histone deacetylase 2	HDAC2	14.8	51.998	3	4808900	5886400	6
Q96AG4	Leucine-rich repeat-containing protein 59	LRRC59	18.2	34.93	4	4768100	7385000	8
P38159-2	RNA-binding motif protein, X chromosome;RNA-binding motif protein, X chromosome, N-terminally processed;RNA binding motif protein, X-linked-like-1	RBMX;RBMXL1	22	40.846	6	4762000	6143900	6
O75822	Eukaryotic translation initiation factor 3 subunit J	EIF3J	37.2	29.062	7	4756400	7916600	2
Q96C19	EF-hand domain-containing protein D2	EFHD2	21.2	26.697	4	4678300	6933000	7
O75874	Isocitrate dehydrogenase [NADP] cytoplasmic	IDH1	27.8	46.659	7	4668700	6907700	9
B4DJP7	Small nuclear ribonucleoprotein Sm D3	SNRPD3	15.8	13.291	2	4654100	6508100	5
Q15008	26S proteasome non-ATPase regulatory subunit 6	PSMD6	19.5	45.531	6	4643700	6401500	11
P27695	DNA-(apurinic or apyrimidinic site) lyase;DNA-(apurinic or apyrimidinic site) lyase, mitochondrial	APEX1	31.4	35.554	6	4629800	6632900	8
Q8TD19	Serine/threonine-protein kinase Nek9	NEK9	48.1	107.17	16	4618000	10319000	1
Q04837	Single-stranded DNA-binding protein, mitochondrial	SSBP1	37.8	17.259	4	4585600	6323800	7
Q9NTK5	Obg-like ATPase 1	OLA1	12.6	44.743	4	4584200	7630800	7
J3KNQ3	26S proteasome non-ATPase regulatory subunit 13	PSMD13	17.5	39.829	5	4566600	7212000	9
K7EJE8	Lon protease homolog, mitochondrial	LONP1	17.5	93.296	10	4530900	6974600	15
P49915	GMP synthase [glutamine-hydrolyzing]	GMPS	15.4	76.715	6	4528600	6458800	13
P20700	Lamin-B1	LMNB1	13.3	66.408	6	4505900	6769400	6
Q9ULJ8	Neurabin-1;Neurabin-2	PPP1R9A;PPP1R9B	1.5	123.34	2	4497600	6987600	2
P50552	Vasodilator-stimulated phosphoprotein	VASP	15.8	39.829	5	4496400	6721300	5
Q15019	Septin-2	2002-09-01	25.2	41.487	5	4482600	6250300	10
O14818	Proteasome subunit alpha type-7;Proteasome subunit alpha type-7-like	PSMA7;PSMA8	23.4	27.887	4	4478300	7185200	3
O43143	Putative pre-mRNA-splicing factor ATP-dependent RNA helicase DHX15	DHX15	11.4	90.932	6	4403400	5507200	16
O96019	Actin-like protein 6A	ACTL6A	19.8	47.46	6	4399200	6147000	6
Q16851-2	UTP--glucose-1-phosphate uridylyltransferase	UGP2	18.3	55.676	6	4368900	5790000	9
J3QRI7	60S ribosomal protein L26;60S ribosomal protein L26-like 1	RPL26;KRBA2;RPL26L1	43.9	12.63	5	4359600	6924700	3
F5GYN4	Ubiquitin thioesterase OTUB1	OTUB1	30.3	28.05	5	4332500	6921600	9
E9PM69	26S protease regulatory subunit 6A	PSMC3	23.2	44.323	7	4319300	7196500	12
P30049	ATP synthase subunit delta, mitochondrial	ATP5D	13.7	17.49	2	4309300	6361300	2
Q06187	Tyrosine-protein kinase BTK	BTK	67.7	76.28	10	4305100	8521600	6
O95373	Importin-7	IPO7	16.1	119.52	9	4249500	7191900	25
P42684-6	Abelson tyrosine-protein kinase 2	ABL2	34.8	126.22	8	4237000	9147200	0
F8VZ44	Aladin	AAAS	5.2	45.634	1	4188400	0	1
P60953	Cell division control protein 42 homolog	CDC42	20.4	21.258	2	4186000	6503500	11
P12931-2	Proto-oncogene tyrosine-protein kinase Src	SRC	44.1	60.588	6	4178000	9377900	1
P62495	Eukaryotic peptide chain release factor subunit 1	ETF1	18.5	49.03	6	4146600	6493600	6
P00491	Purine nucleoside phosphorylase	PNP	27.3	32.118	6	4126300	5362200	12
P20618	Proteasome subunit beta type-1	PSMB1	29.5	26.489	5	4117800	6980500	9
P36507	Dual specificity mitogen-activated protein kinase kinase 2	MAP2K2	35.5	44.424	3	4028300	7314700	0
O43809	Cleavage and polyadenylation specificity factor subunit 5	NUDT21	28.6	26.227	4	3977900	6612100	4
O75947-2	ATP synthase subunit d, mitochondrial	ATP5H	45.3	15.773	5	3937700	6887600	6
J3QW43	Mannose-P-dolichol utilization defect 1 protein	MPDU1	8.9	20.924	2	3910200	6075000	4
P46821	Microtubule-associated protein 1B;MAP1B heavy chain;MAP1 light chain LC1	MAP1B	3	270.63	6	3862800	5156000	5
Q15758	Neutral amino acid transporter B(0)	SLC1A5	14	56.598	5	3852400	5153300	11
O43852-5	Calumenin	CALU	21.8	26.891	4	3846900	4772700	3
P21964-2	Catechol O-methyltransferase	COMT	37.1	24.449	5	3820200	4075900	8
B7Z1R5	V-type proton ATPase catalytic subunit A	ATP6V1A	14	64.735	5	3805200	6117800	8
P10768	S-formylglutathione hydrolase	ESD	22.7	31.462	3	3790000	5888300	3
Q9Y277	Voltage-dependent anion-selective channel protein 3	VDAC3	29.3	30.658	4	3774200	6348000	2
K7EJT8	AP-2 complex subunit beta	AP2B1	14.7	101.33	3	3766000	5853300	14
Q92973-2	Transportin-1	TNPO1	10.9	101.31	5	3764800	6003000	7
P12277	Creatine kinase B-type	CKB	21	42.644	5	3763100	5483800	11
Q13177	Serine/threonine-protein kinase PAK 2;PAK-2p27;PAK-2p34	PAK2	13.4	58.042	5	3752300	5085400	7
B7Z972	Protein-L-isoaspartate O-methyltransferase;Protein-L-isoaspartate(D-aspartate) O-methyltransferase	PCMT1	23.4	20.683	4	3751400	5828200	4
Q00796	Sorbitol dehydrogenase	SORD	13.4	38.324	3	3739200	5528100	4
P07858	Cathepsin B;Cathepsin B light chain;Cathepsin B heavy chain	CTSB	23	37.821	5	3738600	6151800	8
Q06210-2	Glutamine--fructose-6-phosphate aminotransferase [isomerizing] 1	GFPT1	9.4	76.758	6	3735300	5880900	7
Q16401-2	26S proteasome non-ATPase regulatory subunit 5	PSMD5	16.3	51.311	6	3716500	5135400	8
P81605	Dermcidin;Survival-promoting peptide;DCD-1	DCD	22.7	11.284	3	3711100	5765700	6
Q92499	ATP-dependent RNA helicase DDX1	DDX1	16.6	82.431	8	3706500	4913500	9
B4DT77	Annexin;Annexin A7	ANXA7	13.4	37.805	4	3698400	6079600	3
Q13162	Peroxiredoxin-4	PRDX4	31.7	30.54	5	3696300	4737500	6
P61619	Protein transport protein Sec61 subunit alpha isoform 1	SEC61A1	13.2	52.264	2	3684500	5881300	3
F8W7C6	60S ribosomal protein L10;60S ribosomal protein L10-like	RPL10;RPL10L	27	18.592	4	3681100	5008600	2
Q13011	Delta(3,5)-Delta(2,4)-dienoyl-CoA isomerase, mitochondrial	ECH1	15.9	35.816	4	3672700	5048200	7
P62314	Small nuclear ribonucleoprotein Sm D1	SNRPD1	54.6	13.281	4	3659800	5123100	3
B4DUR9	Activator of 90 kDa heat shock protein ATPase homolog 1	AHSA1	16.3	32.339	3	3657500	6178000	3
P61970	Nuclear transport factor 2	NUTF2	11.8	14.478	2	3619600	5619100	3
D6RAN4	60S ribosomal protein L9	RPL9	40.7	20.874	4	3565800	8283000	3
Q16543	Hsp90 co-chaperone Cdc37	CDC37	15.3	44.468	4	3561600	4837400	9
C9JXB8	60S ribosomal protein L24	RPL24	33.1	14.369	4	3552300	5078100	4
O75643	U5 small nuclear ribonucleoprotein 200 kDa helicase	SNRNP200	8.3	244.5	9	3529500	5894300	7
P35998	26S protease regulatory subunit 7	PSMC2	16.4	48.633	5	3528100	4626700	5
Q9NZ01	Very-long-chain enoyl-CoA reductase	TECR	22.1	36.034	5	3522000	6445300	1
E9PCY5	DNA topoisomerase 2;DNA topoisomerase 2-beta	TOP2B	8.8	130.48	5	3502500	4878500	11
O15355	Protein phosphatase 1G	PPM1G	16.5	59.271	6	3500600	4560300	6
F5H7S3		TPM1	20	28.524	2	3496900	5432900	3
P50213	Isocitrate dehydrogenase [NAD] subunit alpha, mitochondrial	IDH3A	26.8	39.591	7	3491100	5054600	5
P49721	Proteasome subunit beta type-2	PSMB2	28.4	22.836	3	3486500	4201700	6
I3L1K6	Myosin light chain 4	MYL4	16.9	18.873	2	3483800	3479000	10
P51572	B-cell receptor-associated protein 31	BCAP31	9.8	27.991	2	3460300	4686500	2
P43243	Matrin-3	MATR3	13.7	94.622	7	3455700	4998700	10
P60891	Ribose-phosphate pyrophosphokinase 1;Ribose-phosphate pyrophosphokinase;Ribose-phosphate pyrophosphokinase 3;Ribose-phosphate pyrophosphokinase 2	PRPS1;PRPS1L1;PRPS2	19.2	34.834	5	3454600	4448300	6
P61019	Ras-related protein Rab-2A;Ras-related protein Rab-2B	RAB2A;RAB2B	38.2	23.545	6	3451900	4838700	13
Q16822	Phosphoenolpyruvate carboxykinase [GTP], mitochondrial	PCK2	16.6	70.729	8	3446200	5129200	9
P49755	Transmembrane emp24 domain-containing protein 10	TMED10	16.9	24.976	4	3432900	5127100	3
Q9HA64	Ketosamine-3-kinase	FN3KRP	37.9	34.412	8	3429600	5214500	2
Q86UE4	Protein LYRIC	MTDH	12.7	63.836	5	3428100	5172300	7
P62191	26S protease regulatory subunit 4	PSMC1	13.4	49.184	4	3425900	2934900	6
Q16531	DNA damage-binding protein 1	DDB1	7.7	126.97	5	3418200	4746700	4
B4DP11	Prostaglandin E synthase 3	PTGES3	30.2	16.476	3	3410800	4903000	7
D6RE83	Ubiquitin carboxyl-terminal hydrolase isozyme L1	UCHL1	18.4	23.174	3	3403700	5077300	4
P04899	Guanine nucleotide-binding protein G(i) subunit alpha-2;Guanine nucleotide-binding protein G(i) subunit alpha-1;Guanine nucleotide-binding protein G(o) subunit alpha	GNAI2;GNAI1;GNAO1	10.7	40.45	1	3384100	5203100	6
Q16539	Mitogen-activated protein kinase 14	MAPK14	60.3	41.293	3	3380000	6992600	1
H3BPC4	SUMO-conjugating enzyme UBC9	UBE2I	32.9	7.8891	3	3377100	4970300	3
P20042	Eukaryotic translation initiation factor 2 subunit 2	EIF2S2	8.1	38.388	3	3373300	5582200	3
P43686	26S protease regulatory subunit 6B	PSMC4	13.4	47.366	5	3371500	3711800	14
Q15056-2	Eukaryotic translation initiation factor 4H	EIF4H	24.1	25.2	4	3371000	4440500	3
P53618	Coatomer subunit beta	COPB1	16.8	107.14	8	3356100	5244100	13
Q15418-2	Ribosomal protein S6 kinase;Ribosomal protein S6 kinase alpha-1	RPS6KA1	60.1	83.931	5	3350600	6304100	0
Q15819	Ubiquitin-conjugating enzyme E2 variant 2	UBE2V2;UBE2V1	31	16.363	2	3324400	5164900	7
O76094	Signal recognition particle subunit SRP72	SRP72	17.6	74.605	8	3319500	4955900	7
Q15691	Microtubule-associated protein RP/EB family member 1	MAPRE1	6.3	29.999	2	3272500	5025900	1
Q8NBS9-2	Thioredoxin domain-containing protein 5	TXNDC5	16.7	36.177	5	3254800	3511600	9
G3V153	Caprin-1	CAPRIN1	11.9	70.353	3	3248500	5195200	5
H0YAL7	Eukaryotic translation elongation factor 1 epsilon-1	EEF1E1;hCG_2043275	32.4	15.228	3	3242200	5511200	5
Q00535	Cyclin-dependent kinase 5	CDK5	68.8	33.304	9	3232200	6950200	6
P18085	ADP-ribosylation factor 4	ARF4	43.9	20.511	3	3231700	4972200	4
Q14247-3	Src substrate cortactin	CTTN	16.6	57.466	6	3223700	4693700	7
P21912	Succinate dehydrogenase [ubiquinone] iron-sulfur subunit, mitochondrial	SDHB	16.1	31.629	4	3223300	3960600	3
Q9BXJ9	N-alpha-acetyltransferase 15, NatA auxiliary subunit	NAA15	6.9	101.27	5	3211200	5193800	7
P25786	Proteasome subunit alpha type-1;Proteasome subunit alpha type	PSMA1	13.7	29.555	3	3210700	5193200	7
Q8WXX0-3	Dynein heavy chain 7, axonemal	DNAH7	5.9	20.898	1	3207600	4983400	3
P49591	Serine--tRNA ligase, cytoplasmic	SARS	13.4	58.777	6	3185300	4130400	11
P62304	Small nuclear ribonucleoprotein E	SNRPE	12	10.803	1	3167200	4920600	3
P56385	ATP synthase subunit e, mitochondrial	ATP5I	60.9	7.9331	4	3159100	4561100	3
Q96KP4	Cytosolic non-specific dipeptidase	CNDP2	22.5	52.878	7	3126700	4552700	10
K7ESI9	Dynamin-2	DNM2	13.2	97.976	5	3103000	3123900	12
P08133-2	Annexin;Annexin A6	ANXA6	13.1	72.423	6	3094600	4696600	7
Q99460-2	26S proteasome non-ATPase regulatory subunit 1	PSMD1	6.6	102.26	5	3091800	4470500	7
O00154-2	Cytosolic acyl coenzyme A thioester hydrolase	ACOT7	20.3	27.041	4	3091300	4240000	9
Q9UHX1-4	Poly(U)-binding-splicing factor PUF60	PUF60	11.6	54.024	4	3074700	4787000	4
Q99714	3-hydroxyacyl-CoA dehydrogenase type-2	HSD17B10	50.2	26.923	5	3072000	4423500	15
P61026	Ras-related protein Rab-10	RAB10	22	22.541	3	3056100	4211700	4
O15511	Actin-related protein 2/3 complex subunit 5	ARPC5	16.6	16.32	2	3042600	4727000	2
Q09161	Nuclear cap-binding protein subunit 1	NCBP1	9.6	91.838	5	3029800	4746100	5
Q9UHB9-4	Signal recognition particle subunit SRP68	SRP68	19	66.107	6	3020200	4519100	9
Q71U36-2	Tubulin alpha-1A chain;Tubulin alpha-3C/D chain;Tubulin alpha-3E chain	TUBA1A;TUBA3C;TUBA3E	74	46.297	1	2991300	3949700	6
P49589-2	Cysteine--tRNA ligase, cytoplasmic	CARS	12.8	82.845	7	2978400	3738800	10
P60468	Protein transport protein Sec61 subunit beta	SEC61B	37.5	9.9743	3	2972500	3924700	4
P48444	Coatomer subunit delta	ARCN1	8.4	57.21	4	2969100	3617200	6
Q01650	Large neutral amino acids transporter small subunit 1	SLC7A5	9.5	55.01	3	2962500	4059200	5
Q15437	Protein transport protein Sec23B	SEC23B	8.5	86.478	3	2943000	2619800	12
Q13557-8	Calcium/calmodulin-dependent protein kinase type II subunit delta	CAMK2D	47.1	54.127	7	2939400	6256400	2
Q9BSJ8	Extended synaptotagmin-1	ESYT1	7.6	122.85	6	2939400	3916500	9
Q13555-6	Calcium/calmodulin-dependent protein kinase type II subunit gamma	CAMK2G	50.5	65.241	0	2929300	4195900	1
Q8N163-2	DBIRD complex subunit KIAA1967	KIAA1967	5.6	103.14	4	2917500	3725000	6
Q9BUJ2-4	Heterogeneous nuclear ribonucleoprotein U-like protein 1	HNRNPUL1	20.8	84.793	6	2911600	6523400	6
O95994	Anterior gradient protein 2 homolog;Anterior gradient protein 3 homolog	AGR2;AGR3	10.3	19.979	2	2901400	3862600	2
Q8TAL5	Uncharacterized protein C9orf43	C9orf43	1.5	52.221	1	2890700	4491100	1
Q9H9J2	39S ribosomal protein L44, mitochondrial	MRPL44	7.2	37.535	2	2890100	4208300	5
Q13148	TAR DNA-binding protein 43	TARDBP	15.2	44.739	4	2882400	4273700	8
Q06323	Proteasome activator complex subunit 1	PSME1	17.7	28.723	4	2867500	4330300	6
Q99536	Synaptic vesicle membrane protein VAT-1 homolog	VAT1	10.2	41.92	3	2859400	3832900	4
O60547-2	GDP-mannose 4,6 dehydratase	GMDS	10.2	39.053	4	2852800	4138600	3
M0R3D6	60S ribosomal protein L18a	RPL18A	27.7	16.714	4	2809300	4253600	1
P29323-2	Ephrin type-B receptor 2	EPHB2	43.3	109.87	7	2807400	4679900	2
O00232	26S proteasome non-ATPase regulatory subunit 12	PSMD12	15.8	52.904	6	2759900	3639300	11
P36578	60S ribosomal protein L4	RPL4	16.2	47.697	5	2759700	4281400	2
P46109	Crk-like protein	CRKL	18.5	33.777	4	2759100	3823800	8
B7Z6B8	2,4-dienoyl-CoA reductase, mitochondrial	DECR1	14.4	34.994	3	2742200	3561500	6
O75369-5	Filamin-B	FLNB	4.1	230.29	5	2729500	4018500	8
J3KTD2	Rotatin	RTTN	1.4	56.318	1	2714400	4217200	2
J3QLE5	Small nuclear ribonucleoprotein-associated protein N;Small nuclear ribonucleoprotein-associated proteins B and B;Small nuclear ribonucleoprotein-associated protein	SNRPN;SNRPB	8.9	17.546	2	2697800	4139900	5
Q9P035	Very-long-chain (3R)-3-hydroxyacyl-[acyl-carrier protein] dehydratase 3	PTPLAD1	24.9	43.159	5	2688400	4622400	7
P28070	Proteasome subunit beta type-4	PSMB4	12.5	29.204	3	2674700	3676100	5
P56134-4	ATP synthase subunit f, mitochondrial	PTCD1;ATP5J2;ATP5J2-PTCD1	49	5.7407	2	2673800	3694900	8
P49720	Proteasome subunit beta type-3	PSMB3	34.1	22.949	5	2672500	3714400	7
Q15181	Inorganic pyrophosphatase	PPA1	25.6	32.66	4	2658100	3781700	6
E7ERW2	Aspartate aminotransferase;Aspartate aminotransferase, mitochondrial	GOT2	8.5	43.029	3	2656700	4289700	3
P00403	Cytochrome c oxidase subunit 2	MT-CO2	20.3	25.565	3	2633600	3328900	2
P30740	Leukocyte elastase inhibitor	SERPINB1	12.7	42.741	4	2629400	3906100	5
Q9NX63	Coiled-coil-helix-coiled-coil-helix domain-containing protein 3, mitochondrial	CHCHD3	14.5	26.152	4	2623500	3908200	3
O15372	Eukaryotic translation initiation factor 3 subunit H	EIF3H	14.5	39.93	3	2617700	4066900	3
P36957	Dihydrolipoyllysine-residue succinyltransferase component of 2-oxoglutarate dehydrogenase complex, mitochondrial	DLST	10.6	48.755	3	2614900	4121900	6
P40429	60S ribosomal protein L13a;Putative 60S ribosomal protein L13a-like MGC87657	RPL13A	9.4	23.577	2	2607700	3985200	3
P61224-2	Ras-related protein Rap-1A;Ras-related protein Rap-1b;Ras-related protein Rap-1b-like protein	RAP1A;RAP1B	18.2	15.356	3	2605600	3990800	8
P54619	5-AMP-activated protein kinase subunit gamma-1	PRKAG1	92.7	37.579	6	2576100	4147100	2
E5RHW4	Erlin-2	ERLIN2	21.6	37.725	3	2571600	2561600	5
Q01469	Fatty acid-binding protein, epidermal	FABP5	7.4	15.164	2	2568800	3990900	2
F5H365	Protein transport protein Sec23A	SEC23A	8.7	82.968	2	2555100	3969600	2
E5RIW3	Tubulin-specific chaperone A	TBCA	34.5	10.08	3	2549100	3682500	4
P50897	Palmitoyl-protein thioesterase 1	PPT1	15	34.193	3	2540500	4030900	5
E9PN17	ATP synthase subunit g, mitochondrial	ATP5L	31.6	8.4518	2	2539800	3976500	4
P29144	Tripeptidyl-peptidase 2	TPP2	6.2	138.35	5	2538000	3832700	8
B1ANR0	Polyadenylate-binding protein 4	PABPC4	16.9	67.97	2	2531200	3932500	2
P05091	Aldehyde dehydrogenase, mitochondrial	ALDH2	13.7	56.381	5	2530700	3876300	8
P31930	Cytochrome b-c1 complex subunit 1, mitochondrial	UQCRC1	13.5	52.645	4	2529500	3828200	4
H7BZJ3	Thioredoxin	PDIA3	47.2	13.519	1	2528100	3927700	4
Q92734-2	Protein TFG	TFG	6.8	43.02	2	2512000	3902700	3
I3L3Q7	Complement component 1 Q subcomponent-binding protein, mitochondrial	C1QBP	27.1	20.006	3	2510800	3775400	8
Q6P2Q9	Pre-mRNA-processing-splicing factor 8	PRPF8	7.5	273.6	10	2502800	2746400	16
P17174	Aspartate aminotransferase, cytoplasmic;Aspartate aminotransferase	GOT1	18.4	46.247	5	2495600	3541400	8
P19623	Spermidine synthase	SRM	10.3	33.824	3	2481300	3776800	4
Q01081	Splicing factor U2AF 35 kDa subunit	U2AF1	22.1	27.872	4	2458100	3458300	3
P11387	DNA topoisomerase 1	TOP1	8.1	90.725	4	2456200	5013700	1
O95782-2	AP-2 complex subunit alpha-1	AP2A1	13.4	105.36	5	2449900	3404100	10
Q9BT78	COP9 signalosome complex subunit 4	COPS4	19.7	46.268	5	2444100	3383500	5
P82979	SAP domain-containing ribonucleoprotein	SARNP;CIP29	13.3	23.671	3	2442600	3883800	2
P32322	Pyrroline-5-carboxylate reductase 1, mitochondrial;Pyrroline-5-carboxylate reductase	PYCR1	14.4	33.36	3	2440800	3692500	3
E7EPB3	60S ribosomal protein L14	RPL14	28.2	14.558	3	2435100	3174400	1
P05976-2	Myosin light chain 1/3, skeletal muscle isoform;Myosin light chain 3	MYL1;MYL3	10.7	16.684	1	2415500	3752800	3
A6PVX3	26S proteasome non-ATPase regulatory subunit 4;Putative PIP5K1A and PSMD4-like protein	PSMD4;PIPSL	14.3	21.783	2	2413700	3754500	2
F5H3X0	CLIP-associating protein 2;CLIP-associating protein 1	CLASP2;CLASP1	1.7	116.03	2	2412900	3748800	3
O95347-2	Structural maintenance of chromosomes protein 2	SMC2	7	124.92	5	2407800	3679100	9
P46778	60S ribosomal protein L21	RPL21	33.1	18.565	4	2398500	5161300	3
Q8TAQ2-2	SWI/SNF complex subunit SMARCC2	SMARCC2	4.9	124.84	1	2395000	2970100	6
Q9NTJ3-2	Structural maintenance of chromosomes protein;Structural maintenance of chromosomes protein 4	SMC4	4.9	140.28	5	2388200	3449600	3
Q9BUF5	Tubulin beta-6 chain	TUBB6	42.6	49.857	5	2386500	3163900	3
P25788-2	Proteasome subunit alpha type-3	PSMA3	7.7	27.647	2	2383500	3823700	2
Q9HC38-2	Glyoxalase domain-containing protein 4	GLOD4	14.1	33.232	4	2379100	3349700	4
P61221	ATP-binding cassette sub-family E member 1	ABCE1	14.4	67.314	6	2378100	2943400	8
O43390	Heterogeneous nuclear ribonucleoprotein R	HNRNPR	20.5	70.942	6	2375900	3825600	3
Q8IYN9	Focal adhesion kinase 1	PTK2	48.4	114.25	10	2375300	3927000	1
P49748-2	Very long-chain specific acyl-CoA dehydrogenase, mitochondrial	ACADVL	14.4	68.058	5	2365000	4382400	7
P33316-2	Deoxyuridine 5-triphosphate nucleotidohydrolase, mitochondrial	DUT	19.5	17.748	3	2362500	3693600	4
B4DVY1	Eukaryotic translation initiation factor 3 subunit D	EIF3D	10	58.14	4	2361000	3481100	2
O15231-4	Zinc finger protein 185	ZNF185	1.4	67.281	1	2357600	3662800	1
O60701-2	UDP-glucose 6-dehydrogenase	UGDH	11.5	47.602	4	2341200	3567400	7
P11177-2	Pyruvate dehydrogenase E1 component subunit beta, mitochondrial	PDHB	24	37.2	4	2336900	4434900	5
D6RBL5	Annexin;Annexin A5	ANXA5	22.7	29.337	5	2333700	3256500	9
B4E3S0	Coronin;Coronin-1C	CORO1C	12.5	41.603	3	2327800	3042800	1
P17612	cAMP-dependent protein kinase catalytic subunit alpha	PRKACA	43.3	40.589	0	2323300	6597300	1
O14929-2	Histone acetyltransferase type B catalytic subunit	HAT1	11.4	39.786	3	2307800	3384700	5
Q9NR45	Sialic acid synthase	NANS	11.7	40.307	3	2298100	3180300	3
Q07283	Trichohyalin	TCHH	0.7	253.92	1	2298000	3570200	1
Q9UBE0	SUMO-activating enzyme subunit 1	SAE1	21.7	38.449	5	2294600	3034600	9
Q96PK6	RNA-binding protein 14	RBM14	9	69.491	4	2288500	3339100	1
P50416-2	Carnitine O-palmitoyltransferase 1, liver isoform	CPT1A	10.3	86.238	4	2287200	3138400	4
P15170-2	Eukaryotic peptide chain release factor GTP-binding subunit ERF3B	GSPT2	5.7	68.6	3	2274000	2931600	3
K7EJC1	26S proteasome non-ATPase regulatory subunit 8	PSMD8	18.6	19.781	3	2263500	3558500	3
P07947	Tyrosine-protein kinase Yes	YES1	35.9	60.801	2	2252600	5016200	1
P51858	Hepatoma-derived growth factor	HDGF	15.8	26.788	4	2245000	3898100	3
P12236	ADP/ATP translocase 3;ADP/ATP translocase 1	SLC25A6;SLC25A4	30.2	32.866	2	2244100	3523000	3
P51571	Translocon-associated protein subunit delta	SSR4	24.9	18.998	3	2218800	2849400	7
H3BT58	Coactosin-like protein	COTL1	43.8	8.2242	2	2216300	0	3
B8ZZU8	Transcription elongation factor B polypeptide 2	TCEB2	15	12.527	2	2212000	3506100	2
Q15459	Splicing factor 3A subunit 1	SF3A1	9.1	88.885	4	2207700	3285300	5
O95816	BAG family molecular chaperone regulator 2	BAG2	8.5	23.772	2	2206800	3483700	3
D6REP8	Histidine triad nucleotide-binding protein 1	HINT1	43.6	8.7079	2	2206000	3123100	2
P52732	Kinesin-like protein KIF11	KIF11	2.1	119.16	2	2190500	3403300	3
F5H4X1	General vesicular transport factor p115	USO1	5.8	106.12	4	2168200	3106200	3
P78347-2	General transcription factor II-I	GTF2I	7.9	107.97	4	2167200	2912800	5
Q9UL46	Proteasome activator complex subunit 2	PSME2	33.1	27.401	4	2140900	2189100	13
Q13155	Aminoacyl tRNA synthase complex-interacting multifunctional protein 2	AIMP2	16.9	35.348	3	2140000	3352600	7
Q07960	Rho GTPase-activating protein 1	ARHGAP1	19.1	50.435	6	2139100	2759100	8
F8W1N5	Nascent polypeptide-associated complex subunit alpha;Putative nascent polypeptide-associated complex subunit alpha-like protein	NACA;NACAP1	39.4	7.813	2	2125600	3229800	1
P67809	Nuclease-sensitive element-binding protein 1	YBX1	28.7	35.924	4	2125500	3348600	1
O75340-2	Programmed cell death protein 6	PDCD6	18	21.664	3	2121500	3261400	5
P09661	U2 small nuclear ribonucleoprotein A	SNRPA1	11	28.415	3	2120400	3294300	3
P19367-4	Hexokinase-1	HK1	6.7	101.08	4	2113600	2878300	10
E9PHI6	Cytoplasmic dynein 1 light intermediate chain 1	DYNC1LI1	14	43.193	4	2110400	3522200	7
P30419-2	Glycylpeptide N-tetradecanoyltransferase 1	NMT1	17.5	48.14	5	2106400	1828000	6
Q7L576	Cytoplasmic FMR1-interacting protein 1	CYFIP1;CYFIP2	10.1	145.18	7	2103500	3525700	9
P30084	Enoyl-CoA hydratase, mitochondrial	ECHS1	14.8	31.387	3	2101400	2750100	6
Q96AE4	Far upstream element-binding protein 1	FUBP1	9.5	67.56	3	2091200	2794900	4
Q9H773	dCTP pyrophosphatase 1	DCTPP1	62.9	18.681	4	2085100	5617200	1
P30837	Aldehyde dehydrogenase X, mitochondrial	ALDH1B1	16.2	57.206	6	2080700	3078700	9
O60884	DnaJ homolog subfamily A member 2	DNAJA2	7.8	45.745	3	2075300	3224200	5
O00487	26S proteasome non-ATPase regulatory subunit 14	PSMD14	9.4	34.577	2	2072400	3309600	3
Q9UBB4-2	Ataxin-10	ATXN10	21.9	46.286	6	2071100	3262500	8
Q7L2H7	Eukaryotic translation initiation factor 3 subunit M	EIF3M	12	42.502	4	2070400	2922000	5
P62316-2	Small nuclear ribonucleoprotein Sm D2	SNRPD2	34.3	12.398	4	2049400	3441000	10
K7EM02	Katanin p60 ATPase-containing subunit A-like 2	KATNAL2	9.4	13.999	1	2040600	3170300	1
P24666-3	Low molecular weight phosphotyrosine protein phosphatase	ACP1	16.1	14.342	2	2037000	3165400	4
Q9NZ08	Endoplasmic reticulum aminopeptidase 1	ERAP1	7.5	107.23	5	2029300	2721400	9
G3V279	Enhancer of rudimentary homolog	ERH	15.5	8.2033	1	2007800	3119400	2
P53999	Activated RNA polymerase II transcriptional coactivator p15	SUB1	28.3	14.395	3	2003000	2551800	2
C9JA28	Translocon-associated protein subunit gamma	SSR3	8	20.161	1	1998400	1552400	1
P19784	Casein kinase II subunit alpha	CSNK2A2	59.4	41.213	8	1984100	4866200	2
B4E241	Serine/arginine-rich splicing factor 3	SRSF3	16.9	14.203	2	1983900	3027100	2
Q9UBT2	SUMO-activating enzyme subunit 2	UBA2	2.5	71.223	2	1975100	3070500	3
P61956-2	Small ubiquitin-related modifier 4;Small ubiquitin-related modifier 2;Small ubiquitin-related modifier 3	SUMO4;SUMO2;SUMO3	16.9	8.1111	1	1971700	3063400	3
D6RAW0	Ubiquitin-conjugating enzyme E2 D2;Ubiquitin-conjugating enzyme E2 D3	UBE2D3;UBE2D2	15.3	8.2133	1	1964000	3051300	2
P17858	6-phosphofructokinase, liver type	PFKL	11.8	85.018	3	1954200	2486300	7
Q9BQE3	Tubulin alpha-1C chain	TUBA1C	68.6	49.895	2	1938600	2306800	4
O75489	NADH dehydrogenase [ubiquinone] iron-sulfur protein 3, mitochondrial	NDUFS3	36	30.241	7	1937100	2836200	6
D6RAA6	Transmembrane protein 33	TMEM33	9.9	25.223	2	1928500	2998900	2
P08559-3	Pyruvate dehydrogenase E1 component subunit alpha, somatic form, mitochondrial	PDHA1	13.9	40.188	3	1924400	3430000	2
P08574	Cytochrome c1, heme protein, mitochondrial	CYC1	8.6	35.422	2	1924200	2987900	2
F5H335	Eukaryotic translation initiation factor 3 subunit A	EIF3A	8.2	162.63	5	1920400	3941900	7
Q14166	Tubulin--tyrosine ligase-like protein 12	TTLL12	13.4	74.403	5	1916300	3022400	8
B4DFA2	Vesicle-fusing ATPase	NSF	5.3	71.583	3	1909800	3212000	4
O43592	Exportin-T	XPOT	8	109.96	6	1905500	2361200	11
O43615	Mitochondrial import inner membrane translocase subunit TIM44	TIMM44	14.2	51.355	6	1904800	2268100	9
Q96A33-2	Coiled-coil domain-containing protein 47	CCDC47	7.5	55.317	3	1901300	2953900	3
Q9P289-2	Serine/threonine-protein kinase MST4;Serine/threonine-protein kinase 25	MST4;STK25	21.2	37.77	2	1887400	2660700	3
Q9H3N1	Thioredoxin-related transmembrane protein 1	TMX1	12.5	31.791	3	1870100	2525300	2
K7EM56	40S ribosomal protein S15	RPS15	40.8	16.201	2	1866900	3171700	16
Q05639	Elongation factor 1-alpha 2	EEF1A2	25.3	50.47	2	1864000	2570300	4
M0R0Y2	Alpha-soluble NSF attachment protein	NAPA	28.9	29.163	5	1861100	2760900	10
Q15029-2	116 kDa U5 small nuclear ribonucleoprotein component	EFTUD2	8.8	105.38	4	1855800	2490400	5
Q8NFF5-3	FAD synthase;Molybdenum cofactor biosynthesis protein-like region;FAD synthase region	FLAD1	13.2	49.198	5	1853600	1024400	10
P47813	Eukaryotic translation initiation factor 1A, X-chromosomal;Eukaryotic translation initiation factor 1A, Y-chromosomal	EIF1AX;EIF1AY	26.4	16.46	2	1842700	3508900	2
P00390-5	Glutathione reductase, mitochondrial	GSR	5.2	47.267	2	1834900	2857400	2
F8W914	Reticulon-4	RTN4	15.9	37.144	2	1826800	0	2
P30044-2	Peroxiredoxin-5, mitochondrial	PRDX5	18.5	17.031	3	1821200	2829400	2
H0YJW7	SRA stem-loop-interacting RNA-binding protein, mitochondrial	SLIRP	36.8	8.6918	2	1820700	2663400	3
C9JMC5	Aldehyde dehydrogenase, dimeric NADP-preferring	ALDH3A1	18.8	41.647	4	1808000	2683600	8
Q8WWL2-4	Protein spire homolog 2	SPIRE2	2.1	65.374	1	1785300	2773600	1
O43396	Thioredoxin-like protein 1	TXNL1	10	32.251	2	1784100	2779700	3
H0YGX7	Rho GDP-dissociation inhibitor 2	ARHGDIB	20	22.273	1	1772000	0	2
F8VQE1	LIM domain and actin-binding protein 1	LIMA1	5.7	66.99	3	1762800	2633900	3
P04040	Catalase	CAT	6.6	59.755	2	1755300	2727000	2
Q9H2G2	STE20-like serine/threonine-protein kinase	SLK	20.2	142.69	6	1745900	4987900	0
H0YEL5	Peptidyl-prolyl cis-trans isomerase;Peptidyl-prolyl cis-trans isomerase H	PPIH	33.3	10.281	3	1736500	2697800	5
P62942	Peptidyl-prolyl cis-trans isomerase FKBP1A	FKBP1A	12	11.951	1	1734700	2695000	3
F6RFD5	Destrin	DSTN	20.7	15.397	1	1729500	0	2
D6RGI3	Septin-11	2011-09-01	7.5	49.005	2	1723100	2630100	2
E9PGT1	Translin	TSN	28.3	25.572	4	1722700	2688600	8
E9PES6	High mobility group protein B3	HMGB3	17.6	17.522	2	1719700	2615900	1
P61923	Coatomer subunit zeta-1	COPZ1	18.6	20.198	3	1718300	2915200	3
Q7L1Q6-2	Basic leucine zipper and W2 domain-containing protein 1	BZW1	5.4	40.538	2	1717800	2668900	2
Q13885	Tubulin beta-2A chain;Tubulin beta-2B chain	TUBB2A;TUBB2B	53.9	49.906	3	1715300	2418900	3
F8WBS5	60S ribosomal protein L35a	RPL35A	18.2	6.4725	1	1709900	2656500	1
B4DVE7	Annexin;Annexin A11	ANXA11	8.3	51.242	3	1702900	2634700	2
P62854	40S ribosomal protein S26;Putative 40S ribosomal protein S26-like 1	RPS26;RPS26P11	20.9	13.015	2	1691800	2605700	2
P62424	60S ribosomal protein L7a	RPL7A	27.8	29.995	6	1679200	2510100	3
O14773-2	Tripeptidyl-peptidase 1	TPP1	21.6	34.463	3	1666300	3026200	5
P06730	Eukaryotic translation initiation factor 4E	EIF4E	11.5	25.097	3	1663900	1769100	3
Q9BUL8	Programmed cell death protein 10	PDCD10	14.6	24.701	3	1661900	2534100	2
O15067	Phosphoribosylformylglycinamidine synthase	PFAS	3	144.73	4	1660100	2227200	4
P52292	Importin subunit alpha-2	KPNA2	16.6	57.861	4	1656400	2840800	4
O95573	Long-chain-fatty-acid--CoA ligase 3	ACSL3	7.2	80.419	4	1655500	2293900	7
P52815	39S ribosomal protein L12, mitochondrial	MRPL12;SLC25A10	11.6	21.348	2	1651300	2565500	2
Q9BTT0-3	Acidic leucine-rich nuclear phosphoprotein 32 family member E	ANP32E	22.3	25.125	3	1634700	2184000	2
B0I1T2	Unconventional myosin-Ig;Minor histocompatibility antigen HA-2	MYO1G	10.2	116.44	5	1634500	4164500	4
K7ER90	Eukaryotic translation initiation factor 3 subunit G	EIF3G	18.5	25.441	2	1628400	2331100	3
P49840	Glycogen synthase kinase-3 alpha	GSK3A	53	50.98	7	1619700	2996700	1
Q8NF37	Lysophosphatidylcholine acyltransferase 1	LPCAT1	11.2	59.151	4	1615800	2442900	6
P61289	Proteasome activator complex subunit 3	PSME3	15	29.506	3	1614500	2205200	8
Q8N1G4	Leucine-rich repeat-containing protein 47	LRRC47	8.4	63.472	3	1609900	1934700	2
O00764	Pyridoxal kinase	PDXK	67.6	35.102	5	1609300	2244000	4
Q9H4A4	Aminopeptidase B	RNPEP	8.8	72.595	4	1607400	2445300	6
Q16836	Hydroxyacyl-coenzyme A dehydrogenase, mitochondrial	HADH	18.5	34.293	3	1601600	2017800	6
Q9UQE7	Structural maintenance of chromosomes protein 3	SMC3	2.7	141.54	3	1597400	2316700	3
P45974-2	Ubiquitin carboxyl-terminal hydrolase 5	USP5	9.6	93.307	5	1580300	2088000	7
Q13404	Ubiquitin-conjugating enzyme E2 variant 1	UBE2V1;TMEM189	30.6	16.495	2	1579400	2500100	5
P31689-2	DnaJ homolog subfamily A member 1	DNAJA1	13.3	37.044	3	1578800	2573400	4
O75116	Rho-associated protein kinase 2	ROCK2	33.4	160.9	7	1574000	2445400	2
Q3ZCQ8	Mitochondrial import inner membrane translocase subunit TIM50	TIMM50	12.7	39.646	3	1568100	2254100	5
Q9BR76	Coronin-1B;Fer-1-like protein 4	CORO1B;FER1L4	3.5	54.234	2	1553500	2413600	2
H0YEN5	40S ribosomal protein S2	RPS2	26.2	21.154	5	1544500	2331300	5
O43747	AP-1 complex subunit gamma-1	AP1G1	6.3	91.35	4	1529600	2285900	2
Q14764	Major vault protein	MVP	5.8	99.326	4	1529500	2404200	7
P11172	Uridine 5-monophosphate synthase;Orotate phosphoribosyltransferase;Orotidine 5-phosphate decarboxylase	UMPS	12.3	52.221	4	1524800	2265700	8
Q9BS26	Endoplasmic reticulum resident protein 44	ERP44	4.7	46.971	2	1523500	2367000	5
B1AH49	3-mercaptopyruvate sulfurtransferase;Sulfurtransferase	MPST	17	24.982	2	1511300	2418100	4
Q5TZA2-2	Rootletin	CROCC	1.3	148.25	2	1508000	1687400	3
F8W181	60S ribosomal protein L6	RPL6	31.4	25.892	5	1503700	2460800	3
P49841	Glycogen synthase kinase-3 beta	GSK3B	70.2	46.744	5	1501500	3375600	3
C9J1Z8	ADP-ribosylation factor 5	ARF5	48	17.107	1	1489700	2314500	1
P16403	Histone H1.2;Histone H1.4;Histone H1.3	HIST1H1C;HIST1H1E;HIST1H1D	15.5	21.364	2	1482700	3079200	0
K7ES31	Eukaryotic translation initiation factor 3 subunit K	EIF3K	8	15.875	1	1478300	2296700	1
Q9Y3F4	Serine-threonine kinase receptor-associated protein	STRAP	16.6	38.438	4	1476900	2238400	4
B4E318	BRCA2 and CDKN1A-interacting protein	BCCIP	11.8	29.797	2	1472200	2577400	4
P54886-2	Delta-1-pyrroline-5-carboxylate synthase;Glutamate 5-kinase;Gamma-glutamyl phosphate reductase	ALDH18A1	4.4	87.088	3	1471600	1660000	4
B4DEK4	Sorting nexin-2	SNX2	9.2	46.097	3	1469100	2044600	3
Q04828	Aldo-keto reductase family 1 member C1;Aldo-keto reductase family 1 member C2	AKR1C1;AKR1C2	27.9	36.788	0	1466800	0	1
Q01085	Nucleolysin TIAR	TIAL1	13.9	41.59	1	1463700	0	1
P61106	Ras-related protein Rab-14	RAB14	18.6	23.897	3	1459000	2266800	3
Q14157-4	Ubiquitin-associated protein 2-like	UBAP2L	5.5	103.17	4	1457400	1830300	8
Q92947	Glutaryl-CoA dehydrogenase, mitochondrial	GCDH	35.2	48.127	3	1457400	4986600	0
F5H7E2	Superkiller viralicidic activity 2-like 2	SKIV2L2	9.4	106.81	5	1453300	2233000	11
P30043	Flavin reductase (NADPH)	BLVRB	24.3	22.119	3	1447600	2249100	6
Q9Y6N5	Sulfide:quinone oxidoreductase, mitochondrial	SQRDL	12.7	49.96	4	1441900	2184700	4
P51398-2	28S ribosomal protein S29, mitochondrial	DAP3	18.8	41.044	5	1440900	1833400	10
Q9H444	Charged multivesicular body protein 4b	CHMP4B	18.3	24.95	2	1439800	1982600	2
Q9HC35-2	Echinoderm microtubule-associated protein-like 4	EML4	4	102.44	3	1435600	2235500	1
H0YKU5	COP9 signalosome complex subunit 2	COPS2	12.5	30.91	3	1434600	1867300	3
E7EP00	Protein transport protein Sec24C	SEC24C	7.1	106.62	5	1434500	1973700	7
P21281	V-type proton ATPase subunit B, brain isoform	ATP6V1B2	9.6	56.5	3	1426400	2208500	3
B7ZKM0	Squamous cell carcinoma antigen recognized by T-cells 3	SART3	4.4	105.58	2	1425600	2208000	2
F8VYE8	Serine/threonine-protein phosphatase;Serine/threonine-protein phosphatase PP1-gamma catalytic subunit	PPP1CC	27	34.95	2	1423000	2209100	3
Q9UKK9	ADP-sugar pyrophosphatase	NUDT5	12.8	24.327	2	1422500	2195400	1
Q5T6H7	Xaa-Pro aminopeptidase 1	XPNPEP1	7.4	62.138	3	1419700	2223400	4
Q01844-6	RNA-binding protein EWS	EWSR1	6.3	62.507	2	1413200	2225800	4
E5RHG8	Transcription elongation factor B polypeptide 1	TCEB1	25.8	9.9601	2	1408000	2202400	2
E9PFN5	Glutathione S-transferase kappa 1	GSTK1	20.5	21.707	3	1403300	2200700	3
A6NMY3	Alstrom syndrome protein 1	ALMS1	0.5	279.14	1	1397300	2170900	2
G3V1R4	tRNA (cytosine(34)-C(5))-methyltransferase	NSUN2	8.5	59.383	3	1385000	2140300	8
Q9Y676	28S ribosomal protein S18b, mitochondrial	MRPS18B	9.7	29.395	2	1379500	1464300	2
P63313	Thymosin beta-10	TMSB10	31.8	5.0256	1	1378300	2141400	1
Q5HY57	Emerin	EMD	9.1	24.938	2	1368200	2125700	2
O00116	Alkyldihydroxyacetonephosphate synthase, peroxisomal	AGPS	10.3	72.911	4	1368000	2003600	5
E7ENJ6	AP-1 complex subunit mu-1	AP1M1	9.7	42.636	3	1351400	2038900	3
P12081-3	Histidine--tRNA ligase, cytoplasmic;Probable histidine--tRNA ligase, mitochondrial	HARS;HARS2	4.9	50.156	2	1347100	2205700	2
O94804	Serine/threonine-protein kinase 10	STK10	22.7	112.13	5	1344800	3453500	0
O15254-2	Peroxisomal acyl-coenzyme A oxidase 3	ACOX3	33.2	69.574	2	1344600	2130100	0
Q9NYU2-2	UDP-glucose:glycoprotein glucosyltransferase 1	UGGT1	3.3	174.97	4	1344600	2144200	5
Q9UG63	ATP-binding cassette sub-family F member 2	ABCF2	5.1	71.289	3	1344500	1621200	3
Q9UK32	Ribosomal protein S6 kinase alpha-6;Ribosomal protein S6 kinase	RPS6KA6	32.9	83.871	1	1336600	0	0
P25787	Proteasome subunit alpha type-2	PSMA2	32.5	25.898	5	1325100	1485500	8
Q07955	Serine/arginine-rich splicing factor 1	SRSF1	11.7	27.744	3	1315400	1980700	0
Q9BVK6	Transmembrane emp24 domain-containing protein 9	TMED9	3.8	27.277	1	1315200	2043300	1
P12270	Nucleoprotein TPR	TPR	5.5	267.29	6	1308700	2415400	11
P35237	Serpin B6	SERPINB6	11.2	42.621	3	1288300	1969200	4
K7EIV0	Calpain small subunit 1	CAPNS1	18.1	21.812	2	1287500	0	2
Q9Y3I0	tRNA-splicing ligase RtcB homolog	C22orf28	6.7	55.21	2	1280200	1957700	0
Q9Y5M8	Signal recognition particle receptor subunit beta	SRPRB	19.9	29.702	3	1276500	1929400	2
Q96HE7	ERO1-like protein alpha	ERO1L	7.1	54.392	3	1275900	1982300	4
E9PIZ4	Cysteine and histidine-rich domain-containing protein 1	CHORDC1	13.8	13.143	1	1274900	1980800	3
O75439	Mitochondrial-processing peptidase subunit beta	PMPCB	4.5	54.366	2	1270700	1963700	2
E5RJ48	Acyl-protein thioesterase 1	LYPLA1	24.4	9.6199	2	1268000	1970000	3
C9JL85	Myotrophin	MTPN	32.7	5.7044	1	1261300	1959600	2
F8W9S7	GTPase-activating protein and VPS9 domain-containing protein 1	GAPVD1	6.2	157.46	4	1260100	2371700	2
B4DN45	S-adenosylmethionine synthase;S-adenosylmethionine synthase isoform type-2	MAT2A	10	32.964	2	1260000	1957500	4
F5H8E5	Ubiquitin carboxyl-terminal hydrolase;Ubiquitin carboxyl-terminal hydrolase 7	USP7	5.3	117	4	1259000	1828500	11
Q9H9B4	Sideroflexin-1	SFXN1	6.8	35.619	2	1257400	1944300	2
P30046	D-dopachrome decarboxylase;D-dopachrome decarboxylase-like protein	DDT;DDTL	30.5	12.712	3	1252600	2076000	6
Q13085-3	Acetyl-CoA carboxylase 1;Biotin carboxylase	ACACA	3.4	257.24	6	1251800	1775500	8
Q9BY32-2	Inosine triphosphate pyrophosphatase	ITPA	18.6	19.603	2	1251800	1944800	2
P63151	Serine/threonine-protein phosphatase 2A 55 kDa regulatory subunit B alpha isoform	PPP2R2A	8.1	51.691	3	1249900	2050900	6
Q9UNZ2-6	NSFL1 cofactor p47	NSFL1C	10.4	28.522	2	1245700	1935300	3
F5H5A9	Suppressor of G2 allele of SKP1 homolog	SUGT1	10.5	31.674	2	1241600	1931500	3
Q9NVJ2	ADP-ribosylation factor-like protein 8B;ADP-ribosylation factor-like protein 8A	ARL8B;ARL8A	26.9	21.539	3	1240800	1792000	1
P13073	Cytochrome c oxidase subunit 4 isoform 1, mitochondrial	COX4I1	12.4	19.576	1	1236900	0	0
P00846	ATP synthase subunit a	MT-ATP6	4.4	24.817	1	1235900	1920200	2
Q14165	Malectin	MLEC	10.6	32.233	2	1231200	1911100	0
P05771	Protein kinase C beta type	PRKCB	31	76.868	3	1231000	2696400	1
Q9NY33-4	Dipeptidyl peptidase 3	DPP3	7.4	79.306	3	1229900	1770300	5
O75396	Vesicle-trafficking protein SEC22b	SEC22B	16.7	24.593	3	1225300	1781400	3
Q5T0D2	UMP-CMP kinase	CMPK1	12.4	18.979	2	1217300	1897600	2
D6RDM7	Ubiquitin-conjugating enzyme E2 K	UBE2K	23.6	14.035	2	1215300	1888200	3
P67775	Serine/threonine-protein phosphatase 2A catalytic subunit alpha isoform;Serine/threonine-protein phosphatase 2A catalytic subunit beta isoform	PPP2CA;PPP2CB	16.5	35.594	3	1214200	1748500	2
Q9HAV4	Exportin-5	XPO5	8.5	136.31	6	1202400	2004500	13
Q02750	Dual specificity mitogen-activated protein kinase kinase 1	MAP2K1	26.2	43.439	4	1198700	3799500	0
Q5VT25-3	Serine/threonine-protein kinase MRCK alpha	CDC42BPA	2.3	186.11	1	1196000	1858100	1
P27694	Replication protein A 70 kDa DNA-binding subunit	RPA1	5.5	68.137	3	1185100	1829400	2
H7C312	Thymidylate kinase	DTYMK	10.6	19.368	2	1176300	1827500	2
E9PFG7	2-oxoglutarate dehydrogenase, mitochondrial;2-oxoglutarate dehydrogenase-like, mitochondrial	OGDH;OGDHL	2.6	99.015	2	1172300	1872600	8
F5GXT8	Diablo homolog, mitochondrial	DIABLO	15.8	15.252	2	1170400	1818400	2
P19388	DNA-directed RNA polymerases I, II, and III subunit RPABC1	POLR2E	14.8	24.551	2	1163600	1560600	3
A6NJA2	Ubiquitin carboxyl-terminal hydrolase;Ubiquitin carboxyl-terminal hydrolase 14	USP14	5.1	51.086	2	1160100	1802400	3
Q9NPF4	Probable tRNA threonylcarbamoyladenosine biosynthesis protein OSGEP	OSGEP	33.7	36.426	5	1157200	2664100	0
J3QL05	Serine/arginine-rich splicing factor 2;Serine/arginine-rich splicing factor 8	SRSF2;SFRS2;SRSF8	18.5	15.156	2	1149700	1676000	0
D6RAA2	GTP-binding protein SAR1b;GTP-binding protein SAR1a	SAR1B;SAR1A	10.7	11.535	1	1147600	1782900	2
P68402	Platelet-activating factor acetylhydrolase IB subunit beta	PAFAH1B2	12.2	25.569	1	1146600	1566700	4
H0Y2V1	Microtubule-associated protein;Microtubule-associated protein 4	MAP4	6.9	48.646	2	1146400	1758300	2
H0YJX6	Protein arginine N-methyltransferase 5;Protein arginine N-methyltransferase 5, N-terminally processed	PRMT5	7.2	32.311	2	1142400	1956500	2
H7C5Q3	Eukaryotic translation initiation factor 2A	EIF2A	21.5	17.554	3	1140400	1623300	4
B4E1K7	Stomatin-like protein 2, mitochondrial	STOML2	10	33.337	2	1139300	1761900	5
Q9Y295	Developmentally-regulated GTP-binding protein 1	DRG1	6.8	40.542	2	1137500	1779100	3
Q5T123	SH3 domain-binding glutamic acid-rich-like protein 3	SH3BGRL3	11.4	9.3804	1	1134700	1762900	1
P43246-2	DNA mismatch repair protein Msh2	MSH2	6.6	97.321	4	1132500	1311500	6
A8MUB1	Tubulin alpha-4A chain	TUBA4A	51.7	48.328	1	1130800	1756900	1
P54727	UV excision repair protein RAD23 homolog B	RAD23B	7.1	43.171	2	1129700	1666200	4
E5RGS4	Prefoldin subunit 1	PFDN1	17.1	13.466	2	1128900	1753900	2
O43670-2	Zinc finger protein 207	ZNF207	5.4	49.692	2	1122000	1739300	2
P48729	Casein kinase I isoform alpha	CSNK1A1	48.4	38.914	4	1120600	2038200	0
Q95365	HLA class I histocompatibility antigen, B-38 alpha chain;HLA class I histocompatibility antigen, B-59 alpha chain;HLA class I histocompatibility antigen, B-67 alpha chain;HLA class I histocompatibility antigen, B-82 alpha chain;HLA class I histocompatibility antigen, B-40 alpha chain;HLA class I histocompatibility antigen, B-35 alpha chain;HLA class I histocompatibility antigen, B-78 alpha chain;…	HLA-B	7.5	40.416	0	1118000	1736900	1
O00425	Insulin-like growth factor 2 mRNA-binding protein 3	IGF2BP3	16.1	63.704	4	1115200	1732700	5
Q99805	Transmembrane 9 superfamily member 2	TM9SF2	3.5	75.775	3	1113300	2647900	2
Q5T025	Centrosomal protein C10orf90	C10orf90	4.1	72.616	2	1109900	1730200	1
P61769	Beta-2-microglobulin;Beta-2-microglobulin form pI 5.3	B2M	26.9	13.714	2	1102200	1524100	2
P10155-3	60 kDa SS-A/Ro ribonucleoprotein	TROVE2	6.9	58.482	3	1098600	1839100	7
Q5T4S7-3	E3 ubiquitin-protein ligase UBR4	UBR4	2.4	571.85	7	1098600	1133400	5
E9PFH4	Transportin-3	TNPO3	9.1	96.669	5	1096600	1320200	8
Q5T093	Protein RER1	RER1	25.6	13.439	2	1087500	1815000	2
B1AKQ8	Guanine nucleotide-binding protein G(I)/G(S)/G(T) subunit beta-1	GNB1	16.7	12.285	2	1085300	1684300	5
H3BU81	Ras-related protein Rab-27A;Ras-related protein Rab-27B	RAB27A;RAB27B	29.6	7.8818	2	1078200	1675100	2
Q12874	Splicing factor 3A subunit 3	SF3A3	4.2	58.848	2	1071400	1683000	2
B4DP38	Methylosome protein 50	WDR77	4.3	29.651	1	1070300	1662900	1
P31942-4	Heterogeneous nuclear ribonucleoprotein H3	HNRNPH3	14.4	22.322	2	1062200	1676100	4
E9PHH5	Dolichol-phosphate mannosyltransferase	DPM1	17.6	28.76	3	1054000	915220	3
E9PLT0	Cold shock domain-containing protein E1	CSDE1	7.3	74.583	3	1049700	1527200	2
P15374	Ubiquitin carboxyl-terminal hydrolase isozyme L3	UCHL3	15.7	26.182	2	1049300	1588000	3
Q9HCC0	Methylcrotonoyl-CoA carboxylase beta chain, mitochondrial	MCCC2	13.1	61.332	5	1046900	1382200	4
P62993	Growth factor receptor-bound protein 2	GRB2	9.7	25.206	2	1045600	1541200	2
F5GXX5	Dolichyl-diphosphooligosaccharide--protein glycosyltransferase subunit DAD1	DAD1	11.8	9.5541	1	1045500	1624300	0
P26358-3	DNA (cytosine-5)-methyltransferase 1;Cytosine-specific methyltransferase	DNMT1	2	144.46	2	1038000	1617500	1
P51665	26S proteasome non-ATPase regulatory subunit 7	PSMD7	13.6	37.025	3	1035000	823810	5
Q5SZE3	Ceramide synthase 2	CERS2	17.7	23.253	2	1032900	2018400	0
Q9UHA2	SS18-like protein 2	SS18L2	13	8.8349	1	1031000	1601800	1
Q00688	Peptidyl-prolyl cis-trans isomerase FKBP3	FKBP3	6.7	25.177	1	1030800	1601400	3
Q92922	SWI/SNF complex subunit SMARCC1	SMARCC1	4.4	122.87	1	1029900	1600000	2
Q14203-5	Dynactin subunit 1	DCTN1;DKFZp686E0752	3.6	126.73	3	1025700	1593600	3
Q9H3K6	BolA-like protein 2	BOLA2;BOLA2B;LOC101060252	40.7	10.116	2	1023700	1590500	3
Q9HDC9-2	Adipocyte plasma membrane-associated protein	APMAP	8	32.161	2	1019700	1584200	5
Q86X55-2	Histone-arginine methyltransferase CARM1	CARM1	5.7	41.884	2	1018500	1582400	3
Q15149-7	Plectin	PLEC	1.4	512.6	5	1010400	902910	5
P00519	Tyrosine-protein kinase ABL1	ABL1	30.4	122.87	5	1007700	2582900	0
Q9Y696	Chloride intracellular channel protein 4	CLIC4	4.7	28.772	1	1002800	1557900	1
Q86V81	THO complex subunit 4	ALYREF	16.7	26.888	2	1000900	1607700	0
Q9H2K8	Serine/threonine-protein kinase TAO3	TAOK3	16.6	105.4	3	998130	3137300	0
P42224-2	Signal transducer and activator of transcription 1-alpha/beta	STAT1	5.6	83.042	3	996440	1449900	3
C9J719	3-beta-hydroxysteroid-Delta(8),Delta(7)-isomerase	EBP	11	16.721	1	990790	1539300	0
C9J4Z3	60S ribosomal protein L37a;Putative 60S ribosomal protein L37a-like	RPL37A;RPL37L	38.2	7.624	2	985460	1537500	1
Q96EY1-2	DnaJ homolog subfamily A member 3, mitochondrial	DNAJA3	9.9	49.611	3	969780	1558100	2
P82933	28S ribosomal protein S9, mitochondrial	MRPS9	9.1	45.834	3	968830	1149900	3
O00429-4	Dynamin-1-like protein	DNM1L	7.9	78.099	3	957270	1141600	5
H0YGW7	ATP-binding cassette sub-family F member 1	ABCF1	8.1	67.55	3	954920	839130	4
C9JD14	Guanine nucleotide-binding protein subunit beta-4;Guanine nucleotide-binding protein G(I)/G(S)/G(T) subunit beta-2	GNB4;GNB2	19	9.1033	1	947020	1471300	3
O14579-3	Coatomer subunit epsilon	COPE	23	28.772	3	946750	821490	2
C9JMM0	Chromobox protein homolog 3	CBX3	22.6	7.2211	1	946600	1470700	2
Q53GQ0	Estradiol 17-beta-dehydrogenase 12	HSD17B12	19.9	34.324	2	944740	0	3
Q14289-2	Protein-tyrosine kinase 2-beta	PTK2B	52.3	111.18	4	943430	1465700	2
Q9NR56-3	Muscleblind-like protein 1	MBNL1	3.6	33.05	1	941300	1462400	1
P16144-4	Integrin beta-4	ITGB4	3.7	194.46	4	936520	1139300	7
C9J8H1	V-type proton ATPase subunit E 1	ATP6V1E1	12.3	23.539	2	934130	1451300	3
Q00341-2	Vigilin	HDLBP	1.9	137.99	2	929410	1432600	3
M0QZ93	Galectin-4	LGALS4	13.8	24.112	2	928850	1469700	1
Q5T4B6	Thymosin beta-4;Hematopoietic system regulatory peptide	TMSB4XP4;TMSB4X	25	5.1127	1	928530	1442600	1
P40121-2	Macrophage-capping protein	CAPG	9.6	36.856	3	928180	1442000	3
Q9UNF0-2	Protein kinase C and casein kinase substrate in neurons protein 2	PACSIN2	4.5	51.353	2	922600	1433400	2
Q12907	Vesicular integral-membrane protein VIP36	LMAN2	10.4	40.228	2	909510	1402500	1
H0Y8N7	39S ribosomal protein L1, mitochondrial	MRPL1	18.6	26.614	3	906500	1252100	4
P16083	Ribosyldihydronicotinamide dehydrogenase [quinone]	NQO2	54.5	25.918	5	902680	2437400	0
Q92900-2	Regulator of nonsense transcripts 1	UPF1	3.4	123.03	3	897360	1397400	1
Q8TF42	Ubiquitin-associated and SH3 domain-containing protein B	UBASH3B	6.8	72.695	3	893420	1388000	3
Q5T9Q5	Succinyl-CoA ligase [ADP-forming] subunit beta, mitochondrial	SUCLA2	12.1	32.039	2	885400	1507500	0
Q8TD08-2	Mitogen-activated protein kinase 15	MAPK15	3.1	28.696	1	882770	1371500	2
H7C2W9	60S ribosomal protein L31	RPL31	28.7	12.701	3	881820	1361700	0
P11216	Glycogen phosphorylase, brain form	PYGB	15.9	96.695	4	873590	1708900	3
E9PD78	Ribonucleoside-diphosphate reductase;Ribonucleoside-diphosphate reductase large subunit	RRM1	5.6	79.219	3	872270	1202300	3
P56537-2	Eukaryotic translation initiation factor 6	EIF6	6.2	23.735	1	865050	1344000	1
P47755	F-actin-capping protein subunit alpha-2	CAPZA2	20.6	32.949	2	861850	1339000	3
Q9NR30-2	Nucleolar RNA helicase 2	DDX21	10.5	79.656	5	859820	1298600	5
O43427-2	Acidic fibroblast growth factor intracellular-binding protein	FIBP	38.1	41.21	1	857550	0	0
F5GY56	Pre-mRNA-processing factor 19	PRPF19	17.1	27.718	2	854300	1363500	4
J3QLR8	28S ribosomal protein S23, mitochondrial	MRPS23	13.2	17.517	2	852060	1322700	3
J3QQY2	Transmembrane and coiled-coil domain-containing protein 1	TMCO1	14.4	11.372	1	844650	1312300	3
P46063	ATP-dependent DNA helicase Q1	RECQL	4	73.457	2	840830	1288800	3
P61009	Signal peptidase complex subunit 3	SPCS3	11.7	20.313	2	840550	1293100	1
Q10713	Mitochondrial-processing peptidase subunit alpha	PMPCA	4	58.252	2	840280	1305500	2
O94826	Mitochondrial import receptor subunit TOM70	TOMM70A	4.4	67.454	2	837900	1286000	0
Q15717	ELAV-like protein 1	ELAVL1	11	36.091	2	837410	1299900	1
P62861	40S ribosomal protein S30	FAU	16.9	6.6478	1	830570	1290400	1
Q9UNS2	COP9 signalosome complex subunit 3	COPS3	9.5	47.873	3	830310	1290000	3
P50454	Serpin H1	SERPINH1	8.1	46.44	2	827710	1284700	3
Q13131	5-AMP-activated protein kinase catalytic subunit alpha-1	PRKAA1	47.4	64.009	3	826180	1283600	0
M0R080	DnaJ homolog subfamily B member 1	DNAJB1	20.8	20.497	3	821760	1276700	6
P16152	Carbonyl reductase [NADPH] 1	CBR1	15.9	30.375	2	816770	1269000	2
P98179	Putative RNA-binding protein 3	RBM3	19.1	17.17	2	807460	1279700	3
P52294	Importin subunit alpha-1;Importin subunit alpha;Importin subunit alpha-7;Importin subunit alpha-6	KPNA1;KPNA5;KPNA6	4.6	60.221	2	807090	1273300	2
Q9BPX5	Actin-related protein 2/3 complex subunit 5-like protein	ARPC5L	7.8	16.941	1	804100	1249300	2
C9JRH2	Regulator of chromosome condensation	RCC1	19.1	24.465	2	803580	1248500	2
H7BYN3	Transcription factor A, mitochondrial	TFAM	7.8	25.567	1	801150	1244700	1
B4DDF4	Calponin-2	CNN2	9.4	32.616	2	798360	1240300	2
Q99661-2	Kinesin-like protein KIF2C	KIF2C	6.1	75.561	3	786850	1222500	3
B4DR67	Dolichyl-phosphate beta-glucosyltransferase	ALG5	10.9	25.365	2	781070	1213500	2
Q9H0D6-2	5-3 exoribonuclease 2	XRN2	5	99.96	3	777070	896260	6
P27707	Deoxycytidine kinase	DCK	25	30.518	3	776670	1996000	0
P49406	39S ribosomal protein L19, mitochondrial	MRPL19	7.9	33.535	2	776050	1108100	5
P18206-2	Vinculin	VCL	3.3	116.72	2	772490	1138100	6
P50750	Cyclin-dependent kinase 9	CDK9	44.4	42.777	4	769040	1194800	0
Q75MG1	Basic leucine zipper and W2 domain-containing protein 2	BZW2	10.2	31.247	2	767820	1179100	7
K7ERJ9	Galactokinase	GALK1	18.3	13.199	2	767080	1236200	2
Q53EL6-2	Programmed cell death protein 4	PDCD4	2.4	50.576	1	766400	1190700	1
Q5JNW7	Proteasome subunit beta type-8	PSMB8	5.6	27.85	1	763510	1186200	1
Q8WXX5	DnaJ homolog subfamily C member 9	DNAJC9	14.6	29.909	2	760280	1478800	4
O60664-2	Perilipin-3	PLIN3	9.6	28.157	2	759260	1179600	2
Q15645	Pachytene checkpoint protein 2 homolog	TRIP13	5.6	48.55	2	756640	1166300	2
P27361	Mitogen-activated protein kinase 3	MAPK3	64.9	43.135	3	753140	1170100	0
P33947	ER lumen protein retaining receptor 2	KDELR2	17.9	24.422	0	750170	0	1
P61006	Ras-related protein Rab-8A;Ras-related protein Rab-8B	RAB8A;RAB8B	21.3	23.668	2	748840	1163400	2
Q9Y3D6	Mitochondrial fission 1 protein	FIS1	15.8	16.937	2	747280	1123500	4
Q13547	Histone deacetylase 1	HDAC1	8.9	55.102	1	746000	1159000	2
Q9Y383-3	Putative RNA-binding protein Luc7-like 2;Putative RNA-binding protein Luc7-like 1	LUC7L2;LUC7L	4.9	46.228	2	745930	1103300	1
O94906	Pre-mRNA-processing factor 6	PRPF6	2	106.92	2	740810	1153200	1
P00352	Retinal dehydrogenase 1	ALDH1A1	7.8	54.861	2	740050	1149800	1
Q9BZZ5-1	Apoptosis inhibitor 5	API5	7.1	49.496	2	739340	875100	3
Q9Y3Z3-3	SAM domain and HD domain-containing protein 1	SAMHD1	7.2	63.675	2	738410	1432300	6
D6RJ96	Heat shock 70 kDa protein 4L	HSPA4L	10.4	59.196	3	735860	1047700	3
Q05655	Protein kinase C delta type;Protein kinase C delta type regulatory subunit;Protein kinase C delta type catalytic subunit	PRKCD	25	77.504	3	733850	1485400	0
P62310	U6 snRNA-associated Sm-like protein LSm3	LSM3	11.8	11.845	1	731160	1135900	1
P22307-6	Non-specific lipid-transfer protein	SCP2	8.6	15.079	1	730870	1135500	1
M0QX71	Glutamate-rich WD repeat-containing protein 1	GRWD1	14	25.477	2	724730	1126000	5
Q92522	Histone H1x	H1FX	4.7	22.487	1	723280	1123700	0
E7EM64	COP9 signalosome complex subunit 6	COPS6	4.6	36.064	1	721320	1120700	1
B3KSY4	Coronin;Coronin-7	CORO7	8.9	76.604	3	708840	1102200	6
P08631-2	Tyrosine-protein kinase HCK	HCK	51.9	57.312	4	707680	1099500	0
A5YKK6-2	CCR4-NOT transcription complex subunit 1	CNOT1	2.4	266.38	4	706840	1022400	5
P40938-2	Replication factor C subunit 3	RFC3	9.2	34.756	2	703240	1111000	2
Q13043	Serine/threonine-protein kinase 4;Serine/threonine-protein kinase 4 37kDa subunit;Serine/threonine-protein kinase 4 18kDa subunit	STK4	38.6	55.63	2	701930	1090500	3
Q3ZCM7	Tubulin beta-8 chain	TUBB8	24.3	49.775	1	700510	1088300	4
C9JG87	39S ribosomal protein L39, mitochondrial	MRPL39	7.7	34.032	2	694260	1078600	1
P53985	Monocarboxylate transporter 1	SLC16A1	9.2	53.944	2	693270	1667500	1
P23193-2	Transcription elongation factor A protein 1;Transcription elongation factor A protein 2	TCEA1;TCEA2	8.2	31.664	2	692280	1060600	2
D6RAX2	C-terminal-binding protein 1;C-terminal-binding protein 2	CTBP1;CTBP2	9.1	20.346	2	692180	1075400	2
Q14258	E3 ubiquitin/ISG15 ligase TRIM25	TRIM25	3.8	70.973	2	690740	1023800	4
O95197-3	Reticulon-3	RTN3	4.7	25.609	1	690230	0	1
P06239	Tyrosine-protein kinase Lck	LCK	53.4	58	5	678880	1325300	0
O75607	Nucleoplasmin-3	NPM3	8.4	19.343	1	672740	1045200	0
B4DY26	TGF-beta receptor type-1	TGFBR1	33.6	48.875	1	664220	0	0
P33176	Kinesin-1 heavy chain	KIF5B	4.7	109.68	3	664160	762590	3
Q9Y512	Sorting and assembly machinery component 50 homolog	SAMM50	16.8	51.976	3	663630	2139900	2
H0YDG2	Guanine nucleotide exchange factor VAV3	VAV3	6.3	71.387	3	663040	1030100	3
O00483	NADH dehydrogenase [ubiquinone] 1 alpha subcomplex subunit 4	NDUFA4	12.3	9.3697	1	660300	1025900	0
B4DUE3	Myosin light chain kinase, smooth muscle;Myosin light chain kinase, smooth muscle, deglutamylated form	MYLK	1.1	80.409	1	657330	1021200	0
Q71DI3	Histone H3.2	HIST2H3A	30.1	15.388	0	657210	0	0
P06241	Tyrosine-protein kinase Fyn	FYN	24.6	60.761	3	657080	1592400	0
K7EPT6	TATA-binding protein-associated factor 2N	TAF15	6.9	48.839	1	655830	1018900	1
K7ERW9	ATPase ASNA1	ASNA1	5	21.872	1	654990	1017600	1
P46779-4	60S ribosomal protein L28	RPL28	30.4	7.888	1	653020	0	0
G3V1N8	Vacuolar protein sorting-associated protein 26A	VPS26A	6	25.506	1	651640	1012400	1
Q15427	Splicing factor 3B subunit 4	SF3B4	12.7	44.385	3	650940	680450	2
D6RA82	Annexin;Annexin A3	ANXA3	8.8	32.118	2	650470	1010600	3
Q5T7W3	Tropomodulin-1	TMOD1	10.3	26.014	2	646550	1009600	2
O95881	Thioredoxin domain-containing protein 12	TXNDC12	8.7	19.206	1	646240	1004000	0
Q9H479	Fructosamine-3-kinase	FN3K	40.1	35.171	4	644430	1604900	0
Q9UIA9	Exportin-7	XPO7	4.8	123.91	4	641260	674240	6
P08237	6-phosphofructokinase, muscle type	PFKM	4.2	85.182	2	640500	990240	2
O43837-2	Isocitrate dehydrogenase [NAD] subunit beta, mitochondrial	IDH3B	2.6	41.887	1	639870	994120	1
P26373	60S ribosomal protein L13	RPL13	11.4	24.261	2	639230	1004200	0
P14735	Insulin-degrading enzyme	IDE	3.3	117.97	3	630060	1080700	4
Q8WUY1	Protein THEM6	THEM6	13.9	23.865	3	629390	896100	1
P30520	Adenylosuccinate synthetase isozyme 2	ADSS	9.9	50.097	3	626910	1110300	6
Q9BVC6	Transmembrane protein 109	TMEM109	4.9	26.21	1	626680	973620	1
Q92621	Nuclear pore complex protein Nup205	NUP205	5	227.92	2	625950	1625000	1
P46379-4	Large proline-rich protein BAG6	BAG6	4.4	96.798	2	624920	1033400	1
P04181	Ornithine aminotransferase, mitochondrial;Ornithine aminotransferase, hepatic form;Ornithine aminotransferase, renal form	OAT	10.3	48.534	3	623800	805920	4
Q96AB3	Isochorismatase domain-containing protein 2, mitochondrial	ISOC2	40	22.337	3	623240	772420	7
Q8TCT9-5	Minor histocompatibility antigen H13	HM13	13.7	36.813	2	620840	1274600	1
Q5T7A2	Chaperone activity of bc1 complex-like, mitochondrial	ADCK3	9.1	55.981	2	620730	1305800	0
B7Z2R9	Lysosome-associated membrane glycoprotein 2	LAMP2	2.7	32.979	1	620400	963860	1
Q14318	Peptidyl-prolyl cis-trans isomerase FKBP8;Peptidyl-prolyl cis-trans isomerase	FKBP8	7.5	44.561	2	617220	930170	1
M0QYI6	NEDD8-conjugating enzyme Ubc12	UBE2M	9.6	12.953	1	616290	957490	2
F5GYC4	Ribosomal protein S6 kinase alpha-3	RPS6KA3	48.9	80.622	3	615430	956160	0
E9PF10	Nuclear pore complex protein Nup155	NUP155	1.6	148.09	2	614050	954010	2
Q9Y224	UPF0568 protein C14orf166	C14orf166	16.4	28.068	3	613390	952980	4
P55957	BH3-interacting domain death agonist;BH3-interacting domain death agonist p15;BH3-interacting domain death agonist p13;BH3-interacting domain death agonist p11	BID	21	21.994	3	612150	470850	2
O15427	Monocarboxylate transporter 4	SLC16A3	2.8	49.469	1	609380	946750	0
Q9BUB1	cAMP-dependent protein kinase type II-alpha regulatory subunit	PRKAR2A	16.5	43.066	2	604590	1074500	0
G5EA06	28S ribosomal protein S27, mitochondrial	MRPS27	7.3	41.329	2	603490	897470	2
A1A528	Centromere/kinetochore protein zw10 homolog	ZW10	7.6	76.806	2	603270	921990	5
G8JLH9	Signal transducer and activator of transcription 3	STAT3	3.9	76.138	1	603250	937230	0
P17655-2	Calpain-2 catalytic subunit	CAPN2	5.3	71.475	2	603100	895040	2
Q9BSD7	Cancer-related nucleoside-triphosphatase	NTPCR	15.8	20.713	2	599720	943760	4
Q9UBQ0	Vacuolar protein sorting-associated protein 29	VPS29	7.1	20.505	1	598400	929690	1
Q92820	Gamma-glutamyl hydrolase	GGH	11.6	35.964	1	597610	0	2
Q9UHV9	Prefoldin subunit 2	PFDN2	9.1	16.648	1	593310	921790	1
Q8WXF1-2	Paraspeckle component 1	PSPC1	4.3	45.57	1	592350	920290	2
P78344-2	Eukaryotic translation initiation factor 4 gamma 2	EIF4G2	4.5	98.149	3	588510	786900	5
Q6FI81-2	Anamorsin	CIAPIN1	10.2	11.735	1	587830	913270	1
A2ARK8	HLA class I histocompatibility antigen, B-73 alpha chain;HLA class I histocompatibility antigen, A-66 alpha chain;HLA class I histocompatibility antigen, A-34 alpha chain;HLA class I histocompatibility antigen, A-26 alpha chain;HLA class I histocompatibility antigen, A-25 alpha chain;HLA class I histocompatibility antigen, A-33 alpha chain;HLA class I histocompatibility antigen, A-69 alpha chain;…	HLA-A;HLA-B;HLA-C	12.7	34.426	0	586710	877860	1
H7C0X7	Methionine adenosyltransferase 2 subunit beta	MAT2B	6.6	22.063	1	574990	893330	1
A2A3R5	40S ribosomal protein S6	RPS6	5.5	24.968	1	573760	891410	2
D6RG15	Twinfilin-2	TWF2	14.2	28.882	2	573720	891350	4
E9PB14	Pyruvate dehydrogenase protein X component, mitochondrial	PDHX	34.6	51.459	2	573430	932340	1
P47914	60S ribosomal protein L29	RPL29	9.4	17.752	1	571860	888450	1
Q13423	NAD(P) transhydrogenase, mitochondrial	NNT	4.1	113.89	2	570560	1194700	0
P62847-2	40S ribosomal protein S24	RPS24	30	15.069	3	565590	862090	2
M0R261	6-phosphogluconolactonase	PGLS	5.6	22.996	1	565560	878680	3
P08754	Guanine nucleotide-binding protein G(k) subunit alpha	GNAI3	10.7	40.532	1	565030	877850	1
Q92878	DNA repair protein RAD50	RAD50	4.8	153.89	4	564620	877210	5
B4DDP6	Drebrin-like protein	DBNL	5.8	43.04	1	562980	0	1
B7Z817	Delta(24)-sterol reductase	DHCR24	4.6	54.75	1	560030	0	0
E7EQG2	Eukaryotic initiation factor 4A-II	EIF4A2	32.6	41.29	1	559060	868570	1
O15269-2	Serine palmitoyltransferase 1	SPTLC1	11.9	16.072	1	557190	865660	0
Q8IZ83-3	Aldehyde dehydrogenase family 16 member A1	ALDH16A1	4.8	79.917	2	556500	814270	3
H3BLU7	Aflatoxin B1 aldehyde reductase member 2;Aflatoxin B1 aldehyde reductase member 4	AKR7A2;AKR7L	8.6	34.684	2	554940	862170	2
P11274-2	Breakpoint cluster region protein	BCR	4.7	137.73	3	553610	413160	1
H0Y5L8	Centromere protein J	CENPJ;DKFZp667E025	6.6	23.521	1	552650	858620	1
O43795-2	Unconventional myosin-Ib;Unconventional myosin-Ia	MYO1B;MYO1A	3	124.95	2	551900	856240	3
Q02978-2	Mitochondrial 2-oxoglutarate/malate carrier protein	SLC25A11	9.5	28.494	2	544580	709530	1
Q9P0J0	NADH dehydrogenase [ubiquinone] 1 alpha subcomplex subunit 13	NDUFA13;YJEFN3	18.8	16.698	3	543950	839160	4
Q9Y3E5	Peptidyl-tRNA hydrolase 2, mitochondrial	PTRH2	8.4	19.193	1	543690	844700	2
Q8N1F7-2	Nuclear pore complex protein Nup93	NUP93	3.7	79.881	1	540820	0	2
O43598-2	2-deoxynucleoside 5-phosphate N-hydrolase 1	DNPH1	11.5	16.187	1	534220	829990	2
P16401	Histone H1.5	HIST1H1B	10.2	22.58	1	533960	0	1
Q14451-4	Growth factor receptor-bound protein 7	GRB7	6	55.919	2	533020	828110	4
Q9NRH3	Tubulin gamma-2 chain;Tubulin gamma-1 chain;Tubulin gamma chain	TUBG2;TUBG1	6	51.091	1	531630	0	1
E9PH64	NADH dehydrogenase [ubiquinone] 1 beta subcomplex subunit 9	NDUFB9	8.3	20.383	1	530680	824480	0
Q9Y4K4	Mitogen-activated protein kinase kinase kinase kinase 5	MAP4K5	35.3	95.039	1	530330	0	0
Q14980-4	Nuclear mitotic apparatus protein 1	NUMA1	1.6	200.09	2	529510	822670	2
Q9H8S9	MOB kinase activator 1A;MOB kinase activator 1B	MOB1A;MOB1B	5.1	25.079	1	526040	817270	1
Q9UBQ7	Glyoxylate reductase/hydroxypyruvate reductase	GRHPR	7.3	35.668	1	523570	813440	1
H7C3H1	Transcriptional repressor p66-alpha;Transcriptional repressor p66-beta	GATAD2A;GATAD2B	8.9	27.894	1	522940	0	1
Q9Y263	Phospholipase A-2-activating protein	PLAA	4.3	87.156	2	517250	783260	4
P49959	Double-strand break repair protein MRE11A	MRE11A	6.8	80.592	2	516120	801860	1
Q6XQN6-3	Nicotinate phosphoribosyltransferase	NAPRT1	6.3	56.099	2	515080	800250	2
I3L505	Acyl carrier protein;Acyl carrier protein, mitochondrial	NDUFAB1	12.9	8.0603	1	514100	798730	0
Q8N6L1	Keratinocyte-associated protein 2	KRTCAP2	10.5	17.595	1	513760	798200	0
E9PPC8	Serine/threonine-protein phosphatase;Serine/threonine-protein phosphatase 2B catalytic subunit alpha isoform;Serine/threonine-protein phosphatase 2B catalytic subunit beta isoform	PPP3CA;PPP3CB	9.1	15.365	1	510610	793300	2
J3QL14	V-type proton ATPase subunit d 1	ATP6V0D1	4.7	26.705	1	509090	790940	1
O43491-3	Band 4.1-like protein 2	EPB41L2	2.8	83.801	2	508060	690820	2
Q08945	FACT complex subunit SSRP1	SSRP1	4.8	81.074	2	507940	920870	2
H7BYV1	Interferon-induced transmembrane protein 1;Interferon-induced transmembrane protein 2;Interferon-induced transmembrane protein 3	IFITM2;IFITM3;IFITM1	21.6	8.0866	1	507280	788130	1
Q1KMD3	Heterogeneous nuclear ribonucleoprotein U-like protein 2	HNRNPUL2;hCG_2044799	4.7	85.104	2	507120	701700	1
P15924-2	Desmoplakin	DSP	2.9	260.12	2	505460	923620	2
E9PKD2	Nuclear pore complex protein Nup214	NUP214	10.7	48.039	3	505260	718150	4
F5H170	DnaJ homolog subfamily A member 4	DNAJA4	4.1	24.377	1	499830	776550	1
P60903	Protein S100-A10	S100A10	10.3	11.203	1	496740	771760	1
P09132	Signal recognition particle 19 kDa protein	SRP19	10.4	16.156	1	494140	767720	1
B5MC59	Replication protein A 14 kDa subunit	RPA3	20.7	9.1703	1	491550	763690	1
P35659-2	Protein DEK	DEK	10	38.704	3	491500	747670	0
H0Y5W0	E3 ubiquitin-protein ligase HUWE1	HUWE1	1.7	374.19	4	490400	598110	3
B1AH87	Translocator protein	TSPO	29	11.896	1	489520	0	0
I3L1N9	CDGSH iron-sulfur domain-containing protein 2	CISD2	25.5	5.1441	1	489000	759730	1
K7EMW4	Nicalin	NCLN	7	54.873	2	485410	791380	2
M0R0M7	Syntaxin-binding protein 2	STXBP2	16.9	45.873	3	484040	1143900	4
Q5VTU3	Dynein light chain Tctex-type 1	DYNLT1	37	10.2	2	484020	745090	4
E9PC69	Serine/threonine-protein kinase MARK2	MARK2	39.1	86.69	1	480630	752130	0
G3XAN4	Translocating chain-associated membrane protein 1	TRAM1	8.7	33.435	2	478690	738430	1
P67936	Tropomyosin alpha-4 chain	TPM4	26.6	28.521	1	477950	742560	2
P25815	Protein S100-P	S100P	13.7	10.4	1	476110	739700	2
P45984-2	Mitogen-activated protein kinase 9	MAPK9	40.6	44.05	0	475750	739140	2
O95747	Serine/threonine-protein kinase OSR1	OXSR1	7.2	58.022	2	475250	738360	3
Q13045-2	Protein flightless-1 homolog	FLII	2.1	138.49	2	474310	738450	4
P17252	Protein kinase C alpha type	PRKCA	21.4	76.749	2	472400	1065800	0
Q9UHD2	Serine/threonine-protein kinase TBK1	TBK1	56.4	83.641	3	470680	733500	0
G3V1J5	Exosome complex exonuclease RRP44	DIS3	2.9	90.583	2	470100	730360	2
A6NLH6	Protein cornichon homolog 4	CNIH4	14.6	15.771	1	465230	722790	0
R4GN99	Peptidyl-prolyl cis-trans isomerase;Peptidyl-prolyl cis-trans isomerase F, mitochondrial	PPIF	20	15.35	1	462420	718440	1
O60888-3	Protein CutA	CUTA	26.3	16.832	1	461380	0	0
O00170	AH receptor-interacting protein	AIP	4.2	37.636	1	461250	0	1
P10619	Lysosomal protective protein;Lysosomal protective protein 32 kDa chain;Lysosomal protective protein 20 kDa chain	CTSA	5	54.465	1	460530	0	1
Q9Y376	Calcium-binding protein 39	CAB39	7.6	39.869	2	460190	714960	1
Q8WW12-3	PEST proteolytic signal-containing nuclear protein	PCNP	23.6	6.2329	1	456610	709410	0
Q13442	28 kDa heat- and acid-stable phosphoprotein	PDAP1	11.6	20.63	2	455550	707760	2
E9PJN1	Ribosomal protein S6 kinase;Ribosomal protein S6 kinase alpha-4	RPS6KA4	26.1	84.755	2	453600	704730	0
D6RHZ5	Protein transport protein Sec31A	SEC31A	6.7	96.502	1	452180	0	1
H3BTB3	ATP-dependent RNA helicase DDX19A;ATP-dependent RNA helicase DDX19B	DDX19A;DDX19B	11.6	14.479	1	451690	701760	1
Q5VYK3	Proteasome-associated protein ECM29 homolog	ECM29;KIAA0368	2	204.29	3	447980	310090	5
Q6PKG0-3	La-related protein 1	LARP1	4.9	116.46	3	447250	617570	1
E9PP27	Reticulocalbin-1	RCN1	27.6	6.7524	1	446350	693460	2
Q16512	Serine/threonine-protein kinase N1	PKN1	11.5	103.93	3	446040	1127700	0
C9JXZ7	Replication factor C subunit 4	RFC4	8.1	13.34	1	443550	689110	1
Q13464	Rho-associated protein kinase 1	ROCK1	30.9	158.17	2	440150	691730	0
B4DY35	Bifunctional methylenetetrahydrofolate dehydrogenase/cyclohydrolase, mitochondrial;NAD-dependent methylenetetrahydrofolate dehydrogenase;Methenyltetrahydrofolate cyclohydrolase	MTHFD2	5.9	19.933	1	440050	683680	1
F8W7I9	Ran GTPase-activating protein 1	RANGAP1	2.8	57.774	1	435840	677130	1
P15056	Serine/threonine-protein kinase B-raf	BRAF	12.8	84.436	1	434950	0	0
Q9NSY1	BMP-2-inducible protein kinase	BMP2K	20.3	129.17	2	434850	675600	0
B4DJ81	NADH-ubiquinone oxidoreductase 75 kDa subunit, mitochondrial	NDUFS1	4.7	66.921	2	427850	676080	2
Q9NRP0	Oligosaccharyltransferase complex subunit OSTC	OSTC	8.1	16.829	1	423850	658510	2
Q15738	Sterol-4-alpha-carboxylate 3-dehydrogenase, decarboxylating	NSDHL	8.3	41.9	2	420630	614140	2
Q96IX5	Up-regulated during skeletal muscle growth protein 5	USMG5	25.9	6.4575	1	418100	649570	0
Q8NI27	THO complex subunit 2	THOC2	1.6	182.77	2	417460	648580	3
K7EN45	Peptidyl-prolyl cis-trans isomerase NIMA-interacting 1	PIN1	21.1	9.8329	1	416960	647800	1
P61586	Transforming protein RhoA	RHOA	6.2	21.768	1	415860	646100	1
P30566-2	Adenylosuccinate lyase	ADSL	7.5	48.328	1	415760	0	1
M0QZK8	Gamma-glutamylcyclotransferase	GGCT	12.6	11.578	1	413910	643070	1
Q00013-2	55 kDa erythrocyte membrane protein	MPP1	2.8	49.074	1	410430	637660	1
P62306	Small nuclear ribonucleoprotein F	SNRPF	18.6	9.7251	1	409560	636300	3
P41219	Peripherin	PRPH	6.2	53.65	1	407140	632540	1
Q9Y3B3-2	Transmembrane emp24 domain-containing protein 7	TMED7;TIRAP3	5.3	21.233	1	404420	628310	1
Q99459	Cell division cycle 5-like protein	CDC5L	4	92.25	2	404220	628010	1
Q29RF7	Sister chromatid cohesion protein PDS5 homolog A	PDS5A	2	150.83	2	401050	644870	1
B4DT58	Zinc finger protein ubi-d4	DPF2	7.7	23.598	1	400740	622610	1
Q10570	Cleavage and polyadenylation specificity factor subunit 1	CPSF1	1.9	160.88	2	400390	589050	3
Q8NCW5-2	NAD(P)H-hydrate epimerase	APOA1BP	20	20.43	2	399370	620480	3
P29966	Myristoylated alanine-rich C-kinase substrate	MARCKS	9.9	31.554	1	395860	0	1
E9PLW6	L-aminoadipate-semialdehyde dehydrogenase-phosphopantetheinyl transferase	AASDHPPT	15.3	22.241	2	393250	610960	1
Q96S52-2	GPI transamidase component PIG-S	PIGS	9.5	61.005	3	393030	490800	2
J3KRT0	Core-binding factor subunit beta	CBFB	26.2	7.3251	1	392340	609560	3
Q86W42-3	THO complex subunit 6 homolog	THOC6	11.8	32.89	2	389520	606230	7
Q5SZC9	Costars family protein ABRACL	ABRACL	23.9	7.5164	1	389190	604660	1
Q9UNH7-2	Sorting nexin-6	SNX6	7.6	33.57	2	388510	603600	3
Q92974-3	Rho guanine nucleotide exchange factor 2	ARHGEF2	5.4	108.24	3	386570	600810	2
H3BRB0	Ataxin-2-like protein	ATXN2L	2.7	41.819	1	386350	600240	1
P55010	Eukaryotic translation initiation factor 5	EIF5	5.6	49.222	2	385040	596500	6
B4DWW1	ADP-ribosylation factor-like protein 1	ARL1	16.5	18.565	1	384320	597090	1
P42680	Tyrosine-protein kinase Tec	TEC	32.2	73.58	3	382380	594080	0
Q53GS9-2	U4/U6.U5 tri-snRNP-associated protein 2	USP39	11.5	53.51	3	378090	588500	10
P29317	Ephrin type-A receptor 2	EPHA2	18.9	108.27	2	375620	583580	0
O15350-6	Tumor protein p73	TP73	2.4	59.887	1	371470	577130	1
Q969Q0	60S ribosomal protein L36a-like;60S ribosomal protein L36a	RPL36AL;RPL36A	8.5	12.469	1	368220	572080	0
Q16795	NADH dehydrogenase [ubiquinone] 1 alpha subcomplex subunit 9, mitochondrial	NDUFA9	15.4	42.509	3	367450	535490	7
F8WEH5	Acylamino-acid-releasing enzyme	APEH	30	5.4681	1	365720	568190	1
C9JFE4	COP9 signalosome complex subunit 1	GPS1	2.1	53.371	1	364410	566150	1
A6PVN7	Serine/threonine-protein phosphatase 2A activator	PPP2R4	15.6	7.4004	1	362560	563280	1
Q9NRF9	DNA polymerase epsilon subunit 3	POLE3	10.9	16.859	1	360780	560520	0
Q9NYL9	Tropomodulin-3	TMOD3	3.4	39.594	1	360670	560350	1
J3KQE0	SUN domain-containing protein 2	SUN2	11.3	79.085	3	359670	616530	0
E9PID8	Cleavage stimulation factor subunit 2;Cleavage stimulation factor subunit 2 tau variant	CSTF2;CSTF2T	3.2	46.665	1	356830	554380	1
G3V126	V-type proton ATPase subunit H	ATP6V1H	11.7	51.57	3	353910	563200	3
Q13724-2	Mannosyl-oligosaccharide glucosidase	MOGS	4.1	80.702	2	353590	553800	6
G5E9W3	Cleavage and polyadenylation specificity factor subunit 3	CPSF3	1.5	73.476	1	347030	539160	2
G3V198	Nuclear pore complex protein Nup160	NUP160	7.3	140.29	3	346820	631670	4
H0YI98	Dynactin subunit 2	DCTN2	5.2	29.326	1	345890	537390	2
F6T1Q0	2,5-phosphodiesterase 12	PDE12	3	52.175	1	340670	529270	1
H3BPJ9	NADH dehydrogenase [ubiquinone] 1 beta subcomplex subunit 10	NDUFB10	23.6	19.258	1	340310	0	1
K7EK35	Signal transducer and activator of transcription 5A;Signal transducer and activator of transcription 5B	STAT5A;STAT5B	3.4	87.361	2	338130	525320	4
Q00534	Cyclin-dependent kinase 6	CDK6	35.3	36.938	2	335380	890500	0
H7BYD0	NADH dehydrogenase [ubiquinone] 1 alpha subcomplex subunit 5	NDUFA5;DKFZp781K1356	32.1	12.988	1	334400	0	4
P63167	Dynein light chain 1, cytoplasmic	DYNLL1	50.6	10.366	1	333740	0	0
P80217	Interferon-induced 35 kDa protein	IFI35	5.9	31.546	1	333140	312720	2
Q9Y3C4	TP53RK-binding protein	TPRKB	41.7	19.661	3	331350	618010	0
Q9H2W6	39S ribosomal protein L46, mitochondrial	MRPL46	5	31.705	1	330970	514200	1
Q06203	Amidophosphoribosyltransferase	PPAT	2.1	57.398	1	330740	513850	1
P43358	Melanoma-associated antigen 4;Melanoma-associated antigen 1;Melanoma-associated antigen 8;Melanoma-associated antigen B16;Melanoma-associated antigen B18;Melanoma-associated antigen B3;Melanoma-associated antigen 10;Melanoma-associated antigen B17	MAGEA4;MAGEC1;MAGEC3;MAGEA1;MAGEA8;MAGEB16;MAGEB18;MAGEB3;MAGEA10;MAGEB17	7.6	34.899	1	329660	507690	2
Q96N66-2	Lysophospholipid acyltransferase 7	MBOAT7	15.8	44.732	1	329460	0	0
B4DUR0	Kelch-like protein 20	KLHL20	1.7	46.489	1	329010	511160	0
P00395	Cytochrome c oxidase subunit 1	MT-CO1	1.6	57.041	1	327830	509320	0
P31350	Ribonucleoside-diphosphate reductase subunit M2	RRM2	4.6	44.877	1	325850	506250	2
Q07065	Cytoskeleton-associated protein 4	CKAP4	2	66.022	1	325500	505710	1
F5GYQ2	tRNA methyltransferase 112 homolog	TRMT112	17.3	9.2555	1	324490	504140	1
H3BQP1	Ubiquitin carboxyl-terminal hydrolase 10	USP10	9.1	12.383	1	323510	502610	1
P50748	Kinetochore-associated protein 1	KNTC1	1	250.75	2	323260	496840	2
A6PVH9	Copine-1	CPNE1	9.4	53.046	3	323230	428990	1
P51970	NADH dehydrogenase [ubiquinone] 1 alpha subcomplex subunit 8	NDUFA8	22.7	20.105	1	318450	0	2
Q9NP97	Dynein light chain roadblock-type 1;Dynein light chain roadblock-type 2	DYNLRB1;DYNLRB2	12.5	10.921	1	317850	493820	1
O43353	Receptor-interacting serine/threonine-protein kinase 2	RIPK2	55.4	61.194	1	316290	491390	0
Q9NRW3	DNA dC->dU-editing enzyme APOBEC-3C;DNA dC->dU-editing enzyme APOBEC-3F;DNA dC->dU-editing enzyme APOBEC-3D	APOBEC3C;bK150C2.9;APOBEC3F;APOBEC3D	6.3	22.826	1	315150	489620	1
F5GZJ1	Condensin complex subunit 1	NCAPD2	2.7	152.17	3	310520	420280	2
Q9H857-4	5-nucleotidase domain-containing protein 2	NT5DC2	9.2	45.998	3	309430	411650	4
P60059	Protein transport protein Sec61 subunit gamma	SEC61G	19.1	7.7412	1	308770	479710	1
I3L4C5	Ubiquitin-conjugating enzyme E2 Z	UBE2Z	9.9	11.28	1	307750	478130	1
F5H6V2	Phosphoglucomutase-2	PGM2	8.2	50.743	2	303470	513300	8
P49674	Casein kinase I isoform epsilon	CSNK1E	34.4	47.315	0	301840	468940	0
Q9UBR2	Cathepsin Z	CTSZ	4	33.868	1	301730	468780	1
Q9Y6K0	Choline/ethanolaminephosphotransferase 1	CEPT1	2.6	46.553	1	301550	468490	1
A6NHL2-2	Tubulin alpha chain-like 3	TUBAL3	9.1	45.517	1	298150	463210	1
K7EQA1	Programmed cell death protein 5	PDCD5	12.6	10.004	1	296320	460380	1
H0YJH9	Polyadenylate-binding protein 2	PABPN1	11.5	10.971	1	295810	459590	1
Q9UHI6	Probable ATP-dependent RNA helicase DDX20	DDX20	1.8	92.239	1	290030	450600	1
P20701-3	Integrin alpha-L	ITGAL	1.4	119.22	1	289910	450410	2
Q5TB53	Transmembrane 9 superfamily member 3	TM9SF3	18.1	29.938	1	285480	0	0
B4E2V5	Erythrocyte band 7 integral membrane protein	STOM	28.3	25.964	2	283310	604750	1
Q9NR50-3	Translation initiation factor eIF-2B subunit gamma	EIF2B3	5	44.803	1	281440	437260	1
K7EN20	Hsp70-binding protein 1	HSPBP1	11.3	10.614	1	280190	435310	1
H0Y9Z9	Long-chain-fatty-acid--CoA ligase 1	ACSL1	12.8	10.148	1	278570	432790	2
A8MU39	Serine/threonine-protein phosphatase;Serine/threonine-protein phosphatase 5	PPP5C	3.5	42.394	1	278410	432550	2
O14828-2	Secretory carrier-associated membrane protein 3	SCAMP3	4	35.201	1	275790	428480	1
J3QT54	Cleavage and polyadenylation specificity factor subunit 7	CPSF7	12.2	22.776	1	275120	0	1
E7ESU4	N-acetyltransferase 10	NAT10	1.6	107.3	1	271970	422550	1
C9JQV0	Uncharacterized protein C7orf50	C7orf50	21.4	21.883	1	271470	0	0
A3KFL1	Exosome complex component RRP4	EXOSC2	6	22.077	1	271010	421050	2
C9JJV6	Myeloid-associated differentiation marker	MYADM	15.6	15.935	1	268620	417340	0
K7EMH3	DNA-directed RNA polymerase, mitochondrial;DNA-directed RNA polymerase	POLRMT	6.9	39.012	1	267680	415870	0
G3V1U5	Vesicle transport protein GOT1B	GOLT1B	18.9	8.2139	1	266280	413700	3
Q86VY2	Copine-3;Copine-2;Copine-9;Copine-4;Copine-6;Copine-8;Copine-5;Copine-7	CPNE8;CPNE5;CPNE2;CPNE3;CPNE9;CPNE4;CPNE6;CPNE7	3.9	25.664	1	264910	411570	1
P55795	Heterogeneous nuclear ribonucleoprotein H2	HNRNPH2	16.3	49.263	1	264290	410620	4
Q9ULZ3-3	Apoptosis-associated speck-like protein containing a CARD	PYCARD	23	15.03	2	264230	409600	8
B4DS69	Arfaptin-1	ARFIP1	5.7	22.054	1	264150	410390	1
Q13505-3	Metaxin-1	MTX1	10.4	35.777	1	264140	0	1
C9JD53	Isopentenyl-diphosphate Delta-isomerase 1	IDI1	10	13.651	1	261220	405840	2
B7Z6M1	Plastin-3	PLS3;PLS1	7.4	65.632	0	260840	405240	0
E9PKG6	Nucleobindin-2;Nesfatin-1	NUCB2	8	40.341	1	260280	0	1
F8W733	BRCA1-A complex subunit BRE	BRE	4.9	31.972	1	259020	402420	3
Q14008-2	Cytoskeleton-associated protein 5	CKAP5	0.7	218.52	1	257960	400770	0
B4DXV1	Elongator complex protein 3	ELP3	5.5	48.062	2	257890	409160	2
H0YGC7	Acyl-CoA synthetase family member 3, mitochondrial	ACSF3	8.2	20.3	1	257890	400670	1
G3V220	Transcription elongation regulator 1	TCERG1	1.2	116.17	1	254680	395680	1
P19404	NADH dehydrogenase [ubiquinone] flavoprotein 2, mitochondrial	NDUFV2	5.2	27.391	1	252020	391540	2
C9JV50	Phosphatidylinositide phosphatase SAC1	SACM1L	5.3	21.43	1	251220	390310	1
Q8WU90	Zinc finger CCCH domain-containing protein 15	ZC3H15	6.3	48.602	2	251110	349820	1
O00264	Membrane-associated progesterone receptor component 1	PGRMC1	7.2	21.671	1	248760	386480	1
Q12996	Cleavage stimulation factor subunit 3	CSTF3	4.9	82.921	2	248040	385370	3
H0YMP2	Mothers against decapentaplegic homolog 3;Mothers against decapentaplegic homolog 2;Mothers against decapentaplegic homolog 9	SMAD3;SMAD2;SMAD9	20.6	7.3142	1	247610	384690	1
P12532	Creatine kinase U-type, mitochondrial	CKMT1A	5	47.036	1	244430	379750	2
Q9UM54-5	Unconventional myosin-VI	MYO6	1.2	145.04	1	242050	376060	1
Q8IXI1	Mitochondrial Rho GTPase 2	RHOT2	3.4	68.117	2	241270	374840	2
Q9Y3U8	60S ribosomal protein L36	RPL36	19	12.254	1	238730	0	0
C9J7P5	Protein TBRG4	TBRG4	4.8	28.38	1	236460	367370	2
P49643	DNA primase large subunit	PRIM2	4.9	58.805	2	234360	357710	5
Q96S44	TP53-regulating kinase	TP53RK	22.5	28.16	2	233910	740910	0
O43252	Bifunctional 3-phosphoadenosine 5-phosphosulfate synthase 1;Sulfate adenylyltransferase;Adenylyl-sulfate kinase	PAPSS1	1.6	70.832	1	233870	363350	1
P00492	Hypoxanthine-guanine phosphoribosyltransferase	HPRT1	10.6	24.579	2	233740	364750	4
E5RFU0	Phosphatidylinositol-binding clathrin assembly protein;Clathrin coat assembly protein AP180	SNAP91;PICALM	10.3	12.923	1	232410	361080	2
P22830	Ferrochelatase, mitochondrial	FECH	36.2	47.862	1	231280	0	0
O15173	Membrane-associated progesterone receptor component 2	PGRMC2	6.3	23.818	1	230270	357760	1
K7EQE7	Transmembrane protein 161A	TMEM161A	24.1	16.904	1	229810	0	0
P07948	Tyrosine-protein kinase Lyn	LYN	63.3	58.573	1	225470	350300	0
Q9BSH4	Translational activator of cytochrome c oxidase 1	TACO1	6.1	32.477	1	225240	349940	1
O76003	Glutaredoxin-3	GLRX3	3.9	37.432	1	222840	346210	1
J3KQV6	COP9 signalosome complex subunit 7b	COPS7B	35.2	5.6764	1	221200	343660	3
H0YET9	Beta-arrestin-1	ARRB1	6.2	21.805	1	221170	343620	2
Q99640-3	Membrane-associated tyrosine- and threonine-specific cdc2-inhibitory kinase	PKMYT1	32.7	53.542	2	220230	342160	0
Q9UHA4-2	Ragulator complex protein LAMTOR3	LAMTOR3	8.5	12.941	1	217650	338140	1
E7EPW2	28S ribosomal protein S25, mitochondrial	MRPS25	10.9	12.946	1	217020	337170	2
F8WBK5	39S ribosomal protein L40, mitochondrial	MRPL40	9.9	19.541	1	216180	335860	5
E7EQV9	Ribosomal protein L15;60S ribosomal protein L15	RPL15	19	20.51	1	215100	0	0
H0YLY7	Calcineurin B homologous protein 1	CHP1	27.5	10.632	1	214620	0	1
A8MU28	NEDD8-activating enzyme E1 regulatory subunit	NAE1	2.2	50.624	1	213410	331570	2
P08240-2	Signal recognition particle receptor subunit alpha	SRPR	3.9	66.558	2	212520	330180	1
F8WFD3	Actin-related protein 2/3 complex subunit 1A	ARPC1A	32.1	6.0741	1	211930	329260	1
E9PG39	Acylglycerol kinase, mitochondrial	AGK	10.2	26.925	1	210780	327480	1
F5H168	tRNA pseudouridine synthase;tRNA pseudouridine synthase A, mitochondrial	PUS1	9	14.528	1	209980	326230	2
H7C2H4	Cystathionine beta-synthase	CBS	11.6	24.644	1	209000	324700	2
E9PNS3	Toll-interacting protein	TOLLIP	17.5	8.6579	1	208510	323950	1
I3L276	Heme oxygenase 2	HMOX2	16.4	12.647	1	208420	323800	0
F8VUA7	Oxysterol-binding protein;Oxysterol-binding protein-related protein 8	OSBPL8	1.6	79.209	1	208080	323280	2
O00160	Unconventional myosin-If;Unconventional myosin-Ie	MYO1F;MYO1E	3.4	124.84	1	207690	0	4
H0Y8Z9	Acyl-CoA dehydrogenase family member 9, mitochondrial	ACAD9	7	43.074	2	207350	322140	4
O94973-3	AP-2 complex subunit alpha-2	AP2A2	11.6	73.127	1	205640	319490	2
Q9BTV4	Transmembrane protein 43	TMEM43	12.2	44.875	1	204740	0	0
P30291	Wee1-like protein kinase	WEE1	22.1	71.597	2	202710	314930	0
Q6YN16-2	Hydroxysteroid dehydrogenase-like protein 2	HSDL2	5.2	37.32	1	201810	313530	3
H0YMF9	WD repeat-containing protein 61	WDR61	25.9	20.743	1	198480	0	1
O14880	Microsomal glutathione S-transferase 3	MGST3	34.2	16.516	1	198020	0	0
E5RJ68	AP-3 complex subunit beta-1	AP3B1	1.1	116.19	1	197860	307400	1
B5MCY6	Protein phosphatase 1 regulatory subunit 7	PPP1R7	8.1	25.593	1	197060	306150	3
B7Z4J9	Exocyst complex component 4	EXOC4	5.3	29.878	1	195920	304380	0
B4DE85	Phosphatidylserine synthase 1	PTDSS1	4.3	34.579	1	192950	299770	1
E9PN51	NADH dehydrogenase [ubiquinone] iron-sulfur protein 8, mitochondrial	NDUFS8	18.2	12.405	2	190970	297400	4
J3KN87	Serine/threonine-protein kinase Chk1	CHEK1	10	49.019	1	189830	0	0
P00387-2	NADH-cytochrome b5 reductase 3;NADH-cytochrome b5 reductase 3 membrane-bound form;NADH-cytochrome b5 reductase 3 soluble form	CYB5R3	6.8	31.628	1	187950	292010	0
D6RGW9	Uncharacterized protein C4orf36	C4orf36	6.2	12.85	1	187620	291490	0
F5H2F9	DNA mismatch repair protein Msh6	MSH6	2.6	119.79	2	187050	290600	4
Q8TEX9	Importin-4	IPO4	7.2	118.71	2	185680	330170	5
P62820	Ras-related protein Rab-1A	RAB1A	32.7	22.677	1	184380	286470	1
Q9P2E9-3	Ribosome-binding protein 1	RRBP1	3.2	108.63	2	184040	285930	6
Q13882	Protein-tyrosine kinase 6	PTK6	6.2	51.834	2	183220	356030	0
H0Y390	Microtubule-actin cross-linking factor 1, isoforms 1/2/3/5	MACF1	0.3	505.64	1	183020	284350	2
C9J3L8	Translocon-associated protein subunit alpha	SSR1	9.8	29.573	1	181010	0	0
K7EP09	Bifunctional coenzyme A synthase;Phosphopantetheine adenylyltransferase;Dephospho-CoA kinase	COASY	17.6	9.9104	1	180530	280470	1
Q9HAV7	GrpE protein homolog 1, mitochondrial	GRPEL1	5.1	24.279	1	177660	276020	4
Q9Y5J7	Mitochondrial import inner membrane translocase subunit Tim9	TIMM9	16.9	10.378	1	176890	274820	0
Q96C86	m7GpppX diphosphatase	DCPS	3.9	38.608	1	176760	274620	1
H0Y650	HEAT repeat-containing protein 2	HEATR2	4.1	72.472	2	176100	265150	1
E9PI70	Chitinase domain-containing protein 1	CHID1	10.3	13.08	1	174730	271470	1
Q9Y478	5-AMP-activated protein kinase subunit beta-1	PRKAB1	78.9	30.382	1	171810	266920	2
F8WAU4	Elongation factor G, mitochondrial	GFM1	2.4	50.911	1	171650	266690	2
Q9BXK5-2	Bcl-2-like protein 13	BCL2L13	4.5	22.611	1	170520	264930	1
C9JYN0		SYPL1	14.7	24.784	1	170250	0	1
Q9UI26	Importin-11	IPO11	7.4	112.53	3	169970	331170	2
Q14739	Lamin-B receptor	LBR	3.1	70.702	1	169910	263980	2
Q96AY3	Peptidyl-prolyl cis-trans isomerase FKBP10	FKBP10	2.1	64.244	1	168350	261560	3
P41567	Eukaryotic translation initiation factor 1	EIF1	15	12.732	1	165950	257820	2
O75909	Cyclin-K	CCNK	15.3	64.239	1	165300	0	0
O43847	Nardilysin	NRD1	3.2	131.57	1	165180	0	2
H0YID2	Adenylate kinase isoenzyme 1	AK1	27.5	5.8316	1	165130	163800	4
B5MCL5	SWI/SNF-related matrix-associated actin-dependent regulator of chromatin subfamily B member 1	SMARCB1	5	38.77	1	164790	256020	1
Q9H0S4-2	Probable ATP-dependent RNA helicase DDX47	DDX47	7.6	45.169	2	164190	230550	1
A0AVT1-2	Ubiquitin-like modifier-activating enzyme 6	UBA6	2.2	65.756	1	162290	252130	2
C9J2F3	Protein phosphatase 1F	PPM1F	21.1	10.054	1	161420	250790	4
F8VWL0	Alpha-globin transcription factor CP2	TFCP2	3.1	43.933	1	159960	248520	2
O43301	Heat shock 70 kDa protein 12A	HSPA12A	4.4	74.977	2	159740	236810	1
H7C1C4	Host cell factor 1;HCF N-terminal chain 1;HCF N-terminal chain 2;HCF N-terminal chain 3;HCF N-terminal chain 4;HCF N-terminal chain 5;HCF N-terminal chain 6;HCF C-terminal chain 1;HCF C-terminal chain 2;HCF C-terminal chain 3;HCF C-terminal chain 4;HCF C-terminal chain 5;HCF C-terminal chain 6	HCFC1	4.7	63.078	1	159070	247140	3
J3QRD1	Fatty aldehyde dehydrogenase	ALDH3A2	7.4	44.648	1	158020	245500	4
Q96T76-9	MMS19 nucleotide excision repair protein homolog	MMS19	3.1	108.38	2	156170	224680	2
F5GXV9	Regulatory-associated protein of mTOR	RPTOR	8.8	37.1	2	155760	242330	2
Q969N2-4	GPI transamidase component PIG-T	PIGT	4.8	54.118	1	155140	0	0
M0QZB4	DNA polymerase;DNA polymerase delta catalytic subunit	POLD1	13.8	20.826	1	154460	0	1
O60563	Cyclin-T1	CCNT1	19.1	80.684	1	154090	0	0
Q8N1B9	NADH dehydrogenase [ubiquinone] 1 alpha subcomplex subunit 10, mitochondrial	NDUFA10	10.9	22.373	1	152370	236720	3
Q13233	Mitogen-activated protein kinase kinase kinase 1	MAP3K1	19.5	164.47	1	149960	0	0
Q9Y244	Proteasome maturation protein	POMP	17.7	15.789	2	149330	232010	2
O95104-2	Splicing factor, arginine/serine-rich 15;Protein SCAF8	SCAF4;SCAF8	1.1	123.64	1	148080	230060	1
P35626	Beta-adrenergic receptor kinase 2;Beta-adrenergic receptor kinase 1	ADRBK2;ADRBK1	1.3	79.709	1	147850	229710	0
P41743	Protein kinase C iota type	PRKCI	9.4	68.262	1	146040	0	0
Q8WU76-2	Sec1 family domain-containing protein 2	SCFD2	4.2	69.991	2	145700	226370	1
C9JHU6	UPF0554 protein C2orf43	C2orf43	7.7	14.957	1	145620	226240	2
Q9BYN8	28S ribosomal protein S26, mitochondrial	MRPS26	8.8	24.211	1	144470	115740	2
H0YDP7	39S ribosomal protein L49, mitochondrial	MRPL49	9.4	14.572	1	144310	224210	0
Q9UBV8	Peflin	PEF1	3.9	30.381	1	143970	223670	3
H3BT38	Acyl-coenzyme A synthetase ACSM3, mitochondrial	ACSM3	11	11.945	1	143750	223330	1
Q5T3Q7	HEAT repeat-containing protein 1	HEATR1	1.3	233.27	2	143090	212960	1
Q5R363	SRSF protein kinase 1	SRPK1	5.1	62.032	1	143080	0	0
C9JDU5	Phosphoribosyl pyrophosphate synthase-associated protein 2	PRPSAP2	8	19.878	1	142450	221310	1
Q9P000-2	COMM domain-containing protein 9	COMMD9	10.3	17.333	1	142250	221000	1
Q96P70	Importin-9	IPO9	4.4	115.96	1	142220	0	3
Q86UX7-2	Fermitin family homolog 3	FERMT3	3	75.429	1	141470	219790	1
P08621-3	U1 small nuclear ribonucleoprotein 70 kDa	SNRNP70	6.6	19.79	1	141270	219480	0
P33552	Cyclin-dependent kinases regulatory subunit 2	CKS2	32.9	9.8602	1	141250	0	0
Q8NBW7	ER lumen protein retaining receptor;ER lumen protein retaining receptor 1	KDELR1	26.7	17.486	1	140380	0	0
Q02413	Desmoglein-1	DSG1	1.8	113.75	1	139580	216850	1
P04350	Tubulin beta-4A chain	TUBB4A	54.7	49.585	0	138340	214940	2
Q14254	Flotillin-2	FLOT2	5.8	47.064	1	137220	0	1
O94874-3	E3 UFM1-protein ligase 1	UFL1	3.1	57.583	1	136910	212710	1
Q9NWZ3	Interleukin-1 receptor-associated kinase 4	IRAK4	33	51.529	1	136800	0	0
D6RGZ2	THO complex subunit 3	THOC3	9.5	11.062	1	135440	210420	2
Q6P1J9	Parafibromin	CDC73	5.1	60.576	2	134450	208880	2
Q8N0U8	Vitamin K epoxide reductase complex subunit 1-like protein 1	VKORC1L1	6.2	19.835	1	133460	207350	3
H7C1L6	Cullin-3	CUL3	5.2	22.543	1	133010	206650	1
P14635	G2/mitotic-specific cyclin-B1	CCNB1	31.9	48.337	1	131680	0	0
O14578-4	Citron Rho-interacting kinase	CIT	23.7	236.6	0	130990	203500	0
O75531	Barrier-to-autointegration factor	BANF1	13.5	10.058	1	130240	202350	3
Q8IXH7-4	Negative elongation factor C/D	NELFCD;TH1L	2.2	65.478	1	129210	200750	1
A3KMH1-2	von Willebrand factor A domain-containing protein 8	VWA8	1	116.94	1	128840	200170	1
K7EM59	Methylthioribose-1-phosphate isomerase	MRI1	5.2	26.286	1	128810	200130	4
P11388	DNA topoisomerase 2-alpha	TOP2A	3.4	174.38	1	128590	199790	1
O14957	Cytochrome b-c1 complex subunit 10	UQCR11	21.4	6.5696	1	128570	199750	2
P23368-2	NAD-dependent malic enzyme, mitochondrial	ME2	3.8	53.586	1	128480	199610	1
P50613	Cyclin-dependent kinase 7	CDK7	46.8	39.038	1	127580	0	0
E5RFM3	Catenin alpha-1	CTNNA1	19.1	10.371	1	126290	196200	1
E9PCY4	DDB1- and CUL4-associated factor 7	DCAF7	14.5	19.258	1	125290	0	0
Q9NVP1	ATP-dependent RNA helicase DDX18	DDX18	7	75.406	1	124900	0	0
H7C0H8	Transmembrane protein 214	TMEM214	5.3	25.211	1	124260	193060	1
K7EIN2	Protein syndesmos	NUDT16L1	8.6	21.809	1	123810	192360	2
H0Y3A0	60S ribosomal protein L35	RPL35	24	10.513	1	123140	0	0
H7C5F5	Probable ATP-dependent RNA helicase DHX36	DHX36	7.4	20.748	1	122950	191020	2
P23458	Tyrosine-protein kinase JAK1	JAK1	3.4	133.28	1	120470	0	0
Q96HR9	Receptor expression-enhancing protein 6	REEP6	7.1	20.733	1	119510	185680	5
G3V5E4	Glucosamine 6-phosphate N-acetyltransferase	GNPNAT1	9.7	12.976	1	119210	185210	3
C9JRU6	DCN1-like protein 1	DCUN1D1	22.7	8.7797	1	119100	185040	2
E9PR95	Ester hydrolase C11orf54	C11orf54	22.1	8.3517	1	118960	184810	1
O75663	TIP41-like protein	TIPRL	9.2	31.444	1	118240	183700	2
P35270	Sepiapterin reductase	SPR	7.3	28.048	1	116710	181320	2
O14802	DNA-directed RNA polymerase III subunit RPC1	POLR3A	1.1	155.64	1	115840	179970	3
Q99471-2	Prefoldin subunit 5	PFDN5	27.3	7.4805	1	114410	177760	4
B4DJC7	Interferon-inducible double stranded RNA-dependent protein kinase activator A	PRKRA	19	22.07	1	114080	0	0
Q9UIQ6-3	Leucyl-cystinyl aminopeptidase;Leucyl-cystinyl aminopeptidase, pregnancy serum form	LNPEP	1.5	115.06	1	113030	175600	3
P12273	Prolactin-inducible protein	PIP	8.2	16.572	1	112840	175320	1
Q2M2I8-2	AP2-associated protein kinase 1	AAK1	37.4	93.577	1	111430	0	0
O96013	Serine/threonine-protein kinase PAK 4	PAK4	44	64.071	1	110350	0	0
H0YHR8	Cytosolic purine 5-nucleotidase	NT5C2	8.3	17.728	1	109210	169670	2
H7C5H6	ADP-ribosylation factor-like protein 6	ARL6	16.7	6.2653	1	109210	169670	2
H0YIK6	SCY1-like protein 2	SCYL2	9.6	12.939	1	108780	169000	3
Q9Y2A7	Nck-associated protein 1	NCKAP1	3.3	128.79	1	108710	0	1
F8W8I6	Nucleolysin TIA-1 isoform p40	TIA1	14.3	42.835	1	108590	0	0
Q92882	Osteoclast-stimulating factor 1	OSTF1	5.6	23.787	1	108570	168680	3
B4DIT7	Protein-glutamine gamma-glutamyltransferase 2	TGM2	2.6	68.648	1	107990	167770	1
O15197-2	Ephrin type-B receptor 6	EPHB6	1.7	81.21	1	107430	166900	0
Q9H1C4	Protein unc-93 homolog B1	UNC93B1	2.2	66.63	1	106690	165750	2
J3QR71	Developmentally-regulated GTP-binding protein 2	DRG2	12.7	16.906	1	106670	165730	3
M0R050	Exosome complex component RRP46	EXOSC5	6.1	21.256	1	104660	162600	1
B1AMX9	TNF receptor-associated factor 2	TRAF2	3.1	46.566	1	104000	161580	0
K7EJC2	GEM-interacting protein	GMIP	4.3	33.139	1	102980	160000	3
C9JKT9	Phosphoribosyl pyrophosphate synthase-associated protein 1	PRPSAP1	15.7	10.123	1	102580	159370	1
C9JQQ5	Atlastin-2	ATL2	8.6	20.3	1	102040	158530	4
E5RGY0	Derlin-1	DERL1	7.3	17.221	1	101960	158400	0
P82921	28S ribosomal protein S21, mitochondrial	MRPS21	13.8	10.741	1	101260	157320	1
O14735	CDP-diacylglycerol--inositol 3-phosphatidyltransferase	CDIPT	14.1	23.539	1	101160	0	0
P03886	NADH-ubiquinone oxidoreductase chain 1	MT-ND1	6	35.66	1	101020	156950	0
Q08379-2	Golgin subfamily A member 2	GOLGA2	1.6	70.472	1	100830	156660	1
F8WER1	Aromatic-L-amino-acid decarboxylase	DDC	10.5	24.757	1	100510	156160	1
H7C2R3	Ubiquitin-like modifier-activating enzyme ATG7	ATG7	13.7	10.575	1	99647	154810	1
A8MX75	TFIIH basal transcription factor complex helicase XPD subunit	ERCC2	18.3	80.511	1	98640	0	0
K7EIE8	Methyl-CpG-binding domain protein 3	MBD3	6.4	26.322	1	97622	151670	3
P28288-2	ATP-binding cassette sub-family D member 3	ABCD3	2.2	62.725	1	96863	150490	1
H0YJN9	Legumain	LGMN	18.7	9.658	1	96761	150330	2
B4DWL3	Lysosome-associated membrane glycoprotein 1	LAMP1	4.4	38.985	1	95518	148400	2
P42345	Serine/threonine-protein kinase mTOR	MTOR	2.9	288.89	1	95020	0	0
Q9Y371-3	Endophilin-B1	SH3GLB1	5.7	29.318	1	94291	146490	1
Q8IZQ1-2	WD repeat and FYVE domain-containing protein 3	WDFY3	0.4	393.36	1	93884	145860	1
Q02388-2	Collagen alpha-1(VII) chain	COL7A1	0.2	292.26	1	93349	145030	0
Q9NP92	28S ribosomal protein S30, mitochondrial	MRPS30	4.6	50.364	1	92384	143530	3
H7C2B5	Telomere-associated protein RIF1	RIF1	2.3	81.742	1	92037	142990	2
H0YE46	RNA-binding protein 25	RBM25	19.2	8.5696	1	91992	142920	2
Q9H5Q4	Dimethyladenosine transferase 2, mitochondrial	TFB2M	4	45.348	1	90519	140630	2
F8WF03	Sphingomyelin phosphodiesterase 4	SMPD4	32	5.6264	1	89830	139560	0
Q5SRE5-2	Nucleoporin NUP188 homolog	NUP188	2.1	182.29	1	88480	0	1
Q14978	Nucleolar and coiled-body phosphoprotein 1	NOLC1	2.1	73.602	1	88041	136780	6
Q9NX55	Huntingtin-interacting protein K	HYPK	11.6	14.665	1	87930	136610	2
O00754-2	Lysosomal alpha-mannosidase;Lysosomal alpha-mannosidase A peptide;Lysosomal alpha-mannosidase B peptide;Lysosomal alpha-mannosidase C peptide;Lysosomal alpha-mannosidase D peptide;Lysosomal alpha-mannosidase E peptide	MAN2B1	1.5	113.61	1	87110	135340	1
P20248	Cyclin-A2	CCNA2	31.9	48.55	1	85878	0	0
C9J979	Integrator complex subunit 11	CPSF3L	2.9	38.987	1	84359	131060	1
Q9UBM7	7-dehydrocholesterol reductase	DHCR7	7.4	54.489	1	84037	0	0
O15270	Serine palmitoyltransferase 2	SPTLC2	3.2	62.924	1	83147	129180	1
Q96KP1	Exocyst complex component 2	EXOC2	1.2	104.07	1	83050	129030	3
O14965	Aurora kinase A	AURKA	52.9	45.809	1	82281	0	1
Q10567-4	AP-1 complex subunit beta-1	AP1B1	8.6	101.35	1	81763	127030	6
P35251-2	Replication factor C subunit 1	RFC1	1	128.18	1	81707	126940	1
Q92797	Symplekin	SYMPK	3.1	141.15	1	80404	0	2
H0YHU4	tRNA (guanine-N(7)-)-methyltransferase	METTL1	23.8	7.0119	1	78811	122440	2
D6RBJ9	Deoxycytidylate deaminase	DCTD	6.5	18.977	1	77015	119650	1
P08397-4	Porphobilinogen deaminase	HMBS	6.6	33.264	1	76210	118400	3
H7C131	3-ketoacyl-CoA thiolase, peroxisomal	ACAA1	4.5	30.222	1	76024	118110	2
Q9UP83-3	Conserved oligomeric Golgi complex subunit 5	COG5	1.7	90.808	1	75989	118060	2
F8WEX5	Sulfatase-modifying factor 2	SUMF2	6.1	18.584	1	75257	116920	1
F8VZV1	Protein MON2 homolog	MON2	0.9	117.96	1	74606	115910	1
Q8NBT2	Kinetochore protein Spc24	SPC24	19.3	22.478	1	73542	0	2
F8W9B4	Replication factor C subunit 5	RFC5	5.5	28.846	1	72163	112110	2
H7BZF2	H/ACA ribonucleoprotein complex subunit 4	DKC1	26.3	8.5829	1	72034	111910	0
H0YAQ0	Set1/Ash2 histone methyltransferase complex subunit ASH2	ASH2L	16.7	10.151	1	71244	110690	3
P14923	Junction plakoglobin	JUP	2.4	81.744	1	70948	110230	2
Q04759-2	Protein kinase C theta type	PRKCQ	7.8	74.286	1	70920	0	0
H7C1X9	CCR4-NOT transcription complex subunit 10	CNOT10	5.7	23.718	1	70876	110110	1
O60826	Coiled-coil domain-containing protein 22	CCDC22	3.7	70.755	1	70782	109970	1
F5H0F9	Anaphase-promoting complex subunit 5	ANAPC5	2.4	83.674	1	70705	109850	1
Q8WUK0-2	Phosphatidylglycerophosphatase and protein-tyrosine phosphatase 1	PTPMT1	9.5	15.689	1	70639	109750	2
E9PFG1	Probable ubiquitin carboxyl-terminal hydrolase FAF-Y;Probable ubiquitin carboxyl-terminal hydrolase FAF-X	USP9X;USP9Y	1.7	116.25	1	70150	108990	1
B0QY02	Target of Myb protein 1	TOM1	8.6	16.944	1	69291	87063	3
M0QXN5	Nuclear pore glycoprotein p62	NUP62	3.1	45.615	1	68385	106250	3
H7BXS3	Phosphatidylinositol 5-phosphate 4-kinase type-2 alpha	PIP4K2A	3.8	30.127	1	67923	105530	2
Q15007-2	Pre-mRNA-splicing regulator WTAP	WTAP	9.3	17.801	1	67557	104960	1
Q6A1A2	Putative 3-phosphoinositide-dependent protein kinase 2;3-phosphoinositide-dependent protein kinase 1	PDPK2;PDPK1	14.1	44.765	1	67453	0	0
E2QRI1	Prolyl 3-hydroxylase 1	LEPRE1	4.8	23.085	1	67385	104690	3
Q9P0J7	E3 ubiquitin-protein ligase KCMF1	KCMF1	4.5	41.945	1	67149	104330	4
K7EPU3	Chitobiosyldiphosphodolichol beta-mannosyltransferase	ALG1	9.2	20.175	1	66491	103300	2
H7C0D0	Lanosterol 14-alpha demethylase	CYP51A1	6.3	25.537	1	66194	102840	3
K7EJE6	Formin-like protein 1	FMNL1	2.7	55.091	1	65946	102460	2
H7C2Y1	E3 ubiquitin-protein ligase TRIP12	TRIP12	6.4	21.496	1	65796	102220	1
F5H246	Nicotinamide phosphoribosyltransferase	NAMPTL;NAMPT	15	13.338	1	65475	101720	1
A6NDU8	UPF0600 protein C5orf51	C5orf51	4.8	33.62	1	65409	101620	3
H7C415	Condensin complex subunit 2	NCAPH	7.1	20.04	1	65005	100990	1
G5E9A6	Ubiquitin carboxyl-terminal hydrolase;Ubiquitin carboxyl-terminal hydrolase 11	USP11	1.3	105.03	1	64695	100510	1
Q8NI36	WD repeat-containing protein 36	WDR36	1.6	105.32	1	64285	99875	1
H0YAC6	Lipopolysaccharide-responsive and beige-like anchor protein;Neurobeachin	LRBA;NBEA	0.8	166.8	1	63953	99359	2
O15027-2	Protein transport protein Sec16A	SEC16A	0.7	228.87	1	63629	98856	1
Q14651	Plastin-1	PLS1	6.7	70.253	1	62618	97284	1
Q7L8L6	FAST kinase domain-containing protein 5	FASTKD5	1.8	86.573	1	62592	97245	2
C9IZ83	DnaJ homolog subfamily C member 2	DNAJC2	6.9	22.414	1	62437	97003	3
D6RIZ4	Major facilitator superfamily domain-containing protein 10	MFSD10	3.7	38.247	1	62425	96985	1
P22694-2	cAMP-dependent protein kinase catalytic subunit beta	PRKACB	40.7	46.235	1	62284	0	0
Q5VYY1	Ankyrin repeat domain-containing protein 22	ANKRD22	6.3	21.848	1	62248	96711	1
O00625	Pirin	PIR	4.1	32.113	1	61742	95924	3
O75475-3	PC4 and SFRS1-interacting protein	PSIP1	5.2	37.267	1	61619	95733	0
Q9UIJ7-2	GTP:AMP phosphotransferase AK3, mitochondrial	AK3	8.9	18.323	1	61594	95695	1
Q86TB9-3	Protein PAT1 homolog 1	PATL1	12.6	12.34	1	61373	95351	2
Q92620	Pre-mRNA-splicing factor ATP-dependent RNA helicase PRP16	DHX38	1	140.5	1	61132	94976	1
O96008	Mitochondrial import receptor subunit TOM40 homolog	TOMM40	4.7	37.893	1	60723	94342	0
Q96GD4	Aurora kinase B	AURKB	34	39.31	1	59403	0	0
J3KTL8	Structural maintenance of chromosomes flexible hinge domain-containing protein 1	SMCHD1	0.8	155.65	1	58751	91277	5
O95486-2	Protein transport protein Sec24A	SEC24A	2.1	66.009	1	58628	91087	2
I3L4P6	Rho GTPase-activating protein 17	ARHGAP17	25	8.6247	1	57400	89178	1
Q96CU9-2	FAD-dependent oxidoreductase domain-containing protein 1	FOXRED1	4.7	30.658	1	57302	89027	2
Q16222-2	UDP-N-acetylhexosamine pyrophosphorylase;UDP-N-acetylgalactosamine pyrophosphorylase;UDP-N-acetylglucosamine pyrophosphorylase	UAP1	2	57.028	1	56427	87667	3
O14617-4	AP-3 complex subunit delta-1	AP3D1	2.1	114.71	1	55511	86243	1
K7ES52	Thymidine kinase;Thymidine kinase, cytosolic	TK1	10	19.786	1	55312	85934	1
M0QX52	Microtubule-associated protein RP/EB family member 2	MAPRE2	9.4	14.92	1	55071	85561	0
Q9C0H2-2	Protein tweety homolog 3	TTYH3	6.1	54.139	2	54855	85225	1
Q9ULC4-2	Malignant T-cell-amplified sequence 1	MCTS1	11.8	19.228	1	54601	84829	2
H7BXI1		ESYT2	2.6	98.008	1	54589	84810	0
Q6PHR2-3	Serine/threonine-protein kinase ULK3	ULK3	46.2	53.217	1	54250	0	1
E9PLL2	Diphthamide biosynthesis protein 2	DPH2	19	10.705	1	54224	84244	1
E9PIN3	Nuclear RNA export factor 1	NXF1	2	68.106	1	53775	83547	2
D6R9R7	S-phase kinase-associated protein 2	SKP2	10.2	28.645	1	51418	0	0
H3BLU6	E3 ubiquitin-protein ligase RNF213	RNF213	0.4	373.98	1	49565	77005	2
O00400	Acetyl-coenzyme A transporter 1	SLC33A1	6.6	60.908	1	48632	0	1
Q13188	Serine/threonine-protein kinase 3;Serine/threonine-protein kinase 3 36kDa subunit;Serine/threonine-protein kinase 3 20kDa subunit	STK3	34.2	56.3	1	48621	0	0
Q9UJX3-2	Anaphase-promoting complex subunit 7	ANAPC7	5	60.002	1	48362	0	0
Q15120	[Pyruvate dehydrogenase [lipoamide]] kinase isozyme 3, mitochondrial	PDK3	4.2	46.938	1	48158	74820	2
Q5QPN5	Acyl-protein thioesterase 2	LYPLA2	28.6	9.7331	1	47851	74343	0
Q13620-3	Cullin-4B	CUL4B	1.8	84.016	1	47407	73653	1
Q9H4A6	Golgi phosphoprotein 3	GOLPH3	5.4	33.81	1	47001	73022	0
Q9P2I0	Cleavage and polyadenylation specificity factor subunit 2	CPSF2	1.7	88.486	1	46330	71980	1
B3KXE0	General transcription factor IIH subunit 1	GTF2H1	3	48.738	1	46320	71964	2
E9PKV2	39S ribosomal protein L17, mitochondrial	MRPL17	10.6	16.371	1	45791	71143	3
D6RCD0	Estradiol 17-beta-dehydrogenase 11	HSD17B11	6.2	28.074	1	45617	70872	1
Q99598	Translin-associated protein X	TSNAX	6.6	33.112	1	43360	67366	2
Q8TBQ9	Protein kish-A	TMEM167A	12.5	8.0598	1	42661	66279	0
Q13395	Probable methyltransferase TARBP1	TARBP1	0.7	181.67	1	42639	66246	0
M0R1B5	Acetolactate synthase-like protein	ILVBL	13.9	17.593	1	41582	64603	0
P45983-3	Mitogen-activated protein kinase 8	MAPK8	49.5	44.021	1	41353	0	0
D6RA57	Translation machinery-associated protein 16	TMA16	13.9	17.155	1	39258	60992	1
H0YC52	Alpha/beta hydrolase domain-containing protein 11	ABHD11	24.1	9.2875	1	38706	60135	0
E9PSF0	Thioredoxin-related transmembrane protein 2	TMX2;TMX2-CTNND1	17.9	9.5744	1	38563	59913	1
Q5H9R7-3	Serine/threonine-protein phosphatase 6 regulatory subunit 3	PPP6R3	1.8	88.908	1	37903	58887	0
H0Y630	Serine/threonine-protein kinase 24;Serine/threonine-protein kinase 24 36 kDa subunit;Serine/threonine-protein kinase 24 12 kDa subunit	STK24	15.7	40.781	1	37204	57801	1
P42356	Phosphatidylinositol 4-kinase alpha	PI4KA	2	231.32	1	37017	0	0
Q8WWW0-2	Ras association domain-containing protein 5	RASSF5	10.2	30.358	1	34433	0	0
Q9NXF1-2	Testis-expressed sequence 10 protein	TEX10	3.4	103.91	1	31629	0	2
F5H643	DNA-directed RNA polymerase;DNA-directed RNA polymerase I subunit RPA2	POLR1B	1.3	104.5	1	31474	48899	0
E7EQ83	Phosphatidate cytidylyltransferase;Phosphatidate cytidylyltransferase 2	CDS2	5.2	37.838	1	29496	45826	0
P30154-5	Serine/threonine-protein phosphatase 2A 65 kDa regulatory subunit A beta isoform	PPP2R1B	13.1	52.213	1	28815	44768	0
Q68E01-3	Integrator complex subunit 3	INTS3	4.4	103.15	1	27091	0	0
P42685	Tyrosine-protein kinase FRK	FRK	44.6	58.253	1	26448	0	0
Q86YS7	C2 domain-containing protein 5	C2CD5	28.5	110.45	1	25654	0	0
P51948	CDK-activating kinase assembly factor MAT1	MNAT1	42.7	35.823	1	25599	0	0
C9JB80	U2 snRNP-associated SURP motif-containing protein	U2SURP	3.1	57.063	1	21232	32986	0
F5GWX5	Chromodomain-helicase-DNA-binding protein 4;Chromodomain-helicase-DNA-binding protein 3	CHD4;CHD3	0.9	217.1	1	18203	28281	0
Q9UBF2	Coatomer subunit gamma-2	COPG2	3.4	97.621	1	16249	25245	0
F5H456	RRP12-like protein	RRP12	1.6	113.04	1	14382	22344	0
C9J5X1	Insulin-like growth factor 1 receptor;Insulin-like growth factor 1 receptor alpha chain;Insulin-like growth factor 1 receptor beta chain	IGF1R	9.3	154.79	1	11535	0	0
H7C3X8	Serine/threonine-protein kinase SIK3	SIK3;KIAA0999	5.9	57.022	0	0	0	0
P35611-2	Alpha-adducin	ADD1	2.9	69.984	0	0	0	0
Q9UM22	Mammalian ependymin-related protein 1	EPDR1;UCC1	23.7	25.437	0	0	0	0
Q5VTT5-3	Myomesin-3	MYOM3	3.6	37.474	1	0	0	0
B0QZ43	Erlin-1	ERLIN1	20.4	31.077	0	0	0	0
B0S8A9	Flotillin-1	FLOT1	8.1	20.491	0	0	0	0
B1APM4	Sterol O-acyltransferase 1	SOAT1	6.2	29.892	0	0	0	0
H3BTY4	Ceroid-lipofuscinosis neuronal protein 6	CLN6	13.3	18.046	0	0	0	0
B4DGL8	ATP-binding cassette sub-family B member 7, mitochondrial	ABCB7	2	77.12	0	0	0	0
E5RJI3	Charged multivesicular body protein 7	CHMP7	10.2	17.812	0	0	0	0
B4DP17	Cellular nucleic acid-binding protein	CNBP	8.1	17.692	0	0	0	0
F8W0K0	Eukaryotic translation initiation factor 4B	EIF4B	14.7	19.372	0	0	0	0
P53671-2	LIM domain kinase 2	LIMK2	13.8	69.904	0	0	0	0
C9JP01	Protein RFT1 homolog	RFT1	5.5	32.984	0	0	0	0
B7Z2Y5	Ribosomal protein S6 kinase;Ribosomal protein S6 kinase alpha-5	RPS6KA5	5.4	81.779	0	0	0	0
B7Z5R1	RAC-alpha serine/threonine-protein kinase	AKT1	12.4	48.346	0	0	0	0
B7Z6Q8	Ephrin type-A receptor 4	EPHA4	13.4	104.51	0	0	0	0
B9A069	ORM1-like protein 1;ORM1-like protein 2	ORMDL1;ORMDL2	13.8	12.27	0	0	0	0
B9TX55	Mediator of RNA polymerase II transcription subunit 23	MED23	4.2	54.314	0	0	0	0
H7C343	Activated CDC42 kinase 1	TNK2	7	15.634	0	0	0	0
Q7Z2W4-3	Zinc finger CCCH-type antiviral protein 1	ZC3HAV1	2.4	67.589	0	0	0	0
C9JNK6	Metaxin-2	MTX2	10.6	23.643	0	0	0	0
H7BYZ4	Thyroid adenoma-associated protein	THADA;tmp_locus_38	4.9	46.473	0	0	0	0
H7C224	Interleukin-1 receptor-associated kinase 1	IRAK1	13.8	42.111	0	0	0	0
D6RHI7	Cyclin-H	CCNH	30.1	28.869	0	0	0	0
Q9NYP7-3	Elongation of very long chain fatty acids protein 5	ELOVL5	14.8	9.5799	0	0	0	0
H0YAZ9	Cyclin-dependent kinase 16;Cyclin-dependent kinase 14	CDK16;CDK14	12.7	29.731	0	0	0	0
Q9H3H5-3	UDP-N-acetylglucosamine--dolichyl-phosphate N-acetylglucosaminephosphotransferase	DPAGT1	3.7	34.269	0	0	0	0
P53667-4	LIM domain kinase 1	LIMK1	6.2	68.728	0	0	0	0
Q9Y4E8-2	Ubiquitin carboxyl-terminal hydrolase;Ubiquitin carboxyl-terminal hydrolase 15	USP15	1.5	109.3	0	0	0	0
Q504U8	Epidermal growth factor receptor	EGFR	4.4	120.69	0	0	0	0
Q9UGJ0-2	5-AMP-activated protein kinase subunit gamma-2	PRKAG2	32	37.508	0	0	0	0
E9PQA3	Condensin-2 complex subunit D3	NCAPD3	7.2	22.085	0	0	0	0
F5H3E1	Cell division cycle and apoptosis regulator protein 1	CCAR1	3	64.033	0	0	0	0
J3KNB8	Mitogen-activated protein kinase kinase kinase 4	MAP3K4	12	176.57	0	0	0	0
Q9UKE5-8	TRAF2 and NCK-interacting protein kinase;Mitogen-activated protein kinase kinase kinase kinase 4;Misshapen-like kinase 1	TNIK;MINK1;MAP4K4	2.4	144.25	0	0	0	0
O00159-2	Unconventional myosin-Ic	MYO1C	1.3	117.91	0	0	0	0
F5H6Z0	Cyclin-dependent kinase 17	CDK17	5.3	53.533	0	0	0	0
Q4G177	Nodal modulator 1;Nodal modulator 3;Nodal modulator 2	NOMO2;NOMO3;NOMO1	2.4	122.06	0	0	0	0
H0YGX8	Conserved oligomeric Golgi complex subunit 6	COG6	9	15.186	0	0	0	0
Q8IXF0-4	Neuronal PAS domain-containing protein 3	NPAS3	1.3	97.018	0	0	0	0
F8VS47	Serine/threonine-protein kinase Nek3	NEK3	4.1	55.258	0	0	0	0
H3BQE2	Fanconi anemia group I protein	FANCI	9.6	17.048	0	0	0	0
Q13627-3	Dual specificity tyrosine-phosphorylation-regulated kinase 1A	DYRK1A	7.2	60.329	0	0	0	0
Q16630-3	Cleavage and polyadenylation specificity factor subunit 6	CPSF6	5.2	52.325	0	0	0	0
G3V529	ATP-dependent RNA helicase DDX24	DDX24	2.8	91.48	0	0	0	0
O43822-2	Protein C21orf2	C21orf2	5.1	23.653	0	0	0	0
K7EQB5	Retinol dehydrogenase 13	RDH13	65.5	2.9084	0	0	0	0
H0Y564	Anaphase-promoting complex subunit 1	ANAPC1	1.3	161.45	0	0	0	0
H0Y8M6	Serine/threonine-protein kinase Nek1	NEK1	11.4	13.896	0	0	0	0
H0YD75	Serine/threonine-protein kinase NLK	NLK	2.1	52.569	0	0	0	0
H0YLY0		CDC42BPB	19.8	74.515	0	0	0	0
H0YMP3	G2/mitotic-specific cyclin-B2	CCNB2	14.1	31.181	0	0	0	0
H3BU23	Cerebellar degeneration-related protein 2	CDR2	6.4	27	0	0	0	0
H7BYJ3		CIT	21.7	187.3	0	0	0	0
P48730-2	Casein kinase I isoform delta	CSNK1D	33.7	46.832	0	0	0	0
H7C0Q6	Tripartite motif-containing protein 4	TRIM4	5.4	23.413	0	0	0	0
P01605	Ig kappa chain V-I region Lay;Ig kappa chain V-III region POM;Ig kappa chain V-III region VH;Ig kappa chain V-III region CLL		8.3	11.834	1	0	0	0
Q6ZSR9	Uncharacterized protein FLJ45252		20.8	37.976	0	0	0	0
I3L1S3	Tubulin-specific chaperone D	TBCD	14.5	13.446	0	0	0	0
I3L234	Ribosomal L1 domain-containing protein 1	RSL1D1	13.3	11.628	0	0	0	0
I3L413	G1/S-specific cyclin-E1	CCNE1	9.2	32.373	0	0	0	0
P54803-4	Galactocerebrosidase	GALC	11.8	74.733	0	0	0	0
P06753	Tropomyosin alpha-3 chain	TPM3	31.2	32.95	0	0	0	0
P15735-2	Phosphorylase b kinase gamma catalytic chain, liver/testis isoform	PHKG2	16.6	43.157	0	0	0	0
P27448-3	MAP/microtubule affinity-regulating kinase 3	MARK3	25.8	81.498	0	0	0	0
J3KR82	Serine/threonine-protein kinase PLK4	PLK4	2.5	100.11	0	0	0	0
J3KRN4	Mitogen-activated protein kinase kinase kinase 3	MAP3K3	7.9	70.467	0	0	0	0
J3QRC1	STE20-related kinase adapter protein alpha	STRADA	24	5.5734	0	0	0	0
K7EK07	Histone H3;Histone H3.3;Histone H3.3C;Histone H3.1t;Histone H3.1	H3F3B;H3F3A;H3F3C;HIST3H3;HIST1H3A	31.1	14.914	0	0	0	0
K7EKT6	Mitogen-activated protein kinase kinase kinase kinase;Mitogen-activated protein kinase kinase kinase kinase 1	MAP4K1	2.8	44.082	0	0	0	0
K7ENG2	Splicing factor U2AF 65 kDa subunit	U2AF2	8.5	33.901	0	0	0	0
M0QYS3	Rho guanine nucleotide exchange factor 1	ARHGEF1	2.9	34.198	0	0	0	0
Q9BZL6	Serine/threonine-protein kinase D2;Serine/threonine-protein kinase D	PRKD2	28.1	96.749	0	0	0	0
Q0VAN0	RAC-beta serine/threonine-protein kinase	AKT2	13.9	51.083	0	0	0	0
Q5T1S7	Serine/threonine-protein phosphatase 6 catalytic subunit	PPP6C	12	14.467	0	0	0	0
O14787-2	Transportin-2	TNPO2	4.8	100.41	0	0	0	0
O14975-2	Very long-chain acyl-CoA synthetase	SLC27A2	3.5	64.615	0	0	0	0
O14976	Cyclin-G-associated kinase	GAK	25.7	143.19	0	0	0	0
O15294-4	UDP-N-acetylglucosamine--peptide N-acetylglucosaminyltransferase 110 kDa subunit	OGT	1.5	74.536	1	0	0	0
O15397-2	Importin-8	IPO8	2	95.978	0	0	0	0
O43156	TELO2-interacting protein 1 homolog	TTI1	4.6	122.07	0	0	0	0
O43741	5-AMP-activated protein kinase subunit beta-2	PRKAB2	40.4	30.302	0	0	0	0
O60841	Eukaryotic translation initiation factor 5B	EIF5B	2.9	138.83	0	0	0	0
O75165	DnaJ homolog subfamily C member 13	DNAJC13	0.5	254.41	0	0	0	0
O75716	Serine/threonine-protein kinase 16	STK16	23.6	34.656	0	0	0	0
O94806	Serine/threonine-protein kinase D3	PRKD3	19.7	100.47	0	0	0	0
O95382-3	Mitogen-activated protein kinase kinase kinase 6	MAP3K6	1.8	141.65	0	0	0	0
Q5JW30	Double-stranded RNA-binding protein Staufen homolog 1	STAU1	3.2	54.708	0	0	0	0
O95835	Serine/threonine-protein kinase LATS1	LATS1	5.2	126.87	0	0	0	0
Q8WUE3	G1/S-specific cyclin-E2	CCNE2	12.3	43.52	0	0	0	0
P03905	NADH-ubiquinone oxidoreductase chain 4	MT-ND4	3.5	51.58	0	0	0	0
P06213-2	Insulin receptor;Insulin receptor subunit alpha;Insulin receptor subunit beta	INSR	4.7	155.14	0	0	0	0
P07949-2	Proto-oncogene tyrosine-protein kinase receptor Ret;Soluble RET kinase fragment;Extracellular cell-membrane anchored RET cadherin 120 kDa fragment	RET	14.8	119.85	0	0	0	0
P08567	Pleckstrin	PLEK	7.4	40.124	0	0	0	0
P08579	U2 small nuclear ribonucleoprotein B	SNRPB2	15.1	25.486	0	0	0	0
P08581	Hepatocyte growth factor receptor	MET	1.9	155.54	0	0	0	0
P10398	Serine/threonine-protein kinase A-Raf	ARAF	6.4	67.585	0	0	0	0
P11309-2	Serine/threonine-protein kinase pim-1	PIM1	6.7	35.685	0	0	0	0
P14854	Cytochrome c oxidase subunit 6B1	COX6B1	12.8	10.192	0	0	0	0
P16591	Tyrosine-protein kinase Fer	FER	35	94.637	0	0	0	0
P17612-2			44	39.821	0	0	0	0
P23109-2	AMP deaminase 1	AMPD1	0.9	89.762	0	0	0	0
P31946-2			41	27.85	0	0	0	0
P35613-3	Basigin	BSG	10.2	19.438	0	0	0	0
P36888-2	Receptor-type tyrosine-protein kinase FLT3	FLT3	4.8	108.38	0	0	0	0
P36894	Bone morphogenetic protein receptor type-1A;Bone morphogenetic protein receptor type-1B	BMPR1A;BMPR1B	7.1	60.197	0	0	0	0
P46734-2	Dual specificity mitogen-activated protein kinase kinase 3	MAP2K3	17.6	36.172	0	0	0	0
P49137-2	MAP kinase-activated protein kinase 2	MAPKAPK2	4.6	42.202	0	0	0	0
P52564	Dual specificity mitogen-activated protein kinase kinase 6	MAP2K6	30.8	37.492	0	0	0	0
P52789	Hexokinase-2	HK2	3.5	102.38	0	0	0	0
P53634	Dipeptidyl peptidase 1;Dipeptidyl peptidase 1 exclusion domain chain;Dipeptidyl peptidase 1 heavy chain;Dipeptidyl peptidase 1 light chain	CTSC	3	51.853	0	0	0	0
P54753	Ephrin type-B receptor 3	EPHB3	8	110.33	0	0	0	0
Q96L35	Ephrin type-B receptor 4	EPHB4	17.8	102.56	0	0	0	0
P55263-4	Adenosine kinase	ADK	4.9	36.579	0	0	0	0
Q9BZU3	Cyclin-dependent kinases regulatory subunit 1	CKS1B	15.9	7.576	0	0	0	0
Q2VPS2	Syntaxin-1B	STX1B	4	31.786	0	0	0	0
Q04771	Activin receptor type-1	ACVR1	4.3	57.152	0	0	0	0
Q04912-2	Macrophage-stimulating protein receptor;Macrophage-stimulating protein receptor alpha chain;Macrophage-stimulating protein receptor beta chain	MST1R	4.5	147.28	0	0	0	0
Q08345-2	Epithelial discoidin domain-containing receptor 1	DDR1	5.4	97.173	0	0	0	0
Q86VU3	Mitogen-activated protein kinase kinase kinase kinase;Mitogen-activated protein kinase kinase kinase kinase 2	MAP4K2	7.8	90.808	0	0	0	0
Q13163	Dual specificity mitogen-activated protein kinase kinase 5	MAP2K5	17.6	50.111	0	0	0	0
Q13315	Serine-protein kinase ATM	ATM	0.5	350.71	0	0	0	0
Q14004-2	Cyclin-dependent kinase 13	CDK13	1.8	158.43	0	0	0	0
Q14164-2	Inhibitor of nuclear factor kappa-B kinase subunit epsilon	IKBKE	9.2	70.815	0	0	0	0
Q14657	L antigen family member 3	LAGE3	26.6	14.804	0	0	0	0
Q14680-7	Maternal embryonic leucine zipper kinase	MELK	15.4	70.15	0	0	0	0
Q15404-2	Ras suppressor protein 1	RSU1	11.6	25.545	0	0	0	0
Q15831-2	Serine/threonine-protein kinase STK11	STK11	8.4	45.386	0	0	0	0
Q16186	Proteasomal ubiquitin receptor ADRM1	ADRM1	3.9	42.153	0	0	0	0
Q16513-5	Serine/threonine-protein kinase N2	PKN2	6.7	75.171	0	0	0	0
Q16539-2			61.4	41.493	0	0	0	0
Q16566	Calcium/calmodulin-dependent protein kinase type IV	CAMK4	4.9	51.925	0	0	0	0
Q16584	Mitogen-activated protein kinase kinase kinase 11	MAP3K11	6	92.687	0	0	0	0
Q16832	Discoidin domain-containing receptor 2	DDR2	5.8	96.735	0	0	0	0
Q27J81-3	Inverted formin-2	INF2	6	25.954	0	0	0	0
Q5SWX3		CAMK2G	51.2	57.796	0	0	0	0
Q5T8A0	28S ribosomal protein S2, mitochondrial	MRPS2	8.1	30.479	0	0	0	0
Q5VSH5		C1orf122	7.5	16.76	1	0	0	0
Q6P5Z2	Serine/threonine-protein kinase N3	PKN3	2.7	99.419	0	0	0	0
Q7L7X3-3	Serine/threonine-protein kinase TAO1	TAOK1	4	97.525	0	0	0	0
Q8IVH8-3	Mitogen-activated protein kinase kinase kinase kinase 3;Mitogen-activated protein kinase kinase kinase kinase	MAP4K3	7.8	98.953	0	0	0	0
Q8N5Y8	Mono [ADP-ribose] polymerase PARP16	PARP16	15.5	36.382	0	0	0	0
Q8TBX8-2	Phosphatidylinositol 5-phosphate 4-kinase type-2 gamma	PIP4K2C	6.2	41.922	0	0	0	0
Q8TCJ2	Dolichyl-diphosphooligosaccharide--protein glycosyltransferase subunit STT3B	STT3B	3.1	93.673	0	0	0	0
Q8TDN4-4	CDK5 and ABL1 enzyme substrate 1	CABLES1	9.5	34.593	0	0	0	0
Q8TDN6	Ribosome biogenesis protein BRX1 homolog	BRIX1	17	41.401	0	0	0	0
Q92844	TRAF family member-associated NF-kappa-B activator	TANK	45.9	47.815	0	0	0	0
Q93100-4	Phosphorylase b kinase regulatory subunit beta	PHKB	7.9	123.82	0	0	0	0
Q969M3	Protein YIPF5	YIPF5	4.7	27.989	0	0	0	0
Q96AQ8	Mitochondrial calcium uniporter regulator 1	MCUR1	2.2	39.694	0	0	0	0
Q96C45	Serine/threonine-protein kinase ULK4	ULK4	1.2	142.44	0	0	0	0
Q96CS3	FAS-associated factor 2	FAF2	2.5	52.623	0	0	0	0
Q96HY6	DDRGK domain-containing protein 1	DDRGK1	5.4	35.61	0	0	0	0
Q96RD6-2			2.9	55.733	0	0	0	0
Q96RR4-6	Calcium/calmodulin-dependent protein kinase kinase 2	CAMKK2	29.2	54.123	0	0	0	0
Q96TA1-2	Niban-like protein 1	FAM129B	1.8	82.682	0	0	0	0
Q9BRP8-2	Partner of Y14 and mago	WIBG	8.9	22.704	0	0	0	0
Q9BRQ8	Apoptosis-inducing factor 2	AIFM2	11	40.526	0	0	0	0
Q9BVS4-2	Serine/threonine-protein kinase RIO2	RIOK2	2.5	54.508	0	0	0	0
Q9BW60-2	Elongation of very long chain fatty acids protein 1	ELOVL1	8.3	29.485	0	0	0	0
Q9BXT5	Testis-expressed sequence 15 protein	TEX15	0.8	315.33	0	0	0	0
Q9BXV9	Uncharacterized protein C14orf142	C14orf142	34	10.859	0	0	0	0
Q9BYC9	39S ribosomal protein L20, mitochondrial	MRPL20	7.4	17.442	0	0	0	0
Q9H0K1	Serine/threonine-protein kinase SIK2	SIK2	3.5	103.91	0	0	0	0
Q9H4L5-2	Oxysterol-binding protein-related protein 3	OSBPL3	12.5	97.685	0	0	0	0
Q9H6S1	5-azacytidine-induced protein 2	AZI2	25.3	44.934	0	0	0	0
Q9HAZ1	Dual specificity protein kinase CLK4	CLK4	3.3	57.491	0	0	0	0
Q9HCP0-2	Casein kinase I isoform gamma-1;Casein kinase I isoform gamma-2	CSNK1G1;CSNK1G2	16.8	45.413	0	0	0	0
Q9NRL2-2	Bromodomain adjacent to zinc finger domain protein 1A	BAZ1A	1.5	175.38	0	0	0	0
Q9NS69	Mitochondrial import receptor subunit TOM22 homolog	TOMM22	8.5	15.521	0	0	0	0
Q9NWQ8	Phosphoprotein associated with glycosphingolipid-enriched microdomains 1	PAG1	2.5	46.98	0	0	0	0
Q9NX58	Cell growth-regulating nucleolar protein	LYAR	6.6	43.614	0	0	0	0
Q9NYL2	Mitogen-activated protein kinase kinase kinase MLT	MLTK;ZAK	4.6	91.154	0	0	0	0
Q9NYV4-2	Cyclin-dependent kinase 12	CDK12	8.5	163.23	0	0	0	0
Q9P0R6	GSK3-beta interaction protein	GSKIP	33.1	15.648	0	0	0	0
Q9UL54-2	Serine/threonine-protein kinase TAO2	TAOK2	3.2	119.28	0	0	0	0
Q9Y243-2	RAC-gamma serine/threonine-protein kinase	AKT3	3.7	54.031	0	0	0	0
Q9Y2U5	Mitogen-activated protein kinase kinase kinase 2	MAP3K2	17	69.74	0	0	0	0
Q9Y4R8	Telomere length regulation protein TEL2 homolog	TELO2	2.2	91.746	0	0	0	0
Q9Y572	Receptor-interacting serine/threonine-protein kinase 3	RIPK3	7.9	56.887	0	0	0	0
Q9Y5S2	Serine/threonine-protein kinase MRCK beta	CDC42BPB	18	194.31	0	0	0	0
Q9Y616-2	Interleukin-1 receptor-associated kinase 3	IRAK3	23	60.607	0	0	0	0
Q9Y6M4-3	Casein kinase I isoform gamma-3	CSNK1G3	21	48.897	0	0	0	0
Q9Y6W5-2	Wiskott-Aldrich syndrome protein family member 2	WASF2	6.8	31.979	0	0	0	0

## Sheet: PD_optimisation
Supplementary Table S5
Optimisation of Pulldown protocol
					Unique peptides				Intensity				LFQ intensity				MS/MS counts
Accession	Protein names	Gene names	Sequence coverage [%]	Mol. weight [kDa]	blocked beads	10% glycerol	650nM NaCl	0.1% SDS	blocked beads	10% glycerol	650nM NaCl	0.1% SDS	blocked beads	10% glycerol	650nM NaCl	0.1% SDS	blocked beads	10% glycerol	650nM NaCl	0.1% SDS
P68104	Elongation factor 1-alpha 1;Putative elongation factor 1-alpha-like 3	EEF1A1;EEF1A1P5	54.1	50.14	13	14	14	15	260950000	377170000	306350000	244000000	244360000	290340000	138750000	217230000	107	135	83	81
P68371	Tubulin beta-4B chain	TUBB4B	60.9	49.83	1	1	1	1	73628000	87799000	193100000	52762000	58824000	56229000	73658000	39367000	129	133	161	103
P06748-2	Nucleophosmin	NPM1	38.9	29.464	10	9	6	7	62485000	49538000	6311900	3254700	43116000	30859000	3128500	2720800	60	58	13	17
Q96AG4	Leucine-rich repeat-containing protein 59	LRRC59	42.3	34.93	13	13	5	13	55732000	63041000	5255300	30234000	54585000	49074000	3976500	28046000	52	49	8	43
P11142	Heat shock cognate 71 kDa protein	HSPA8	46.7	70.897	24	23	23	24	52618000	84141000	107070000	61348000	48165000	62394000	46551000	53749000	74	89	85	90
P35579	Myosin-9	MYH9	41.2	226.53	51	47	45	51	51558000	39174000	51363000	78545000	45759000	29528000	23778000	69321000	137	109	98	193
P08238	Heat shock protein HSP 90-beta	HSP90AB1	35.9	83.263	15	15	15	15	39424000	62972000	130830000	65276000	36038000	47031000	57124000	59860000	82	84	103	90
P19338	Nucleolin	NCL	18.2	76.613	13	13	10	12	34804000	33186000	10718000	13250000	32994000	24752000	5353400	12037000	28	28	13	24
Q8NE71	ATP-binding cassette sub-family F member 1	ABCF1	33.4	95.925	23	23	11	24	34263000	45774000	3115500	54690000	32655000	34239000	2082500	48394000	64	61	10	71
P63173	60S ribosomal protein L38	RPL38	50	8.2178	5	5	5	5	34095000	23910000	10010000	2416300	34807000	18746000	4626500	2335400	24	19	7	4
P04406	Glyceraldehyde-3-phosphate dehydrogenase	GAPDH	58.2	36.053	14	13	13	15	33271000	34693000	104270000	32743000	31018000	26777000	43712000	27991000	59	51	61	57
Q9UHX1-4	Poly(U)-binding-splicing factor PUF60	PUF60	36.9	54.024	18	18	12	18	32675000	34732000	6557400	35463000	31039000	25806000	3502800	32946000	52	44	6	54
P06733	Alpha-enolase;Enolase	ENO1	57.1	47.168	21	21	22	21	29326000	35185000	99919000	28641000	25973000	25085000	47553000	25467000	70	48	75	53
P62081	40S ribosomal protein S7	RPS7	46.9	22.127	10	10	6	5	28913000	16743000	4128700	1954700	26537000	13267000	2800400	2777700	41	36	6	7
K7ELC4	60S ribosomal protein L22	RPL22	44.3	9.0984	4	4	4	4	26320000	12202000	10133000	2784400	28358000	9537900	3417600	2534500	11	11	7	4
P47813	Eukaryotic translation initiation factor 1A, X-chromosomal	EIF1AX	45.1	16.46	2	2	1	2	25083000	20159000	5683100	24658000	24159000	15657000	2989300	23115000	49	29	7	36
P26368-2	Splicing factor U2AF 65 kDa subunit	U2AF2	37.8	53.12	16	16	12	16	24893000	24228000	7275400	32731000	20644000	15872000	3531600	28023000	60	64	8	67
Q00610-2	Clathrin heavy chain 1	CLTC	37.7	187.89	45	47	47	45	24803000	43616000	46763000	31712000	23816000	34951000	21292000	30272000	92	129	97	112
Q562R1	Beta-actin-like protein 2	ACTBL2	16.2	42.003	1	0	1	0	24129000	0	30341000	0	0	0	14330000	0	2	0	1	0
Q92945	Far upstream element-binding protein 2	KHSRP	42.8	73.114	22	18	15	10	21608000	10679000	8719300	2826900	19684000	8124900	3385200	3407100	68	35	12	16
Q01081	Splicing factor U2AF 35 kDa subunit;Splicing factor U2AF 26 kDa subunit	U2AF1;U2AF1L4	35	27.872	8	9	8	9	21572000	20487000	6728900	26513000	19933000	15400000	2944800	24872000	24	28	10	29
Q92688-2	Acidic leucine-rich nuclear phosphoprotein 32 family member B	ANP32B	47.7	22.276	9	9	8	5	20905000	22025000	7050400	1735800	17348000	16146000	3385800	1653400	31	32	10	5
P09429	High mobility group protein B1	HMGB1	46.5	24.893	10	11	10	10	20447000	30704000	22925000	15200000	19825000	21634000	10977000	14098000	27	35	19	26
P04792	Heat shock protein beta-1	HSPB1	71.7	22.782	15	15	15	15	20226000	13731000	45555000	7672800	18348000	10503000	21210000	7377000	36	30	37	16
P04075	Fructose-bisphosphate aldolase A;Fructose-bisphosphate aldolase	ALDOA	68.7	39.42	18	21	22	20	19528000	24878000	74154000	21385000	18729000	19181000	33484000	19387000	35	45	60	39
P62701	40S ribosomal protein S4, X isoform	RPS4X	59.3	29.597	16	14	16	10	17859000	14539000	57477000	2013300	16498000	12307000	26746000	2464300	33	24	44	6
P11021	78 kDa glucose-regulated protein	HSPA5	42.5	72.332	24	26	27	26	17740000	30875000	38493000	22801000	17542000	24418000	17793000	21779000	61	70	55	64
F8VZY9	Keratin, type I cytoskeletal 18	KRT18	56	43.774	9	9	8	11	17038000	14141000	7041600	33924000	18080000	12336000	3243600	34449000	16	18	16	19
Q5JP53	Tubulin beta chain	TUBB	59.2	47.766	4	4	4	4	17019000	19194000	44491000	10950000	14550000	12138000	15692000	8722000	31	26	42	22
P09874	Poly [ADP-ribose] polymerase 1	PARP1	30.2	113.08	25	26	17	26	15895000	23417000	7260400	24929000	15488000	18404000	4357000	21670000	37	55	11	53
P10809	60 kDa heat shock protein, mitochondrial	HSPD1	36.3	61.054	18	19	21	19	15768000	16924000	47798000	13146000	14410000	12884000	21492000	12921000	29	29	52	25
P62937	Peptidyl-prolyl cis-trans isomerase A;Peptidyl-prolyl cis-trans isomerase	PPIA	70.9	18.012	9	10	10	10	15622000	14955000	48702000	14798000	13894000	12320000	22111000	13960000	22	30	44	22
P09651-3	Heterogeneous nuclear ribonucleoprotein A1	HNRNPA1	41.2	29.386	10	10	10	9	15582000	8848900	10038000	3073400	10887000	5990500	4248900	2585500	23	21	20	9
O00571	ATP-dependent RNA helicase DDX3X;ATP-dependent RNA helicase DDX3Y	DDX3X;DDX3Y	44.1	73.243	21	18	18	13	15412000	6578500	8576900	2228800	14169000	4739400	3738000	2783600	51	23	18	10
P26641	Elongation factor 1-gamma	EEF1G	33.6	50.118	15	17	14	17	15171000	32663000	30226000	54141000	14967000	25237000	17530000	49593000	27	35	33	51
P78527	DNA-dependent protein kinase catalytic subunit	PRKDC	26.9	469.08	73	76	79	79	15012000	25236000	46429000	28162000	15243000	19420000	21100000	27152000	57	74	77	123
P13639	Elongation factor 2	EEF2	43.2	95.337	26	28	31	26	14730000	18284000	60697000	17880000	13874000	13506000	24201000	16683000	33	34	75	39
P22392-2	Nucleoside diphosphate kinase;Nucleoside diphosphate kinase B	NME1-NME2;NME2;NME1	63.3	30.137	3	3	3	3	14167000	15540000	41439000	13524000	12228000	10955000	17536000	11936000	22	25	32	20
P07900	Heat shock protein HSP 90-alpha	HSP90AA1	33.1	84.659	17	16	16	17	13880000	20020000	49107000	16389000	12680000	15261000	21851000	15555000	35	40	45	47
P35580	Myosin-10	MYH10	32.6	229	33	26	1	37	13735000	5517600	47073	17061000	12501000	4860100	0	14871000	52	16	0	76
Q96EP5	DAZ-associated protein 1	DAZAP1	26	43.383	7	7	7	7	13656000	5854100	2429900	3306000	12977000	4890400	1286900	3687300	31	9	6	8
P38646	Stress-70 protein, mitochondrial	HSPA9	37.7	73.68	19	21	20	18	12822000	20524000	32467000	14297000	11725000	15652000	15263000	14013000	36	43	51	40
Q09666	Neuroblast differentiation-associated protein AHNAK	AHNAK	35.4	629.09	67	83	57	112	12781000	27044000	19071000	110640000	14736000	20806000	11834000	97465000	18	42	13	243
P62750	60S ribosomal protein L23a	RPL23A	51.3	17.695	10	10	12	9	12617000	10381000	60101000	4947200	10889000	8071300	25074000	5167400	30	25	48	13
P14618	Pyruvate kinase isozymes M1/M2;Pyruvate kinase	PKM	71	57.936	24	38	27	30	12595000	468240000	44369000	51109000	13717000	346610000	21088000	46109000	22	275	49	85
P12236	ADP/ATP translocase 3;ADP/ATP translocase 1	SLC25A6;SLC25A4	35.2	32.866	2	2	3	1	12486000	11774000	21197000	7010200	12567000	9989900	10167000	7263400	18	17	23	12
P06576	ATP synthase subunit beta, mitochondrial;ATP synthase subunit beta	ATP5B	53.5	56.559	19	19	20	18	11972000	15475000	30592000	9288500	10078000	11217000	15055000	8440500	49	47	57	42
P15924	Desmoplakin	DSP	16.9	331.77	41	34	31	36	11871000	5838400	6289600	5338700	10469000	4758600	3630300	4837800	76	21	11	19
P41091	Eukaryotic translation initiation factor 2 subunit 3;Putative eukaryotic translation initiation factor 2 subunit 3-like protein	EIF2S3;EIF2S3L	40.3	51.109	15	15	12	13	11777000	11717000	7133200	5634200	10625000	8443400	3621900	6032600	32	25	10	20
Q00839	Heterogeneous nuclear ribonucleoprotein U	HNRNPU	22.4	90.583	16	16	15	15	11726000	10812000	14250000	4788500	10958000	7916300	7252600	4328600	33	24	18	14
Q86UE4	Protein LYRIC	MTDH	31.1	63.836	14	15	4	15	10582000	13729000	654660	17235000	10492000	10643000	566420	17176000	21	30	1	30
Q14315-2	Filamin-C	FLNC	27	287.28	43	44	39	46	10350000	22808000	14514000	18907000	10725000	17252000	7089500	17967000	61	86	45	90
P25705	ATP synthase subunit alpha, mitochondrial;ATP synthase subunit alpha	ATP5A1	48.1	59.75	17	18	18	17	10319000	17026000	34315000	9283900	10873000	13792000	17465000	9694000	29	29	45	26
P49327	Fatty acid synthase;[Acyl-carrier-protein] S-acetyltransferase;[Acyl-carrier-protein] S-malonyltransferase;3-oxoacyl-[acyl-carrier-protein] synthase;3-oxoacyl-[acyl-carrier-protein] reductase;3-hydroxyacyl-[acyl-carrier-protein] dehydratase;Enoyl-[acyl-carrier-protein] reductase;Oleoyl-[acyl-carrier-protein] hydrolase	FASN	30.3	273.42	39	47	44	50	10286000	15867000	31459000	21224000	10533000	13348000	15065000	19059000	30	44	59	79
Q06830	Peroxiredoxin-1	PRDX1	67.8	22.11	9	10	10	9	10258000	16537000	34512000	11715000	10147000	12041000	15197000	11580000	25	34	28	29
P07355	Annexin A2;Annexin;Putative annexin A2-like protein	ANXA2;ANXA2P2	49.9	38.604	18	18	18	18	10253000	17210000	16515000	25189000	10545000	12500000	7794000	22947000	32	41	35	59
P22626-2	Heterogeneous nuclear ribonucleoproteins A2/B1	HNRNPA2B1	41.1	36.006	10	7	9	7	10162000	5112600	8669600	2581600	8874800	4018700	3839800	2514400	23	14	16	8
Q15149-7	Plectin	PLEC	23.3	512.6	66	39	16	69	9940000	4160300	2020300	13238000	9153800	4148200	1325900	12244000	48	7	2	66
C9J9K3	40S ribosomal protein SA	RPSA;RPSAP58	53.8	29.505	10	10	10	10	9592400	10618000	12761000	5361700	9473800	8450100	6176500	5182500	18	23	24	22
P00338	L-lactate dehydrogenase A chain	LDHA	49.4	36.688	14	14	15	12	9520400	11812000	36007000	9968400	9967900	8631800	15610000	10286000	30	27	36	27
P09012	U1 small nuclear ribonucleoprotein A	SNRPA	28.4	31.279	3	3	3	4	8776600	8315700	3628600	15834000	9060000	6929900	1905500	14497000	12	9	2	13
P40926	Malate dehydrogenase, mitochondrial;Malate dehydrogenase	MDH2	59.2	35.503	15	14	15	15	8677700	9094500	31276000	8070200	8515800	7483100	13891000	7617500	37	35	40	35
P07737	Profilin-1	PFN1	61.4	15.054	8	8	8	7	8588500	8210100	24634000	6615700	8209600	6293300	11481000	6802600	12	11	17	10
P26038	Moesin	MSN	32.1	67.819	12	10	15	12	8450000	10491000	36540000	10516000	8524100	8185700	16205000	10517000	19	20	50	28
P61247	40S ribosomal protein S3a	RPS3A	48.9	29.945	12	10	12	8	8337800	6800900	39651000	2050700	7383600	5989200	16208000	2462500	20	19	34	5
P00558	Phosphoglycerate kinase 1;Phosphoglycerate kinase	PGK1	54.7	44.614	14	13	17	13	8170800	9379700	26728000	9150600	8207100	7237700	12845000	8030100	17	24	40	21
P07195	L-lactate dehydrogenase B chain;L-lactate dehydrogenase	LDHB	29.9	36.638	9	9	9	9	8080700	9869700	30988000	8738900	7812400	7738400	13911000	8250200	18	16	20	17
Q86V81	THO complex subunit 4	ALYREF	34.6	26.888	4	3	3	1	8053500	5652800	1007900	406820	7585900	4550600	582640	0	14	8	1	3
P60174-1	Triosephosphate isomerase	TPI1	80.7	26.669	15	15	14	15	7854100	9262200	25039000	8156100	7648500	6729600	11259000	7416900	26	27	35	30
P62979	Ubiquitin-40S ribosomal protein S27a;Ubiquitin;40S ribosomal protein S27a;Ubiquitin-60S ribosomal protein L40;Ubiquitin;60S ribosomal protein L40;Polyubiquitin-B;Ubiquitin;Polyubiquitin-C;Ubiquitin	RPS27A;UBB;UBA52;UBC;UBBP4	25.6	17.965	4	4	4	4	7847200	9451900	16890000	6749600	6392100	6641000	10587000	5537400	7	5	9	6
P62244	40S ribosomal protein S15a	RPS15A	59.2	14.839	4	2	4	2	7720000	5781500	8577300	1642000	7776600	4247200	3861000	1987300	10	13	7	3
F5H8J2	Protein disulfide-isomerase	P4HB	40.4	51.125	15	16	18	17	7644700	8792800	33147000	7986300	7720300	7237200	15130000	6951100	25	30	55	34
P23396	40S ribosomal protein S3	RPS3	61.7	26.688	11	12	14	12	7595400	9959200	18201000	4569300	8131800	7878800	7179300	4469700	17	12	19	19
P05388	60S acidic ribosomal protein P0;60S acidic ribosomal protein P0-like	RPLP0;RPLP0P6	50.8	34.273	10	11	9	6	7055500	7928300	10228000	1971200	6423400	5212400	4790600	2157400	13	20	11	6
P26583	High mobility group protein B2	HMGB2	28.2	24.033	8	8	7	8	7035700	9053700	4708700	14835000	7156700	7592600	2609800	14277000	19	11	6	17
P62277	40S ribosomal protein S13	RPS13	39.1	17.222	7	6	7	7	6995300	5781300	35506000	1854900	6747900	4810600	16550000	1820800	17	16	18	5
P21333-2	Filamin-A	FLNA	24.3	280.01	36	39	39	39	6875300	13766000	17376000	10926000	6937800	10348000	7892400	10480000	28	63	59	60
P60842	Eukaryotic initiation factor 4A-I;Eukaryotic initiation factor 4A-II	EIF4A1;EIF4A2	38.4	46.153	10	11	12	11	6766100	8101500	23919000	7425300	6709300	6277000	10687000	6841100	18	21	30	16
Q8NC51	Plasminogen activator inhibitor 1 RNA-binding protein	SERBP1	36.3	44.965	10	9	6	9	6714900	8394400	2040800	3378700	5914300	6283500	1096500	3041700	13	16	4	7
Q15365	Poly(rC)-binding protein 1	PCBP1	38.2	37.497	6	6	6	6	6681500	7326200	9221900	4187100	6465100	5921400	4320900	4283600	18	23	24	16
P13796	Plastin-2	LCP1	46.1	70.288	21	22	25	20	6631600	7666000	37246000	7415100	6817300	6241300	16146000	7119200	27	19	55	32
P05198	Eukaryotic translation initiation factor 2 subunit 1	EIF2S1	24.4	36.112	7	7	6	7	6376000	5492400	2593400	3936900	5941900	4040200	1581500	3606400	17	13	6	13
P60866	40S ribosomal protein S20	RPS20	22.7	13.373	3	3	3	3	6328500	7334600	7685600	3530000	6087300	5820600	3721300	3414300	12	10	9	11
P63244	Guanine nucleotide-binding protein subunit beta-2-like 1	GNB2L1	56.8	35.076	13	11	12	12	6316900	6267100	7561900	3423200	6162500	6068000	3832800	3520800	34	31	17	18
P29401	Transketolase	TKT	41.7	67.877	18	19	20	19	6215700	8039200	22963000	7368400	5513300	5992400	9994500	6233700	29	22	39	26
P62263	40S ribosomal protein S14	RPS14	67.5	16.273	5	5	7	4	6102000	4850300	10999000	2022700	6118700	3953200	4600100	2178000	9	7	7	4
P08107	Heat shock 70 kDa protein 1A/1B	HSPA1A	27.6	70.051	8	9	8	9	6081000	9285100	10027000	7261800	5787400	7232300	4751600	6130000	28	28	17	33
F8W1R7	Myosin light polypeptide 6	MYL6	49.7	16.29	5	5	6	5	5952000	4750500	5036300	4951500	5412700	3438100	2613900	5018000	17	15	12	19
P31943	Heterogeneous nuclear ribonucleoprotein H;Heterogeneous nuclear ribonucleoprotein H, N-terminally processed	HNRNPH1	29.8	49.229	7	7	7	6	5772900	4724500	13377000	3062100	5042200	3713200	6704700	3112100	23	20	25	16
E9PK01	Elongation factor 1-delta	EEF1D	39.8	28.821	0	0	0	0	5697600	12600000	12046000	19325000	5988200	9448000	5968800	18116000	12	20	13	20
Q9Y383	Putative RNA-binding protein Luc7-like 2	LUC7L2	20.9	46.513	4	4	4	4	5676700	5986000	5304900	6715600	4836900	3965000	2203700	5511200	19	13	12	16
Q14204	Cytoplasmic dynein 1 heavy chain 1	DYNC1H1	13.4	532.4	42	46	44	51	5662600	9738800	10687000	11896000	5893000	8023400	4968000	10553000	23	49	25	79
Q00059	Transcription factor A, mitochondrial	TFAM	40.7	29.096	9	8	4	2	5504600	2817100	779450	104930	5910600	2277800	354670	152960	16	7	1	0
P62280	40S ribosomal protein S11	RPS11	57.6	18.431	10	9	10	8	5500400	3393000	33177000	1339300	5154800	3172700	14601000	1476300	17	6	31	2
Q13813-3	Spectrin alpha chain, non-erythrocytic 1	SPTAN1	15.7	282.28	26	27	25	28	5258200	8602700	8342400	6893600	5133400	6353300	4296000	6234300	32	47	22	39
P06744	Glucose-6-phosphate isomerase	GPI	37.5	63.146	16	16	16	16	5222000	6173400	19759000	5284300	5120500	4606800	8555000	4975100	22	26	39	26
P12956	X-ray repair cross-complementing protein 6	XRCC6	31	69.842	12	12	12	12	5191800	6089100	10300000	4441700	5179500	4563600	4695400	3963600	23	23	24	26
Q99623	Prohibitin-2	PHB2	52.5	33.296	12	11	12	12	5142800	6864200	13936000	4129200	4452600	5144900	6412200	3619800	20	21	32	19
P17066	Heat shock 70 kDa protein 6	HSPA6	9.6	71.027	1	1	1	1	5107300	8859200	13065000	6850600	0	0	0	6742100	3	3	3	3
M0R210	40S ribosomal protein S16	RPS16	51.9	14.419	6	7	7	7	5025500	5448600	12919000	2536100	5052800	4365000	6089400	2419500	12	15	15	11
B4DJP7	Small nuclear ribonucleoprotein Sm D3	SNRPD3	33.3	13.291	3	3	3	3	5011900	4891200	2613600	6396700	4704900	3441800	1088600	5580100	12	9	2	15
P63104	14-3-3 protein zeta/delta	YWHAZ	49.4	27.745	5	5	6	5	5001600	9041100	17020000	6401900	5067700	5754100	7816000	5367300	15	15	21	18
P23284	Peptidyl-prolyl cis-trans isomerase B	PPIB	54.2	23.742	11	13	10	13	5000700	9925000	7465500	28101000	5187700	6180700	3230900	24816000	11	19	10	40
O75533	Splicing factor 3B subunit 1	SF3B1	17.9	145.83	17	17	14	7	4941700	6700600	3326600	874190	4555000	4770100	1741200	1243700	33	36	9	3
Q15393	Splicing factor 3B subunit 3	SF3B3	17.8	135.58	16	16	13	12	4869900	6181000	3739900	1237900	4706000	4504400	1977700	1229600	27	27	16	4
P35637-2	RNA-binding protein FUS	FUS	16.8	53.354	7	7	3	7	4798100	4852400	795580	7986200	4653600	2563000	698730	8761100	13	11	0	19
P39019	40S ribosomal protein S19	RPS19	49	16.06	8	7	7	7	4715100	5562900	5603400	2275300	4374800	4405400	2800700	2214000	15	10	7	10
P17844	Probable ATP-dependent RNA helicase DDX5	DDX5	20.4	69.147	5	5	5	4	4699900	3161200	4143100	1186000	4594900	2529000	1972900	1412400	18	9	10	3
P62826	GTP-binding nuclear protein Ran	RAN	44	24.423	9	9	10	9	4688500	7721800	19134000	5927900	5654800	5944700	8031000	5488300	20	25	25	22
P62829	60S ribosomal protein L23	RPL23	43.6	14.865	5	5	5	5	4633800	3266300	17244000	1061000	3286200	2182700	5980000	699340	10	4	14	1
Q07065	Cytoskeleton-associated protein 4	CKAP4	35.9	66.022	17	16	6	10	4602100	6404700	710060	749720	4503100	5040500	558390	745390	24	30	0	0
O60841	Eukaryotic translation initiation factor 5B	EIF5B	27	138.83	21	25	8	29	4512600	10126000	1362000	21352000	4532200	7614200	1109900	18308000	13	27	4	74
P53621	Coatomer subunit alpha;Xenin;Proxenin	COPA	18.5	138.34	15	15	11	15	4490600	4710700	3068000	3277600	3835600	3506100	2080700	3110500	23	14	7	11
P11940-2	Polyadenylate-binding protein 1	PABPC1	26.7	61.18	8	8	9	8	4479000	5118400	8913600	3190800	3893800	3795700	3592400	2747800	18	12	15	10
O60524-4	Nuclear export mediator factor NEMF	NEMF	17.8	118.02	15	15	3	12	4442300	5003500	390190	2871900	4133300	3738700	255470	3446800	23	26	0	19
P17987	T-complex protein 1 subunit alpha	TCP1	31.3	60.343	13	15	15	15	4420800	8368300	15970000	5102600	4705700	6364300	7471400	4691700	24	29	42	24
P21796	Voltage-dependent anion-selective channel protein 1	VDAC1	52.3	30.772	10	10	11	11	4373900	4579000	7473700	6476900	4001000	3431500	3977900	5954600	16	12	12	21
P05141	ADP/ATP translocase 2	SLC25A5	30.2	32.852	3	3	3	3	4250000	4607600	7121800	2722900	4308200	3853600	3386300	2738000	8	5	9	5
P02008	Hemoglobin subunit zeta	HBZ	50.7	15.637	6	6	6	6	4183600	3265800	3528800	1548800	3840200	2584100	1649300	1520800	17	9	3	7
P04843	Dolichyl-diphosphooligosaccharide--protein glycosyltransferase subunit 1	RPN1	45	68.569	15	15	16	15	4177800	4867000	10151000	2426100	4011000	3981500	4520000	2360300	19	23	28	7
P14625	Endoplasmin	HSP90B1	19.9	92.468	12	12	12	12	4156000	6383500	11246000	6163600	4168100	5029800	5431100	6023500	19	25	29	23
P14678-2	Small nuclear ribonucleoprotein-associated proteins B and B;Small nuclear ribonucleoprotein-associated protein N;Small nuclear ribonucleoprotein-associated protein	SNRPB;SNRPN	28.6	23.656	8	7	4	8	4150400	4168300	2878700	5900300	4092600	3227000	1509200	5548300	12	8	2	15
P07814	Bifunctional glutamate/proline--tRNA ligase;Glutamate--tRNA ligase;Proline--tRNA ligase	EPRS	29.4	170.59	20	26	31	30	4122600	8598300	15690000	10647000	4763800	7223500	7045800	9464800	12	31	43	52
Q01082	Spectrin beta chain, non-erythrocytic 1	SPTBN1	14.9	274.61	22	24	24	24	4116400	6451400	6390200	5309400	4221300	4842800	2907600	5112000	24	47	11	43
P50990	T-complex protein 1 subunit theta	CCT8	32.5	59.62	13	14	15	14	4102500	7541700	15594000	4502900	4323100	5402900	6853400	4050600	14	20	25	19
Q5T6W5	Heterogeneous nuclear ribonucleoprotein K	HNRNPK	30.4	47.557	9	8	10	9	3950500	3718900	11042000	2063200	3688400	2929400	5433400	2150700	17	8	30	8
Q14331	Protein FRG1;Protein FRG1B	FRG1;FRG1B	28.7	29.172	8	7	1	2	3931100	3846700	170350	291510	3810800	3092700	0	479010	14	14	0	0
P18669	Phosphoglycerate mutase 1;Phosphoglycerate mutase 2	PGAM1;PGAM2	44.9	28.804	7	6	8	7	3920100	4760600	14688000	4246500	4204500	3885100	6743700	3891700	7	10	16	11
P62913	60S ribosomal protein L11	RPL11	42.7	20.252	5	4	5	5	3908500	4263900	4451800	1678700	3510100	3303200	2015100	1550600	7	5	6	3
B4DUR8	T-complex protein 1 subunit gamma	CCT3	26.6	55.674	12	12	12	12	3832400	5465600	12584000	3119800	3529000	3940500	5400400	2679900	22	22	22	20
P14868	Aspartate--tRNA ligase, cytoplasmic	DARS;DKFZp781B11202	34.3	57.136	15	14	13	14	3826000	6933900	9754700	4725900	3446000	4634900	4542600	4867200	15	18	20	17
O43175	D-3-phosphoglycerate dehydrogenase	PHGDH	29.1	56.65	12	12	12	12	3800600	4648900	13140000	3333300	3730400	3588500	6128700	3071500	19	19	21	17
B4E0G4	PHD finger protein 6	PHF6	27.8	37.628	8	8	1	8	3783400	4164200	163140	1786200	3839600	3239200	0	1218900	22	21	0	7
P08670	Vimentin	VIM	43.3	53.651	15	16	8	18	3745400	3193400	1884100	9432300	3526900	2458400	1317700	8941900	17	11	3	36
G3V1A4	Cofilin-1	CFL1	46.3	16.811	6	6	6	6	3733700	4349400	12107000	4162100	3474500	3094200	5847100	4338100	5	11	18	10
B4DTG6	Protein LSM14 homolog A	LSM14A	11.6	46.411	3	3	2	1	3720700	3593500	1277000	179180	4153400	2169700	526570	388820	10	5	1	0
P13010	X-ray repair cross-complementing protein 5	XRCC5	16.5	82.704	8	10	10	9	3710100	4892300	8158600	4035400	3953100	3611500	3468100	3800500	15	13	18	14
F8VVM2	Phosphate carrier protein, mitochondrial	SLC25A3	38.6	36.161	8	8	9	8	3701900	4600500	9214600	4029500	3301100	3129100	3990200	3162700	9	8	11	9
P30050	60S ribosomal protein L12	RPL12	43	17.818	5	5	5	5	3687800	3909100	5911600	1852700	3586000	3197900	2902100	1924300	11	7	6	7
Q99878	Histone H2A type 1-J;Histone H2A type 1-H;Histone H2A.J;Histone H2A type 2-C;Histone H2A type 2-A;Histone H2A type 1-D;Histone H2A type 1;Histone H2A	HIST1H2AJ;HIST1H2AH;H2AFJ;HIST2H2AC;HIST2H2AA3;HIST1H2AD;HIST1H2AG	35.9	13.936	0	0	2	0	3633500	3087400	34544000	701440	3637600	2375900	15935000	606010	7	7	13	3
P46783	40S ribosomal protein S10;Putative 40S ribosomal protein S10-like	RPS10;RPS10P5	33.3	18.898	6	6	5	5	3569000	3442000	2698800	876670	3268000	2538700	1478100	1230100	11	12	5	5
P78371	T-complex protein 1 subunit beta	CCT2	44.9	57.488	13	15	15	15	3487300	6003200	10839000	2949900	2981000	4071400	4874500	2674200	14	18	25	12
P40227	T-complex protein 1 subunit zeta	CCT6A	31.5	58.024	10	13	14	13	3440800	5965900	13691000	4635600	3674600	4420100	5648000	3451000	26	24	29	26
P19105	Myosin regulatory light chain 12A;Myosin regulatory light chain 12B;Myosin regulatory light polypeptide 9	MYL12A;MYL12B;MYL9	33.9	19.794	5	5	5	3	3439700	2367600	2133600	405840	3091500	1761900	1060100	560540	13	11	9	2
B4E241	Serine/arginine-rich splicing factor 3	SRSF3	29	14.203	4	4	4	4	3432300	2843700	2749200	5250100	3303700	2252900	1366000	5196700	7	9	5	13
P09211	Glutathione S-transferase P	GSTP1	44.3	23.356	5	5	6	5	3430200	3338500	8021700	2263900	3155700	2806300	3408000	2367800	17	12	12	14
O43290	U4/U6.U5 tri-snRNP-associated protein 1	SART1	15.8	90.254	9	9	7	6	3421000	3200800	1495900	542450	3150100	2594600	831000	628240	24	13	1	1
Q14697	Neutral alpha-glucosidase AB	GANAB	29.3	106.87	18	18	20	18	3416800	4218700	14385000	3396200	3560900	3542500	5987100	3269500	13	11	40	8
P06753-2	Tropomyosin alpha-3 chain	TPM3	36.7	29.032	5	3	2	3	3362900	1384200	820120	1766800	1791200	1299700	1147700	2114000	4	1	0	1
P37108	Signal recognition particle 14 kDa protein	SRP14	37.5	14.57	5	5	3	4	3323200	3621600	852370	561040	3133100	2898800	494770	480700	14	13	4	5
O60506-4	Heterogeneous nuclear ribonucleoprotein Q	SYNCRIP	17.1	58.735	3	2	4	3	3312900	3165100	6766300	3346700	3169200	2590600	3001400	3189700	10	7	10	9
O00299	Chloride intracellular channel protein 1	CLIC1	31.5	26.922	7	6	7	6	3298400	3730400	11578000	2689500	3195700	2929500	5135100	3404500	14	12	19	10
Q9Y617	Phosphoserine aminotransferase	PSAT1	37.6	40.422	9	9	11	9	3289200	3685600	15730000	3634500	3263900	2717300	7643300	3391000	10	11	21	13
P41252	Isoleucine--tRNA ligase, cytoplasmic	IARS	19.3	144.5	16	18	18	19	3284000	6615700	10880000	6510200	3590500	5189200	5190500	5853600	11	28	30	43
Q99832-3	T-complex protein 1 subunit eta	CCT7	32.3	54.804	11	13	13	12	3258200	5687400	11293000	3304800	3345500	4305500	4973300	3472100	15	19	26	13
P26599	Polypyrimidine tract-binding protein 1	PTBP1	37.5	57.221	10	10	12	9	3258200	4373200	12395000	3266800	3897600	4092900	6298500	3626300	17	18	24	20
P42677	40S ribosomal protein S27;40S ribosomal protein S27-like	RPS27;RPS27L	40.5	9.461	4	4	4	4	3246300	2351700	5291100	2137100	3172800	1820200	2710000	1238800	6	8	7	3
P26640	Valine--tRNA ligase	VARS	20.7	140.47	17	19	17	20	3222500	6211400	8658900	10072000	3201100	4513000	4187000	9368400	16	27	27	48
Q9NZ01	Very-long-chain enoyl-CoA reductase	TECR	17.9	36.034	6	5	6	6	3212500	3841600	5465100	2699900	3086400	3193500	2446100	2619700	12	12	11	6
G5EA52	Protein disulfide-isomerase A3	PDIA3	28.5	54.963	11	14	12	13	3180900	4803800	9635800	3977200	3250900	3533700	4636700	3950400	16	15	17	19
B7Z9L0	T-complex protein 1 subunit delta	CCT4	26.1	52.33	9	9	10	10	3177600	5875900	12550000	3902000	3565000	4602600	5359400	3601600	14	18	18	15
B4DZI8	Coatomer subunit beta	COPB2	15.8	99.045	11	11	11	6	3168100	3569700	3149300	769020	2971100	2535200	1506000	1041600	20	16	4	1
J3QQT2	60S ribosomal protein L17	RPL17	53.8	19.786	11	9	11	5	3118000	2361500	42679000	665730	3116200	2351100	18484000	988840	6	7	30	1
Q9NVI7-3	ATPase family AAA domain-containing protein 3A;ATPase family AAA domain-containing protein 3B	ATAD3A;ATAD3B	24.1	57.947	11	10	9	7	3084400	3254700	4721100	1020600	2923000	2431400	2294500	1312100	11	6	8	1
P42704	Leucine-rich PPR motif-containing protein, mitochondrial	LRPPRC	18.9	157.9	21	22	19	22	3045400	4168200	7897700	4084400	2999300	3039100	4056900	3735200	15	14	24	27
Q14974	Importin subunit beta-1	KPNB1	21	97.169	11	12	13	12	3044900	3521900	9970600	2991700	2781500	2535500	4378700	2800300	12	10	27	17
P52272-2	Heterogeneous nuclear ribonucleoprotein M	HNRNPM	22.3	73.62	12	12	12	9	3037500	3300800	9705200	1486200	2545400	2317300	4012600	1697800	16	6	24	4
P18124	60S ribosomal protein L7	RPL7	49.2	29.225	11	12	14	11	3009700	3671400	44803000	2438700	3684100	3276200	20085000	2689900	11	15	40	8
M0R0F0	40S ribosomal protein S5;40S ribosomal protein S5, N-terminally processed	RPS5	36	22.391	5	6	4	5	2965400	3864400	2951800	1376800	2520200	2470400	1707800	1131600	6	8	5	4
P09382	Galectin-1	LGALS1	52.6	14.716	5	6	6	6	2958400	3821000	7813300	3227000	2781300	2751800	4459200	2869400	8	7	10	9
Q99880	Histone H2B type 1-L;Histone H2B type 1-M;Histone H2B type 1-N;Histone H2B type 1-H;Histone H2B type 2-F;Histone H2B type 1-C/E/F/G/I;Histone H2B type 1-D;Histone H2B type F-S;Histone H2B type 1-K;Histone H2B;Histone H2B type 3-B;Histone H2B type 2-E;Histone H2B type 1-B;Histone H2B type 1-O;Histone H2B type 1-J;Histone H2B type 1-A	HIST1H2BL;HIST1H2BM;HIST1H2BN;HIST1H2BH;HIST2H2BF;HIST1H2BC;HIST1H2BD;H2BFS;HIST1H2BK;HIST3H2BB;HIST2H2BE;HIST1H2BB;HIST1H2BO;HIST1H2BJ;HIST1H2BA	35.7	13.952	4	4	4	3	2936800	2174100	39102000	933300	2724800	1622100	16545000	906750	4	5	23	4
P35232	Prohibitin	PHB	64.7	29.804	9	11	10	10	2911000	4860700	9358700	2851200	2741100	3425500	4365300	2505200	10	13	21	12
P50395	Rab GDP dissociation inhibitor beta	GDI2	45.8	50.663	11	10	15	10	2897600	2766600	10360000	2372400	2435800	2379900	3722100	2579100	11	12	29	11
Q96CT7	Coiled-coil domain-containing protein 124	CCDC124	35.9	25.835	7	8	0	7	2851100	4525000	0	2995100	2780900	2906400	0	2550000	10	13	0	12
I3L397	Eukaryotic translation initiation factor 5A-1;Eukaryotic translation initiation factor 5A-2;Eukaryotic translation initiation factor 5A-1-like	EIF5A;EIF5A2;EIF5AL1	52.4	16.118	5	5	6	6	2830200	3268600	7342700	2721000	2728600	2590500	3314000	2461000	7	7	10	10
P49411	Elongation factor Tu, mitochondrial	TUFM	30.8	49.541	11	11	11	10	2802800	3307000	8748800	2022700	2521100	2561300	3821100	2148400	10	10	13	12
P54819-5	Adenylate kinase 2, mitochondrial	AK2	42.4	24.648	8	8	8	7	2793100	4098900	14117000	2526100	2813200	2900800	5046200	2787900	9	8	16	7
P61604	10 kDa heat shock protein, mitochondrial	HSPE1	54.9	10.932	6	6	6	6	2744600	3320400	8937400	2837000	2647400	2517200	4025400	2401300	4	3	7	3
Q9Y230	RuvB-like 2	RUVBL2	30.9	51.156	11	11	12	9	2714100	3223400	6451300	1665000	2656500	2653200	2861600	1803500	13	15	14	6
P12004	Proliferating cell nuclear antigen	PCNA	25.7	28.768	7	7	7	7	2704000	3548300	9035600	2787700	2662200	2848300	4191500	2663900	4	3	10	7
P48643	T-complex protein 1 subunit epsilon	CCT5	32.7	59.67	12	14	13	14	2696600	4915100	10256000	3258500	2754800	3772600	4770200	2962500	15	15	21	13
Q92572	AP-3 complex subunit sigma-1	AP3S1	36.8	21.732	7	6	4	0	2663000	1857500	630420	0	1769500	1520100	375840	0	10	11	0	0
P55884	Eukaryotic translation initiation factor 3 subunit B	EIF3B	14.9	92.48	10	10	10	10	2563500	2525700	5849800	2143700	2106900	2523300	3029200	1765400	11	9	14	4
P08195-2	4F2 cell-surface antigen heavy chain	SLC3A2	25.7	57.944	9	8	10	9	2551900	2666700	8411400	2468100	2434700	2252600	3821000	2333300	11	9	20	12
P20042	Eukaryotic translation initiation factor 2 subunit 2	EIF2S2	15	38.388	5	5	5	5	2538200	2308700	1823000	1551300	2447500	1677200	662460	1669500	10	5	1	3
H0YN26	Acidic leucine-rich nuclear phosphoprotein 32 family member A	ANP32A	37.9	19.997	4	3	5	3	2520100	1638400	2210200	519420	3348700	1164300	505680	378250	7	4	2	0
P49458	Signal recognition particle 9 kDa protein	SRP9	43	10.112	4	3	3	3	2510700	2170000	677360	367670	2539300	1985700	258980	286800	7	3	0	0
P23526	Adenosylhomocysteinase	AHCY	25.2	47.716	9	9	9	9	2500700	3240600	8291000	2855400	2628000	2562800	3876600	2797300	11	8	16	12
P48047	ATP synthase subunit O, mitochondrial	ATP5O	44.1	23.277	7	7	7	7	2462800	2608300	4458400	1381000	2433700	2133000	2351600	1313000	17	11	11	6
P62269	40S ribosomal protein S18	RPS18	30.9	17.718	5	5	5	5	2418900	2616200	10190000	1153300	2241700	1749700	4130100	892910	11	10	12	4
P60228	Eukaryotic translation initiation factor 3 subunit E	EIF3E	24.9	52.22	8	9	9	7	2415300	3412300	8824800	980360	2670800	2632700	3511200	1094300	13	6	17	1
B4DL14	ATP synthase subunit gamma;ATP synthase subunit gamma, mitochondrial	ATP5C1	22.4	27.512	5	5	5	5	2415100	3069500	4927700	1478200	2380600	2076100	2299600	1459200	10	8	9	6
Q9H0U4	Ras-related protein Rab-1B;Putative Ras-related protein Rab-1C	RAB1B;RAB1C	47.8	22.171	2	3	3	2	2400800	2541300	4396300	1819100	2285800	1885000	1875800	1550600	4	4	7	5
P62258	14-3-3 protein epsilon	YWHAE	39.2	29.174	7	7	7	8	2395000	3958400	8107000	2905300	2439500	3203900	3884700	2720500	14	12	18	10
Q15233-2	Non-POU domain-containing octamer-binding protein	NONO	31.7	43.866	10	9	10	12	2383500	3376600	8785300	5987300	2000400	2414200	3365900	4870700	5	7	17	18
Q13509	Tubulin beta-3 chain	TUBB3	45.6	50.432	3	4	3	2	2378000	2650400	4002800	1144200	2277500	1849500	1913200	1127600	8	8	6	6
H3BRV0	Eukaryotic translation initiation factor 3 subunit C	EIF3C;EIF3CL	15.9	104.1	10	10	10	10	2335000	3576900	8113900	2518500	2472000	2397500	2978200	2868000	16	18	18	18
P62906	60S ribosomal protein L10a	RPL10A	41	24.831	5	6	7	5	2331100	2838100	6629200	1364900	2391800	2275200	2903300	1824100	7	4	8	3
P62314	Small nuclear ribonucleoprotein Sm D1	SNRPD1	37.8	13.281	3	3	3	3	2308700	2299300	5596800	2670900	2218200	1692500	2416200	2021300	7	7	11	8
P45880-2	Voltage-dependent anion-selective channel protein 2	VDAC2	33.2	30.412	7	7	6	7	2277500	2575500	4459400	3236400	2157600	2023900	2141000	2930400	6	5	5	9
P40939	Trifunctional enzyme subunit alpha, mitochondrial;Long-chain enoyl-CoA hydratase;Long chain 3-hydroxyacyl-CoA dehydrogenase	HADHA	19.9	82.999	9	11	10	8	2262800	3510200	2703400	794540	2477100	2399900	1080600	794740	11	16	2	0
Q9UQ80	Proliferation-associated protein 2G4	PA2G4	30.2	43.786	8	8	9	7	2262800	2810100	9486700	3035300	2249500	2353500	3768000	3150500	14	8	21	12
Q92616	Translational activator GCN1	GCN1L1	14.3	292.75	18	17	19	21	2233900	3979600	5728800	3798500	2870100	3138300	2773700	4287300	6	9	16	21
P43243	Matrin-3	MATR3	17.5	94.622	11	10	11	7	2217900	1570200	6401100	889360	2120600	1212200	2834900	1042200	13	9	19	3
P55072	Transitional endoplasmic reticulum ATPase	VCP	28.5	89.321	11	15	14	15	2189300	3849900	6887300	2864900	2295500	2864300	3388200	2405300	4	12	28	9
P62491-2	Ras-related protein Rab-11A;Ras-related protein Rab-11B	RAB11A;RAB11B	38.7	17.659	6	5	5	5	2159800	1974300	3520300	1372200	1816200	1657300	1730400	1422900	5	3	7	4
Q96EY4	Translation machinery-associated protein 16	TMA16	31	23.864	5	5	2	0	2132100	1871500	422450	0	2162900	1347900	271310	0	10	9	0	0
H9KV75	Alpha-actinin-1	ACTN1	20.1	94.825	4	6	5	4	2124600	3653800	6097800	2780300	2038800	2590000	2715500	2210000	6	14	27	9
Q13547	Histone deacetylase 1	HDAC1	18.5	55.102	3	3	3	3	2105000	2830100	3890000	1720500	1898200	2249800	1803100	1679600	11	10	7	8
P27797	Calreticulin	CALR	18.7	48.141	6	6	6	6	2061300	2966700	8215800	1933900	1850000	2174000	3862800	1685200	7	12	12	6
P39656	Dolichyl-diphosphooligosaccharide--protein glycosyltransferase 48 kDa subunit	DDOST	24.3	50.8	8	7	8	8	2036800	2289000	4728800	2410800	2058400	1978100	2202600	2392600	9	6	3	8
H0Y8G5	Heterogeneous nuclear ribonucleoprotein D0	HNRNPD	33.7	29.724	6	7	7	7	2028700	2225000	5083800	1856200	1561700	1687600	2251700	1526900	6	8	9	7
P41250	Glycine--tRNA ligase	GARS	23.3	83.165	10	10	12	10	2023300	2305100	10537000	2075400	1969700	2072500	4321000	2195600	9	10	29	11
P34897-3	Serine hydroxymethyltransferase, mitochondrial;Serine hydroxymethyltransferase	SHMT2	25.5	53.454	9	8	10	10	2003100	1721900	8136100	1675300	1929400	1433700	3797500	1483500	5	1	20	1
P10515	Dihydrolipoyllysine-residue acetyltransferase component of pyruvate dehydrogenase complex, mitochondrial	DLAT	23.6	68.996	9	10	10	10	1987300	2988600	3702900	2540700	1988200	2091800	1613400	2014200	5	4	7	3
Q15046	Lysine--tRNA ligase	KARS	20.6	68.047	9	12	12	12	1969100	4646700	6390500	3540300	2369900	3452100	2968800	3048200	8	16	15	13
O76094	Signal recognition particle subunit SRP72	SRP72	41	74.605	14	15	24	24	1959700	2689500	36246000	18613000	2008400	2381000	15436000	18679000	6	6	51	51
P62805	Histone H4	HIST1H4A	51.5	11.367	5	6	6	3	1959100	1758400	22934000	605960	1858800	1264200	9003000	916880	7	2	13	3
P46821	Microtubule-associated protein 1B;MAP1B heavy chain;MAP1 light chain LC1	MAP1B	16.3	270.63	14	22	10	28	1957200	5257400	1435000	19406000	2580300	4016500	1161700	17419000	3	20	2	72
P10599	Thioredoxin	TXN	30.5	11.737	4	4	2	4	1948300	2913300	1503100	2210500	1273000	1544500	1532600	1472100	4	7	1	9
P62851	40S ribosomal protein S25	RPS25	16.8	13.742	2	2	2	1	1943500	1907700	3660300	318270	1814600	1513200	1739800	0	4	4	5	2
P04844-2	Dolichyl-diphosphooligosaccharide--protein glycosyltransferase subunit 2	RPN2	36.4	67.723	9	9	10	9	1935800	2137700	5378300	2335400	1702400	1845100	2452300	2292500	8	12	22	13
P51149	Ras-related protein Rab-7a	RAB7A	35.3	23.489	6	6	6	6	1933200	1651500	3485700	1671800	1580200	1315800	1576300	1703700	4	3	10	7
P19224	UDP-glucuronosyltransferase 1-6;UDP-glucuronosyltransferase 1-8;UDP-glucuronosyltransferase 1-7;UDP-glucuronosyltransferase 1-9;UDP-glucuronosyltransferase 1-5;UDP-glucuronosyltransferase 1-3;UDP-glucuronosyltransferase 1-4	UGT1A6;UGT1A8;UGT1A7;UGT1A9;UGT1A5;UGT1A3;UGT1A4	11.8	60.75	3	3	2	0	1891600	2769300	725970	0	1747700	2109600	377570	0	10	10	0	0
P23381	Tryptophan--tRNA ligase, cytoplasmic;T1-TrpRS;T2-TrpRS	WARS	34	53.165	10	10	11	11	1873100	2245700	8830800	2126700	1640600	1621800	3884100	2005800	5	8	27	11
P54136	Arginine--tRNA ligase, cytoplasmic	RARS	25.8	75.378	12	13	13	12	1856600	3269100	4356000	2416200	1739800	2411000	1870400	2405900	10	20	12	18
P84077	ADP-ribosylation factor 1;ADP-ribosylation factor 3;ADP-ribosylation factor 5	ARF1;ARF3;ARF5	64.1	20.697	6	5	6	6	1833600	1833700	8437300	2316300	1506600	1567800	2881900	2166500	3	2	24	8
Q01085	Nucleolysin TIAR;Nucleolysin TIA-1 isoform p40	TIAL1;TIA1	23.2	41.59	6	5	4	2	1811300	674850	610280	195930	1792500	398170	335420	375900	11	2	0	0
P53396-2	ATP-citrate synthase	ACLY	17.2	119.77	10	13	14	13	1807100	3055400	8348800	2426200	1869500	2121200	3619100	1985000	9	10	26	8
P05387	60S acidic ribosomal protein P2	RPLP2	66.1	11.665	3	3	3	2	1805300	1645500	1830200	323850	1668400	858990	617070	513110	6	4	1	1
Q08211	ATP-dependent RNA helicase A	DHX9	12.3	140.96	11	12	12	9	1787200	2141900	5095600	1072800	1602900	1813100	2195100	1056700	9	5	19	4
P56192	Methionine--tRNA ligase, cytoplasmic	MARS	15	101.11	10	9	10	8	1785200	2158900	4266700	1287600	1683400	1709500	1817000	1315900	4	9	12	4
Q9UMS4	Pre-mRNA-processing factor 19	PRPF19	18.5	55.18	6	5	6	5	1781000	1425100	2506000	867600	1650400	1165600	1096400	927190	11	6	4	6
E9PH29	Thioredoxin-dependent peroxide reductase, mitochondrial	PRDX3	35.3	25.838	3	4	6	4	1771400	1839100	8357300	1881500	2093000	1719400	3380800	1937300	8	3	13	10
P0CW22	40S ribosomal protein S17-like;40S ribosomal protein S17	RPS17L;RPS17	40	15.55	5	5	3	4	1767800	2158600	8744700	640920	1483600	1383300	3690100	682540	11	5	17	1
P09661	U2 small nuclear ribonucleoprotein A	SNRPA1	29	28.415	6	6	5	4	1758300	1844200	991660	487250	1580300	1210400	521990	577230	15	10	2	3
P55060-3	Exportin-2	CSE1L	25.5	107.78	10	11	12	10	1758100	2575200	5398000	1522600	3226700	2561700	3165300	2596200	16	15	11	15
Q9Y265	RuvB-like 1	RUVBL1	24.3	50.227	8	8	8	7	1753200	2508200	5219600	1136700	1896700	2094500	2302600	1260800	14	16	9	10
P55081	Microfibrillar-associated protein 1	MFAP1	8.9	51.958	4	2	1	2	1727400	724790	180760	305440	1366400	848030	0	443250	8	4	0	0
P07858	Cathepsin B;Cathepsin B light chain;Cathepsin B heavy chain	CTSB	22.1	37.821	4	3	4	2	1723600	1570900	3011600	559540	1318600	1312400	1354400	1020900	1	5	9	2
E5RI99	60S ribosomal protein L30	RPL30	44.7	12.656	4	4	4	4	1695800	2316500	3149300	715050	1524100	1690500	1295200	674350	3	7	4	3
F5H698	Leucine--tRNA ligase, cytoplasmic	LARS	16.3	129.21	12	12	14	14	1687400	2901500	5373400	2895700	1675400	2555300	2320400	2535300	13	19	15	17
G3V295	Proteasome subunit alpha type;Proteasome subunit alpha type-6	PSMA6	26.6	22.842	5	5	5	5	1684800	2659800	4788000	2301000	1767600	2292000	2393600	1954300	8	10	9	9
Q9H0G5	Nuclear speckle splicing regulatory protein 1	NSRP1	10.8	66.389	5	5	1	5	1676700	1673900	73401	1367300	1713600	1413800	0	996970	7	9	0	3
B4DP21	Prostaglandin E synthase 3	PTGES3	30.8	14.958	4	4	4	4	1664600	1791300	2367100	959150	1282600	1180900	1059800	728720	7	6	6	2
E9PC52	Histone-binding protein RBBP7;Histone-binding protein RBBP4	RBBP7;RBBP4	15.4	46.938	4	5	6	4	1645400	2193700	3302500	626210	1750100	1511700	1269100	665270	5	5	3	1
P04040	Catalase	CAT	29.8	59.755	10	10	11	10	1641800	2330700	8466700	2052200	1624300	1784900	3743400	2152400	8	5	17	7
P15311	Ezrin;Radixin	EZR;RDX	25.4	69.412	6	7	9	7	1629200	2102400	5768900	1780100	1661100	1428300	2119100	1992000	6	6	14	12
Q9Y262	Eukaryotic translation initiation factor 3 subunit L	EIF3L	22	66.726	11	10	11	6	1622100	1568400	4683300	451790	1511000	1276200	2131800	594330	9	7	22	0
P52597	Heterogeneous nuclear ribonucleoprotein F;Heterogeneous nuclear ribonucleoprotein F, N-terminally processed	HNRNPF	20.7	45.671	4	3	4	3	1609600	1507200	2699200	664340	1392800	993420	1582600	903660	4	3	10	3
P62316	Small nuclear ribonucleoprotein Sm D2	SNRPD2	52.5	13.527	5	6	5	6	1607000	1898300	3539700	5195700	2201500	1952000	1488200	3430100	9	9	2	15
O75369-2	Filamin-B	FLNB	14.2	275.66	15	20	16	19	1603600	3764900	2929700	2643000	1578800	2966300	1306300	2341300	4	19	1	17
P25205	DNA replication licensing factor MCM3	MCM3	17.7	90.98	12	11	12	12	1599400	2031300	5645200	1824000	1400000	1637400	2431600	1501200	9	7	23	9
P23246	Splicing factor, proline- and glutamine-rich	SFPQ	17.3	76.149	7	7	8	9	1595700	2542600	6894400	5016800	1889800	2141300	3092700	4554500	8	8	16	27
O15355	Protein phosphatase 1G	PPM1G	19.4	59.271	7	8	7	4	1593000	2020000	1588800	364130	1758100	1261700	561610	449420	11	8	2	1
Q13724-2	Mannosyl-oligosaccharide glucosidase	MOGS	13.3	80.702	7	7	1	0	1575900	1602400	266840	0	1407800	1284600	0	0	12	15	0	0
Q9Y5B9	FACT complex subunit SPT16	SUPT16H	12.5	119.91	9	8	8	8	1565600	1370500	3105700	2097400	1503300	1179300	1494900	1628700	7	8	12	13
P22234	Multifunctional protein ADE2;Phosphoribosylaminoimidazole-succinocarboxamide synthase;Phosphoribosylaminoimidazole carboxylase	PAICS	30.6	47.079	7	6	8	7	1557600	2131400	6886100	2277700	1460400	1829600	2489600	2226300	7	8	12	9
P17096	High mobility group protein HMG-I/HMG-Y	HMGA1	23.4	11.676	2	2	1	2	1553700	1803200	147090	4287800	1569900	1504600	105360	4443900	3	5	0	13
P13984	General transcription factor IIF subunit 2	GTF2F2	40.2	28.38	7	5	5	0	1539300	1212700	1010100	0	1550300	852930	571680	0	9	2	1	0
Q15366-6	Poly(rC)-binding protein 2	PCBP2	31.6	38.15	4	4	4	4	1538600	1624400	2971200	1347900	1515800	1291000	1436200	1291600	6	6	8	6
F5H6T1		ACTR2	15.7	34.522	1	0	0	1	1533000	805370	2462000	2197200	1088100	869660	1721500	1037100	3	2	7	4
P37802	Transgelin-2	TAGLN2	59.8	22.391	5	7	8	6	1531900	2101200	4706000	1350800	1576200	1656000	2060400	1431700	6	8	11	9
Q8WVC2	40S ribosomal protein S21	RPS21	46.9	8.85	3	3	2	2	1531200	1285200	2478900	658160	1321700	1011500	815820	840320	4	3	1	3
P62266	40S ribosomal protein S23	RPS23	23.8	15.807	3	3	4	3	1524800	833040	29759000	397170	1300900	494210	13578000	314750	4	2	8	0
P31947-2	14-3-3 protein sigma	SFN	12	24.336	1	1	1	1	1523400	2005300	4634800	1531500	0	0	0	1507300	1	2	2	2
Q58FF8	Putative heat shock protein HSP 90-beta 2	HSP90AB2P	16.5	44.348	1	1	1	1	1520800	2130100	4202500	1114700	1542200	1724400	1970100	0	4	4	4	2
Q9P258	Protein RCC2	RCC2	37.2	56.084	10	15	14	15	1515700	3000400	4424600	6790000	2061100	2265500	2071100	6035000	3	5	9	28
K7EMV3	Histone H3;Histone H3.3C;Histone H3.2;Histone H3.1t;Histone H3.3;Histone H3.1	H3F3B;H3F3A;H3F3C;HIST2H3A;HIST3H3;HIST1H3A	17.4	10.334	2	2	2	2	1515000	1111800	11956000	739390	1157500	885830	7254300	774180	0	1	5	0
Q9UHB9	Signal recognition particle subunit SRP68	SRP68	45.6	70.729	10	9	22	4	1505300	1631100	44302000	343390	1699600	1056600	20321000	468830	6	3	61	0
P28066	Proteasome subunit alpha type-5	PSMA5	34.9	26.411	5	6	6	4	1501100	2425300	4608400	1471200	1532700	1875700	1943400	1443500	7	10	10	7
P68871	Hemoglobin subunit beta;LVV-hemorphin-7;Hemoglobin subunit delta	HBB;HBD	37.4	15.998	3	0	0	0	1490300	223210	370850	160880	1490300	0	0	0	12	0	0	1
P30291	Wee1-like protein kinase	WEE1	21.4	71.597	1	1	0	1	1488700	374130	0	454120	0	0	0	0	0	0	0	0
Q8WXX0-3	Dynein heavy chain 7, axonemal	DNAH7	5.9	20.898	1	1	1	1	1478300	1304700	1866400	537600	0	0	0	529080	0	0	1	0
H7BYW1	Ras-related protein Rab-6B;Ras-related protein Rab-6A;Ras-related protein Rab-39A	RAB6A;RAB6B;RAB39A	12.6	19.745	2	2	2	2	1476600	1676700	3030500	1103700	1174100	1073700	1248900	1332000	3	2	2	4
P30041	Peroxiredoxin-6	PRDX6	41.1	25.035	8	8	8	7	1471800	2172100	5056100	2069500	1459400	1640300	2134300	1931200	15	15	16	14
Q01518	Adenylyl cyclase-associated protein 1	CAP1	26.7	51.901	8	10	10	10	1454100	2792400	6169800	2131600	1542000	2047100	2607500	1824900	5	10	19	9
P30153	Serine/threonine-protein phosphatase 2A 65 kDa regulatory subunit A alpha isoform	PPP2R1A	18.3	65.308	5	5	5	5	1446500	1356800	3978800	1153700	1268500	1370500	2083800	1261100	3	4	10	3
B9A041	Malate dehydrogenase, cytoplasmic;Malate dehydrogenase	MDH1	32.4	23.038	5	4	5	4	1436400	1255800	4985100	1243500	1257500	1323400	2024000	1274900	10	6	9	7
Q14157-4	Ubiquitin-associated protein 2-like	UBAP2L	8.4	103.17	6	5	6	4	1431900	1185400	1627000	479780	1328800	918080	701980	621450	13	11	11	3
P25398	40S ribosomal protein S12	RPS12	42.4	14.515	3	4	3	3	1411700	1438700	1620700	774220	1555600	1152300	816310	752220	6	5	3	0
Q12905	Interleukin enhancer-binding factor 2	ILF2	26.7	43.062	7	7	7	7	1410700	1918400	4227900	1749600	1558100	1339800	1882200	1611000	9	7	8	11
P05023-3	Sodium/potassium-transporting ATPase subunit alpha-1	ATP1A1	13.4	109.55	9	9	10	9	1402000	2014700	4299100	1849800	1388200	1522700	1951500	1846500	7	5	12	10
P52907	F-actin-capping protein subunit alpha-1;F-actin-capping protein subunit alpha-2	CAPZA1;CAPZA2	21	32.922	4	4	4	3	1400800	2172900	3461400	970320	1274300	1610100	1571100	978620	6	10	7	2
P16403	Histone H1.2;Histone H1.4;Histone H1.3;Histone H1t;Histone H1.1	HIST1H1C;HIST1H1E;HIST1H1D;HIST1H1T;HIST1H1A	17.8	21.364	5	5	5	5	1393700	1673800	5708200	1420800	1292500	1349600	2765000	1300600	2	3	12	1
B5MD38	Trifunctional enzyme subunit beta, mitochondrial;3-ketoacyl-CoA thiolase	HADHB	15.1	37.924	5	5	4	3	1382900	1709100	1485900	318050	1369400	1344100	633010	501780	5	5	0	0
Q6UN15-3	Pre-mRNA 3-end-processing factor FIP1	FIP1L1	16.9	58.375	5	5	3	5	1375600	1158700	387310	861890	1431900	826790	301240	856170	11	6	0	6
P32119	Peroxiredoxin-2	PRDX2	32.3	21.892	4	5	6	5	1373700	1828000	5119500	1355800	1740600	1417000	2179800	1386600	9	10	14	7
O14818	Proteasome subunit alpha type-7;Proteasome subunit alpha type-7-like	PSMA7;PSMA8	29.4	27.887	5	6	4	6	1358100	2337400	2149200	1524300	1402000	1620400	1563700	1371300	4	5	7	6
P22314	Ubiquitin-like modifier-activating enzyme 1	UBA1	10.5	117.85	8	7	8	8	1352900	1271100	4497000	1300200	1310400	1213200	2055800	1273200	5	1	14	3
P42167	Lamina-associated polypeptide 2, isoforms beta/gamma;Thymopoietin;Thymopentin;Lamina-associated polypeptide 2, isoform alpha;Thymopoietin;Thymopentin	TMPO	23.8	50.67	7	8	6	3	1351300	1742400	1420000	365400	1255900	1200200	658410	518010	9	11	3	1
B4DV00	Protein arginine N-methyltransferase 5;Protein arginine N-methyltransferase 5, N-terminally processed	PRMT5	11.5	61.107	5	5	5	5	1350500	1590300	2062800	883240	1380900	1295400	867120	875250	10	12	5	7
P37837	Transaldolase	TALDO1	28.2	37.54	6	7	9	7	1347400	1727500	5635900	1766800	1544800	1560600	2481400	1688400	6	8	15	10
P63167	Dynein light chain 1, cytoplasmic	DYNLL1	38.2	10.366	1	1	1	1	1336900	1486200	1374200	1120100	1079700	1014500	683570	991350	3	4	1	2
Q9P035	Very-long-chain (3R)-3-hydroxyacyl-[acyl-carrier protein] dehydratase 3	PTPLAD1	19.1	43.159	5	6	6	5	1323700	2329800	1875800	1666900	1511300	1521800	748890	1510000	5	6	4	13
Q8WXE9	Stonin-2	STON2	1	101.16	1	1	0	1	1310600	589470	0	623850	0	0	0	613970	3	1	0	3
Q9UM00-2	Transmembrane and coiled-coil domain-containing protein 1	TMCO1	22.5	18.766	3	3	3	2	1308500	1741600	1450900	586410	955830	1487300	696050	749850	4	8	3	3
O95470	Sphingosine-1-phosphate lyase 1	SGPL1	11.4	63.523	4	4	3	1	1305000	1086200	530910	69778	1085000	767810	278360	0	12	10	0	0
Q92598-2	Heat shock protein 105 kDa	HSPH1	12.7	92.115	6	6	6	7	1302000	2334800	3777200	1368200	1208700	1487100	1803400	1402700	6	11	16	4
P62304	Small nuclear ribonucleoprotein E	SNRPE	12	10.803	1	1	1	1	1295400	855490	613060	1131000	0	0	0	894680	6	5	1	11
B4DS61	SRSF protein kinase 1	SRPK1	14.9	72.383	4	5	4	4	1289700	1770900	978520	1417200	1399500	1124900	540330	1611200	12	9	1	11
Q9P0L0	Vesicle-associated membrane protein-associated protein A	VAPA	19.7	27.893	2	3	1	1	1282200	1970500	952520	377620	1361500	1354800	569330	506180	4	9	1	0
P61981	14-3-3 protein gamma;14-3-3 protein gamma, N-terminally processed	YWHAG	27.5	28.302	3	4	3	4	1278000	2435400	5458900	1483800	1353400	2018200	2946200	1485100	7	7	9	5
P33993	DNA replication licensing factor MCM7	MCM7	19.2	81.307	10	10	9	10	1276100	1740300	4236500	2537700	1155600	1209900	1998400	2129500	2	8	17	17
O96019	Actin-like protein 6A	ACTL6A	21.7	47.46	6	5	5	6	1273600	1187300	1806500	1364400	1235400	999400	912120	1247300	7	4	4	8
Q3YEC7	Rab-like protein 6	RABL6	13.7	79.548	8	7	3	8	1270600	1622900	303630	3817400	1296100	1332000	295590	2686900	9	10	0	16
P05386	60S acidic ribosomal protein P1	RPLP1	14	11.514	1	1	1	1	1268600	998060	1179100	225800	0	0	0	222220	3	3	3	3
Q9Y2S6	Translation machinery-associated protein 7	TMA7	14.1	7.0662	1	1	1	1	1259900	1833600	187520	4000000	0	0	0	3936600	2	2	0	2
O00303	Eukaryotic translation initiation factor 3 subunit F	EIF3F	18.5	37.563	5	5	5	4	1255400	1427700	2700200	526190	1230700	1147800	1308300	563750	9	10	7	3
P51148	Ras-related protein Rab-5C	RAB5C	27.3	23.482	3	3	3	3	1238100	1645800	3499700	1287200	1383700	1210200	1588700	1193500	11	10	11	12
P28482	Mitogen-activated protein kinase 1	MAPK1	73.9	41.389	6	4	4	7	1238000	1107700	1971900	1749000	1342400	759570	695430	1885000	4	1	2	6
Q9NUQ9	Protein FAM49B	FAM49B	31.8	36.748	9	7	8	9	1231800	1194100	5377500	1256300	1253200	1048900	2509700	1219500	8	7	16	10
P31942-3	Heterogeneous nuclear ribonucleoprotein H3	HNRNPH3	17.8	31.525	4	3	4	1	1228200	424140	1741300	132050	1086100	331110	741370	0	10	1	8	0
Q7KZF4	Staphylococcal nuclease domain-containing protein 1	SND1	11.3	102	8	8	9	9	1223900	1619700	4548400	2219800	1282100	1229500	1970300	1959000	8	7	15	20
P46977	Dolichyl-diphosphooligosaccharide--protein glycosyltransferase subunit STT3A	STT3A	12.1	80.529	8	7	7	8	1219800	1302500	2258300	2443400	934610	1054500	1060000	1882400	5	3	1	15
O00410	Importin-5	IPO5	11.8	123.63	7	7	7	8	1218800	1467600	2744200	1695100	1109300	1310000	1360600	1454500	9	8	12	12
P08579	U2 small nuclear ribonucleoprotein B	SNRPB2	28.9	25.486	4	4	2	2	1217100	1439100	511630	144610	975770	1203000	272710	281330	5	9	1	0
Q86UP2-2	Kinectin	KTN1	8.8	149.61	8	10	5	10	1213300	2331700	1137000	3675300	1308300	2083300	970590	2808200	6	14	7	17
P26639	Threonine--tRNA ligase, cytoplasmic	TARS	14.4	83.434	8	8	8	10	1197500	1389300	4049300	1338700	1349200	1130700	2428300	1090200	5	6	9	9
B7Z254	Protein disulfide-isomerase A6	PDIA6	21.3	47.837	4	6	6	5	1193800	2105800	4648200	1456200	1341100	1601800	2106200	1448000	3	6	8	5
H3BRG4	Cytochrome b-c1 complex subunit 2, mitochondrial	UQCRC2	30.6	44.634	6	4	6	4	1190000	1193300	2386500	955790	989870	1064500	1035700	1024600	6	8	12	4
O00231	26S proteasome non-ATPase regulatory subunit 11	PSMD11	18	47.463	6	5	6	6	1188800	1723800	3074800	893220	1144800	1453700	1418600	814830	12	10	9	4
M0R0K9	Transcription intermediary factor 1-beta	TRIM28	18.9	48.434	5	6	6	6	1175600	2173800	3603600	929830	1285400	1331200	1533900	887130	10	11	15	5
Q13347	Eukaryotic translation initiation factor 3 subunit I	EIF3I	24.9	36.501	6	5	5	5	1166000	1491800	2566400	1210900	1222600	1280300	989580	1235700	9	4	6	7
Q04837	Single-stranded DNA-binding protein, mitochondrial	SSBP1	26.4	17.259	3	3	3	3	1164100	1090500	623330	1360600	1216000	903980	305190	1315200	4	5	0	5
Q5TCU6	Talin-1	TLN1	8.2	258.08	10	10	12	12	1163800	1557600	5034500	2431200	1194300	1360600	2287600	2741600	4	6	26	16
Q08380	Galectin-3-binding protein	LGALS3BP	13.5	65.33	6	6	6	6	1157500	2122600	1857000	1206400	1113800	1438500	775500	1216200	6	12	4	6
J3KQA0	Synaptotagmin-1	SYT1	16.2	47.26	6	6	0	1	1156800	1503600	0	45230	1021300	1232200	0	0	7	9	0	0
Q9BVA1	Tubulin beta-2B chain;Tubulin beta-2A chain	TUBB2B;TUBB2A	56.6	49.953	3	3	3	3	1154900	856940	2232100	571330	995750	834150	1037000	535740	8	5	5	3
P31948	Stress-induced-phosphoprotein 1	STIP1	14.2	62.639	5	5	6	5	1152100	2259500	3265900	1118900	1129300	1728300	1384800	1148900	4	7	8	4
P38159-2	RNA-binding motif protein, X chromosome;RNA-binding motif protein, X chromosome, N-terminally processed;RNA binding motif protein, X-linked-like-1	RBMX;RBMXL1	19.3	40.846	6	6	2	6	1151900	1135000	151980	1048900	931650	772250	369980	877890	3	3	0	8
H0YHC3	Nucleosome assembly protein 1-like 1	NAP1L1	25.8	23.417	3	2	2	1	1151700	1310200	1408500	226510	958540	1114400	690580	373780	10	8	8	1
O43172-2	U4/U6 small nuclear ribonucleoprotein Prp4	PRPF4	12.1	58.32	4	4	4	1	1148500	1258800	1493600	120190	959880	1038000	635820	0	7	2	1	1
F5GY55	DNA damage-binding protein 1	DDB1	8.5	121.71	7	7	7	7	1146200	1663300	2434200	1250400	1119800	1316600	1156200	1174400	4	10	4	6
Q12906-5	Interleukin enhancer-binding factor 3	ILF3	18.7	74.606	7	8	7	9	1144100	1668000	2074900	1773300	1119900	1439100	1142900	1661600	5	4	3	12
Q96A33	Coiled-coil domain-containing protein 47	CCDC47	7.2	55.873	4	3	3	2	1143000	877360	761740	180180	828850	845510	352140	226020	9	4	2	0
P28072	Proteasome subunit beta type-6	PSMB6	17.6	25.357	4	4	4	4	1137100	1742500	2767000	1199300	1070600	1381200	1269000	1135500	6	5	5	4
Q9NYL4-2	Peptidyl-prolyl cis-trans isomerase;Peptidyl-prolyl cis-trans isomerase FKBP11	FKBP11	19.9	15.769	2	2	0	0	1133400	1311400	0	0	1129000	1046700	0	0	4	5	0	0
P13667	Protein disulfide-isomerase A4	PDIA4	13	72.932	7	6	6	5	1132300	1058300	1884400	798460	700070	836090	981330	927840	4	4	5	3
Q9Y295	Developmentally-regulated GTP-binding protein 1	DRG1	10.9	40.542	3	3	3	3	1126400	1562600	582910	377110	1119900	1202200	267770	354650	8	5	3	5
Q8TBB5	Kelch domain-containing protein 4	KLHDC4	36.2	57.891	7	8	3	14	1121000	1162900	322500	8545800	1453900	597710	250000	8241800	4	1	0	25
Q16555-2	Dihydropyrimidinase-related protein 2	DPYSL2	26.5	58.162	8	9	10	9	1119100	1919100	4435200	1503500	1081500	1613900	1954000	1445800	1	2	15	4
P52292	Importin subunit alpha-2	KPNA2	15.9	57.861	5	5	5	3	1118400	1275700	1653300	327530	1108200	915400	776920	495590	16	10	12	1
B4DFL2	Isocitrate dehydrogenase [NADP];Isocitrate dehydrogenase [NADP], mitochondrial	IDH2	17.5	45.179	5	4	5	4	1100700	1227700	4135800	717400	979130	921430	1790300	799140	8	2	12	2
J3QL05	Serine/arginine-rich splicing factor 2;Serine/arginine-rich splicing factor 8	SRSF2;SFRS2;SRSF8	23.8	15.156	4	4	3	3	1099000	1182900	2167200	797590	861550	735880	993830	1405100	2	2	3	1
B1AKQ8	Guanine nucleotide-binding protein G(I)/G(S)/G(T) subunit beta-1;Guanine nucleotide-binding protein G(I)/G(S)/G(T) subunit beta-2	GNB1;GNB2	52.8	12.285	4	4	4	4	1088700	1086600	2828200	1031900	888450	719440	1063900	790150	8	3	6	6
P51659	Peroxisomal multifunctional enzyme type 2;(3R)-hydroxyacyl-CoA dehydrogenase;Enoyl-CoA hydratase 2	HSD17B4	19.3	79.685	8	8	7	8	1088300	1729400	2365600	1543400	1078500	1329300	1140500	1548300	3	6	6	12
P54577	Tyrosine--tRNA ligase, cytoplasmic	YARS	27.8	59.143	8	10	11	13	1088200	1657500	4384800	5215500	1139800	1306800	2056000	4625800	2	6	15	24
Q13200	26S proteasome non-ATPase regulatory subunit 2	PSMD2	13.5	100.2	7	7	7	7	1081000	2012900	2789900	1407600	974600	1744900	1334100	1328900	2	7	7	3
P07384	Calpain-1 catalytic subunit	CAPN1	10.6	81.889	6	6	6	6	1080500	1114900	2208600	674720	1097600	812080	1191600	678720	8	2	8	1
P59998	Actin-related protein 2/3 complex subunit 4	ARPC4;ARPC4-TTLL3	31	19.667	3	3	4	4	1080300	992170	3648600	1240100	1176600	895670	1600600	1112900	9	3	4	7
O43143	Putative pre-mRNA-splicing factor ATP-dependent RNA helicase DHX15	DHX15	11.1	90.932	6	5	6	4	1079800	1291500	1930500	561100	996230	928120	704120	645170	8	13	6	2
O43809	Cleavage and polyadenylation specificity factor subunit 5	NUDT21	29.5	26.227	6	6	5	7	1072700	1075800	1127800	3429800	1084100	829620	851210	3138100	4	5	6	9
P28070	Proteasome subunit beta type-4	PSMB4	17.8	29.204	3	4	4	3	1067200	1256500	2440600	656950	795040	1011200	1131000	606780	4	4	4	0
P20618	Proteasome subunit beta type-1	PSMB1	24.1	26.489	4	3	3	3	1062500	1091900	2414600	716490	715740	721910	973000	613470	2	1	9	1
E7EU85	Fragile X mental retardation syndrome-related protein 1	FXR1	6.6	50.99	3	1	1	0	1062500	494660	599870	84045	997490	500270	342080	0	3	1	0	1
Q71U36-2	Tubulin alpha-1A chain;Tubulin alpha-3C/D chain;Tubulin alpha-3E chain	TUBA1A;TUBA3C;TUBA3E	67.8	46.297	1	1	1	1	1056500	1390600	2155900	799460	985770	1007800	973040	837640	3	3	2	2
Q15029-2	116 kDa U5 small nuclear ribonucleoprotein component	EFTUD2	6.2	105.38	4	5	5	5	1055500	1275100	1273500	682480	1156000	943240	558630	682190	4	5	4	4
O15144	Actin-related protein 2/3 complex subunit 2	ARPC2	17.7	34.333	5	4	5	4	1040900	892400	4154300	849820	972490	886460	1697900	1016100	5	5	8	4
B1AK87	F-actin-capping protein subunit beta	CAPZB	25.4	29.295	4	5	5	5	1035700	1771500	3162400	1187900	1194700	1277300	1295000	1110200	5	7	8	5
P46781	40S ribosomal protein S9	RPS9	35.1	22.591	7	6	8	6	1034200	744820	20808000	1242300	848680	580280	9637300	978400	2	0	15	2
P26196	Probable ATP-dependent RNA helicase DDX6	DDX6	14.5	54.416	5	5	4	5	1029000	1192200	1940200	1357100	954290	892250	1001300	1219700	8	2	4	11
F5H2R5	Rho GDP-dissociation inhibitor 2	ARHGDIB	23.9	9.792	2	2	2	2	1025600	1172500	4482100	1118400	1019800	936810	2097000	1092500	5	4	4	5
Q86VP6	Cullin-associated NEDD8-dissociated protein 1	CAND1	10.7	136.37	7	7	9	8	1021300	815630	2929200	1093600	811930	742730	1196900	956810	11	9	16	15
Q08945	FACT complex subunit SSRP1	SSRP1	9.4	81.074	6	5	6	6	1016400	884340	2258500	1267100	1017600	800660	970520	1308700	3	0	1	7
P27694	Replication protein A 70 kDa DNA-binding subunit	RPA1	13.1	68.137	6	5	4	4	1009600	1055800	813850	666280	748130	786520	451710	658260	6	5	4	4
Q2TAY7	WD40 repeat-containing protein SMU1	SMU1	7.4	57.543	3	3	0	0	1007100	1009500	0	0	891920	671840	0	0	6	4	0	0
P24539	ATP synthase subunit b, mitochondrial	ATP5F1	34.4	28.908	5	4	4	2	1006800	972510	2135100	167220	827920	915070	1150600	737790	2	3	6	2
Q9UL46	Proteasome activator complex subunit 2	PSME2	26.8	27.401	3	5	5	5	1000400	1494500	3952500	1215900	1069500	1039800	1668300	817320	7	10	15	5
Q13151	Heterogeneous nuclear ribonucleoprotein A0	HNRNPA0	16.7	30.84	4	4	4	3	999320	679170	924920	330520	1090800	430620	372980	344770	7	1	0	0
O75475-3	PC4 and SFRS1-interacting protein	PSIP1	20.1	37.267	3	3	1	4	996910	1195900	424430	2485800	778180	1094000	312260	2205900	7	7	5	10
B4DVY1	Eukaryotic translation initiation factor 3 subunit D	EIF3D	11.8	58.14	6	5	6	1	988570	833050	3772100	72635	848360	616800	1313900	0	3	0	7	0
Q9P260	LisH domain and HEAT repeat-containing protein KIAA1468	KIAA1468	0.7	134.63	1	1	1	1	981540	1569600	3472800	1059100	0	0	0	1042300	0	0	0	1
B4DWJ2	Glutamine--tRNA ligase	QARS	10.2	86.578	7	7	7	7	980580	1572600	2217500	1314600	886710	1225100	1030300	1122500	4	6	4	9
P04899	Guanine nucleotide-binding protein G(i) subunit alpha-2	GNAI2	23.1	40.45	1	1	2	2	979670	724210	2207800	740190	997300	647700	1133900	675520	5	1	1	2
E7EU96	Casein kinase II subunit alpha;Casein kinase II subunit alpha 3	CSNK2A1;CSNK2A3	40	45.31	6	6	4	5	975360	924280	1205600	736900	1196000	758910	709360	745430	3	2	1	1
Q9BUF5	Tubulin beta-6 chain	TUBB6	46.6	49.857	5	5	6	4	970870	1074500	4214900	655090	1092600	968290	1244000	850730	9	9	11	5
P49588	Alanine--tRNA ligase, cytoplasmic	AARS	11.9	106.81	5	6	9	6	962850	1209300	5745100	1346600	1148800	962750	2209700	1255900	3	1	16	3
P62273	40S ribosomal protein S29	RPS29	19.6	6.6767	1	1	1	1	961490	1044500	1189700	474070	983960	809400	536520	389770	6	4	2	2
O15372	Eukaryotic translation initiation factor 3 subunit H	EIF3H	11.1	39.93	2	2	2	2	958470	1081600	1720300	335720	958390	922700	701720	380260	3	3	2	2
R4GNH8	Cullin-2	CUL2	1.3	80.317	1	0	0	0	957790	0	0	0	0	0	0	0	1	0	0	0
P39748	Flap endonuclease 1	FEN1	10	42.592	4	4	4	4	942300	1361900	1186000	2247400	1016700	1175900	458060	2212400	3	2	0	7
Q9H2W6	39S ribosomal protein L46, mitochondrial	MRPL46	16.5	31.705	3	4	1	2	942200	1070400	184730	169350	1014200	738970	0	211180	8	6	0	0
Q53GQ0	Estradiol 17-beta-dehydrogenase 12	HSD17B12	12.5	34.324	3	3	3	2	938290	1632100	1610800	312590	940510	676800	824770	418890	5	4	3	2
Q13435	Splicing factor 3B subunit 2	SF3B2	6.5	100.23	5	5	4	1	934870	1156100	885270	62202	758070	882380	427970	0	8	3	1	0
G3V4X8	SNW domain-containing protein 1	SNW1	10.4	43.331	3	3	0	0	918570	803820	0	0	917660	630100	0	0	9	7	0	0
Q9H089	Large subunit GTPase 1 homolog	LSG1	5	75.225	3	3	2	0	918230	792200	380570	0	907440	609930	210730	0	4	2	1	0
P00966	Argininosuccinate synthase	ASS1	15	46.53	4	5	7	7	911160	1106700	6022700	1445200	1314700	1038700	2600900	1214200	1	2	11	0
Q10570	Cleavage and polyadenylation specificity factor subunit 1	CPSF1	4.8	160.88	6	6	1	6	904380	818870	106480	1037700	810410	627430	0	942170	7	2	0	9
E5RHG8	Transcription elongation factor B polypeptide 1	TCEB1	37.1	9.9601	3	3	3	1	898700	917500	926510	108250	818250	692590	390830	0	4	3	0	0
P31946-2	14-3-3 protein beta/alpha;14-3-3 protein beta/alpha, N-terminally processed	YWHAB	50	27.85	4	4	4	3	896360	1588100	3946600	942800	907830	1236400	1857800	1008800	3	5	7	3
Q16181-2	Septin-7	2013-09-07	21.6	50.58	5	6	7	6	892990	1787800	2969600	1602500	809800	1142100	892240	1206500	4	13	4	15
P61619-3	Protein transport protein Sec61 subunit alpha isoform 1	SEC61A1	19.9	38.848	3	3	4	3	891690	1222200	2103100	1180000	1101300	1222300	1199900	1458800	4	7	6	5
E9PLK3	Puromycin-sensitive aminopeptidase	NPEPPS	9.1	102.99	6	6	7	6	890830	859830	2355700	679610	916260	660120	1009500	680740	10	7	7	11
H0YMM5	Deoxyuridine 5-triphosphate nucleotidohydrolase, mitochondrial	DUT	36.1	14.306	4	4	4	4	889880	1234200	3622200	834980	832020	1100000	1453100	848060	4	6	10	4
F5H897	Heat shock protein 75 kDa, mitochondrial	TRAP1	13.2	74.267	7	6	5	7	888320	737150	1652200	1595800	766830	672200	1003800	1376000	0	0	6	7
P11387	DNA topoisomerase 1	TOP1	9	90.725	5	5	3	5	883450	1190500	451960	689110	828910	886490	353940	652510	9	5	0	6
Q9NZI8	Insulin-like growth factor 2 mRNA-binding protein 1	IGF2BP1	17.2	63.48	5	5	2	2	883170	987880	609130	271230	757780	625620	484960	470680	4	2	0	0
Q7L2H7	Eukaryotic translation initiation factor 3 subunit M	EIF3M	14.7	42.502	3	3	4	2	882980	702020	2247200	306930	704440	525420	675910	358410	7	7	7	3
P31146	Coronin-1A;Coronin	CORO1A	22.1	51.026	5	5	7	6	878960	946830	4253200	1154500	1002500	895870	2063400	1223100	4	3	16	6
Q07955	Serine/arginine-rich splicing factor 1	SRSF1	10.9	27.744	2	2	2	2	871850	593920	1353600	846590	607380	487980	654070	870350	3	1	2	5
D6R9P3	Heterogeneous nuclear ribonucleoprotein A/B	HNRNPAB	17.9	30.302	4	2	2	2	870110	528470	624740	294150	635900	639230	421880	415400	4	4	1	0
P62241	40S ribosomal protein S8	RPS8	50.5	24.205	5	6	11	3	869020	717480	102260000	393980	413670	358460	51338000	285610	1	1	50	1
O15143	Actin-related protein 2/3 complex subunit 1B	ARPC1B	17.7	40.949	5	5	5	5	868170	1018700	2760200	1006200	733690	749220	1452200	908860	2	2	9	3
P46777	60S ribosomal protein L5	RPL5	33.7	34.362	5	5	5	5	865380	974800	4412200	481630	534290	492340	2266200	432960	2	0	7	0
P07741-2	Adenine phosphoribosyltransferase	APRT	26.9	14.557	3	3	3	3	864650	757470	2537700	581470	731740	673480	1056400	724760	4	4	3	4
P05976-2	Myosin light chain 1/3, skeletal muscle isoform;Myosin light chain 3	MYL1;MYL3	10.7	16.684	1	1	1	1	862090	730760	815570	822740	945650	477270	361160	605440	5	1	0	2
E1P5S2	RNA-binding protein 39	RBM39	21.2	40.541	5	4	6	2	855180	643320	2364500	171980	692630	545960	1170200	443600	2	1	9	0
P27824	Calnexin	CANX	12.3	67.567	4	5	5	5	854740	1252600	2365500	958990	887760	959140	1182100	940810	2	5	3	4
Q14566	DNA replication licensing factor MCM6	MCM6	13	92.888	6	7	9	8	850540	1193700	4126100	1371300	936610	909870	1501800	1220400	2	2	16	4
P78417	Glutathione S-transferase omega-1	GSTO1	17.8	27.566	4	4	4	4	849420	933740	2685700	850400	857590	732680	1301700	863290	5	3	8	6
P61353	60S ribosomal protein L27	RPL27	36	15.798	3	3	3	3	848270	757710	10610000	626010	522380	517670	5251900	433450	1	2	14	1
P61019	Ras-related protein Rab-2A;Ras-related protein Rab-2B	RAB2A;RAB2B	39.6	23.545	6	5	6	4	846300	766830	1851500	497800	719850	618430	751190	568710	3	2	7	5
P10768	S-formylglutathione hydrolase	ESD	23	31.462	4	4	5	5	844520	1504600	3416600	906160	746100	910390	1576800	839600	5	6	16	6
P53618	Coatomer subunit beta	COPB1	15.1	107.14	5	8	8	9	840930	1431200	2787400	1656400	1013700	1002200	1072200	1106300	4	4	10	8
Q70UQ0-4	Inhibitor of nuclear factor kappa-B kinase-interacting protein	IKBIP	13.5	43.083	4	4	0	1	840850	1338900	0	32036	866030	1039000	0	0	6	9	0	0
Q13242	Serine/arginine-rich splicing factor 9	SRSF9	17.2	25.542	3	1	1	0	836320	297720	499890	195230	752050	278680	278920	0	6	0	1	0
Q9UNX3	60S ribosomal protein L26-like 1	RPL26L1	49	17.256	0	0	2	0	832780	742460	16061000	323730	506360	357630	6916600	277660	0	0	18	0
Q01118	Sodium channel protein type 7 subunit alpha	SCN7A	0.7	193.49	1	0	0	0	832310	0	0	0	832310	0	0	0	1	0	0	0
Q02790	Peptidyl-prolyl cis-trans isomerase FKBP4;Peptidyl-prolyl cis-trans isomerase FKBP4, N-terminally processed	FKBP4	16.1	51.804	5	5	6	5	829130	1126500	3530000	989690	903630	897280	1613700	964910	2	2	13	3
P02786	Transferrin receptor protein 1;Transferrin receptor protein 1, serum form	TFRC	13.9	84.87	6	7	7	7	829030	1046800	2255900	893250	967050	829990	966790	889210	5	5	3	7
P24534	Elongation factor 1-beta	EEF1B2	20	24.763	2	2	2	2	827130	1682000	1512200	2230900	930790	1346200	834630	1963900	3	6	3	8
E9PF19	Transducin beta-like protein 2	TBL2	10	45.935	3	3	2	1	822290	1000900	388060	111950	821720	814710	230670	0	6	7	0	0
P62424	60S ribosomal protein L7a	RPL7A	33.8	29.995	6	4	8	4	820920	464790	11129000	512250	739100	425370	4955600	590260	2	0	13	2
O95373	Importin-7	IPO7	13.3	119.52	6	6	7	7	816850	934450	1920900	968570	870550	864470	883030	924420	4	10	7	8
Q8N163-2	DBIRD complex subunit KIAA1967	KIAA1967	12.4	103.14	6	8	9	5	808790	1491000	3875800	535450	868970	1038200	1530400	638840	3	6	10	2
D6RFM5	Succinate dehydrogenase [ubiquinone] flavoprotein subunit, mitochondrial	SDHA	16	63.566	8	7	8	8	807620	1544800	3952600	886660	722110	1366000	1703300	897130	6	7	16	3
Q8IX12-2	Cell division cycle and apoptosis regulator protein 1	CCAR1	14	131.04	9	9	7	16	803580	1250800	1221200	8282200	553660	673080	391570	8892300	1	1	0	37
P14866	Heterogeneous nuclear ribonucleoprotein L	HNRNPL	10.5	64.132	2	2	2	2	796020	1264200	2261100	691350	751080	927350	1079500	721880	7	8	9	6
P25788-2	Proteasome subunit alpha type-3	PSMA3	12.5	27.647	3	3	3	3	792000	1374800	1938500	639760	716340	1134000	838620	637050	3	3	2	2
Q9BTV4	Transmembrane protein 43	TMEM43	26.5	44.875	6	3	4	5	791610	570390	762030	878610	706610	555590	462400	1190500	2	2	1	4
O75607	Nucleoplasmin-3	NPM3	17.4	19.343	2	2	1	1	791230	723420	162590	94985	629600	595090	0	0	2	5	0	0
Q92841-1	Probable ATP-dependent RNA helicase DDX17	DDX17	17.4	72.371	4	5	5	5	784230	1087500	2526200	983060	1032900	797230	1041500	940730	3	1	5	6
Q9Y421-3	Protein FAM32A	FAM32A	23.9	11.032	2	2	0	0	784220	609490	0	0	778090	490560	0	0	1	3	0	0
P39023	60S ribosomal protein L3	RPL3	34.5	46.108	5	4	15	2	782910	551420	52178000	386120	864510	564880	23533000	630990	1	1	48	2
Q5T093	Protein RER1	RER1	16.2	13.439	1	1	1	1	779200	972440	761540	683580	0	0	0	672750	2	2	2	2
O75643	U5 small nuclear ribonucleoprotein 200 kDa helicase	SNRNP200	3.8	244.5	5	6	4	5	777170	1176300	744800	553660	676970	861960	420820	423970	4	7	0	0
Q2NL82	Pre-rRNA-processing protein TSR1 homolog	TSR1	13.3	91.809	5	5	5	0	776040	683640	1082200	0	778250	527840	609480	0	5	5	3	0
P14174	Macrophage migration inhibitory factor	MIF	17.4	12.476	1	1	1	1	772500	698590	1453900	597750	0	0	0	0	4	3	0	4
P46940	Ras GTPase-activating-like protein IQGAP1	IQGAP1	6.9	189.25	6	9	8	8	768110	1664200	2231400	1286500	748550	958990	983620	1209400	4	9	6	11
H0Y8E6	DNA replication licensing factor MCM2	MCM2	9.9	93.998	6	7	7	7	765810	1101700	3037900	1001400	791850	804100	1357900	828640	3	6	13	3
E7ERW2	Aspartate aminotransferase;Aspartate aminotransferase, mitochondrial	GOT2	11.4	43.029	4	4	4	4	763350	843720	2565300	793780	726790	633700	1228100	779990	6	4	3	8
Q13155	Aminoacyl tRNA synthase complex-interacting multifunctional protein 2	AIMP2	20.6	35.348	4	4	4	4	760020	1314800	1588600	994840	710950	961360	728050	960130	11	12	8	12
C9JXB8	60S ribosomal protein L24	RPL24	41.3	14.369	4	2	6	3	757170	305070	20534000	402110	533320	230490	8834800	277910	4	0	15	2
Q3ZCQ8	Mitochondrial import inner membrane translocase subunit TIM50	TIMM50	17.3	39.646	4	3	5	4	753030	618240	1992700	618700	699480	674560	749410	531250	7	3	11	3
Q6P2Q9	Pre-mRNA-processing-splicing factor 8	PRPF8	4.2	273.6	6	8	4	5	751970	1113200	619140	502510	644950	673450	368660	453990	6	9	4	3
P04080	Cystatin-B	CSTB	45.9	11.139	3	3	3	3	750900	1008500	1445500	740480	730420	838820	660600	714670	4	4	2	3
P20700	Lamin-B1	LMNB1	18.4	66.408	5	6	8	6	750870	1160300	4174600	1100400	885700	1027300	1733800	1228800	3	3	11	2
P53999	Activated RNA polymerase II transcriptional coactivator p15	SUB1	22	14.395	2	2	2	3	750670	781830	1049800	1059500	740650	655830	523600	896920	0	3	2	1
Q9Y266	Nuclear migration protein nudC	NUDC	12.4	38.242	3	3	3	3	748800	948670	2304400	750470	705720	657800	978870	710450	7	4	5	5
P68036-2	Ubiquitin-conjugating enzyme E2 L3	UBE2L3	37.7	14.121	3	3	3	3	747080	784360	1609700	735990	616010	526890	770850	635250	5	5	6	6
Q9UGP8	Translocation protein SEC63 homolog	SEC63	8.3	87.996	5	5	5	3	747030	689810	1069000	232730	798130	443190	425080	360080	11	2	2	0
O14980	Exportin-1	XPO1	13.9	123.38	7	9	11	5	742390	1166600	2471200	515420	706140	631670	916960	542770	3	4	16	2
Q12904	Aminoacyl tRNA synthase complex-interacting multifunctional protein 1;Endothelial monocyte-activating polypeptide 2	AIMP1	29.2	34.352	5	7	7	7	742310	1883200	2315100	1449000	808950	1355500	897340	1241300	8	10	7	7
P00491	Purine nucleoside phosphorylase	PNP	29.1	32.118	5	6	6	6	741670	832600	3105100	739830	889670	597340	1352800	718570	9	5	11	7
Q16630-3	Cleavage and polyadenylation specificity factor subunit 6	CPSF6	11.1	52.325	4	5	4	5	741050	878460	846700	2833000	829600	486720	382770	2675400	4	2	0	16
F8VPD4	CAD protein;Glutamine-dependent carbamoyl-phosphate synthase;Aspartate carbamoyltransferase;Dihydroorotase	CAD	5.3	236.02	7	8	8	8	740980	1396500	2140300	1226400	685220	1069400	1016100	1086900	6	6	6	6
E7ERW8	Protein diaphanous homolog 1	DIAPH1	6.4	135.35	4	2	6	7	740060	262200	1447300	2149100	542430	698030	947370	1391700	2	2	8	10
P25786	Proteasome subunit alpha type-1;Proteasome subunit alpha type	PSMA1	16.3	29.555	4	4	4	4	739450	1417500	2271900	781390	727880	1102700	968590	724430	1	5	6	2
H0YEL5	Peptidyl-prolyl cis-trans isomerase;Peptidyl-prolyl cis-trans isomerase H	PPIH	33.3	10.281	3	3	3	2	738240	748790	1177200	219700	752780	556670	512940	283290	5	3	3	0
Q9UER7-3	Death domain-associated protein 6	DAXX	9	73.588	3	3	4	0	737050	400650	1042700	0	832740	365830	364220	0	8	2	1	0
Q15125	3-beta-hydroxysteroid-Delta(8),Delta(7)-isomerase	EBP	12.2	26.352	2	2	2	2	733900	656100	1337300	733900	708890	543900	230140	825630	7	6	1	7
Q9NVN8	Guanine nucleotide-binding protein-like 3-like protein	GNL3L	10.3	65.572	4	4	0	0	727320	767960	0	0	721160	498190	0	0	7	3	0	0
K7EJR3	26S proteasome non-ATPase regulatory subunit 8	PSMD8	15.9	28.789	4	3	4	1	721860	573410	1141700	111100	704900	534230	561240	0	3	0	1	0
Q9UHD8-7	Septin-9	2013-09-09	13.4	63.502	5	6	6	6	721360	1182400	1794300	1255800	713410	913670	809090	1239400	3	6	5	9
F8WD00	U3 small nucleolar RNA-associated protein 14 homolog A	UTP14A	6.7	82.214	4	4	2	1	720720	769740	69728	40644	743130	531810	0	0	5	6	0	0
Q9BUJ2-4	Heterogeneous nuclear ribonucleoprotein U-like protein 1	HNRNPUL1	8.5	84.793	4	4	3	3	716760	494450	1135100	347630	671970	382190	489830	444710	6	2	1	1
O75489	NADH dehydrogenase [ubiquinone] iron-sulfur protein 3, mitochondrial	NDUFS3	14	30.241	3	2	2	3	711920	273940	551480	542670	468320	0	547330	484050	1	0	1	0
D6RAN4	60S ribosomal protein L9	RPL9	37.4	20.874	6	6	6	0	709140	824230	2559900	0	812970	547580	1113500	0	3	0	11	0
B7ZBH1	Eukaryotic translation initiation factor 6	EIF6	25.9	11.824	2	2	1	2	705480	1025300	1345900	621590	513570	817680	0	700910	2	2	3	4
E5RJ68	AP-3 complex subunit beta-1	AP3B1	5.3	116.19	4	4	4	3	703250	808750	1194700	390210	698290	589100	570370	448310	9	3	1	2
Q15758	Neutral amino acid transporter B(0)	SLC1A5	12.6	56.598	4	4	4	4	702110	722930	1801500	718590	672740	543740	761960	657990	9	7	10	10
Q5VZ46	Uncharacterized protein KIAA1614	KIAA1614	1.3	126.6	1	0	0	0	700950	0	0	0	0	0	0	0	1	0	0	0
P06493	Cyclin-dependent kinase 1	CDK1	81.1	34.095	5	6	5	4	700810	1031300	1624300	1029500	762230	917160	787960	1003800	2	5	2	6
E9PKG1	Protein arginine N-methyltransferase 1	PRMT1	12.9	37.709	2	3	3	3	686010	968970	2336300	787840	712340	756210	1103700	762890	5	4	8	5
P22102	Trifunctional purine biosynthetic protein adenosine-3;Phosphoribosylamine--glycine ligase;Phosphoribosylformylglycinamidine cyclo-ligase;Phosphoribosylglycinamide formyltransferase	GART	16.4	107.77	6	6	11	6	685660	815840	3349900	903500	836930	781060	1173300	1052600	6	2	13	9
C9JR52	Pleiotrophin	PTN	6	18.877	1	1	0	1	674390	650570	0	406700	0	0	0	400260	1	2	0	1
Q9C005	Protein dpy-30 homolog	DPY30	16.2	11.25	1	1	1	1	670400	228670	130480	119800	0	0	0	117910	1	1	0	0
E9PLL6	60S ribosomal protein L27a	RPL27A	42.6	12.201	2	2	6	2	665740	606480	38248000	364740	369730	330660	20871000	285050	3	3	11	3
P16615	Sarcoplasmic/endoplasmic reticulum calcium ATPase 2	ATP2A2	9.3	114.76	5	6	5	7	662390	1112800	1039900	1224900	756550	851350	583340	1150900	2	3	2	9
J3QT28	Mitotic checkpoint protein BUB3	BUB3	25.5	31.703	5	5	6	5	661980	928270	2067800	966080	632010	742280	798620	1033200	2	3	7	4
H0YL12	Electron transfer flavoprotein subunit alpha, mitochondrial	ETFA	38.8	24.896	6	4	6	5	658670	529280	2166900	604910	639190	501300	965230	612500	10	7	9	8
Q8WUA2	Peptidyl-prolyl cis-trans isomerase-like 4	PPIL4	11.4	57.224	4	5	1	5	657020	1037500	69522	1800600	694220	750580	0	1808900	2	2	0	9
P28074	Proteasome subunit beta type-5	PSMB5	27.4	28.48	4	6	6	5	656980	1321600	1924700	663780	732230	975330	802260	651500	3	8	5	4
Q5STU3	Spliceosome RNA helicase DDX39B	DDX39B	12	48.825	1	1	1	1	654480	640150	2939700	916460	609680	581650	1334900	880510	3	3	6	6
P30040	Endoplasmic reticulum resident protein 29	ERP29	12.3	28.993	3	3	3	3	653560	703430	1656900	524620	628770	503600	769890	482740	7	6	5	5
F5GWY2	Bifunctional purine biosynthesis protein PURH;Phosphoribosylaminoimidazolecarboxamide formyltransferase;IMP cyclohydrolase	ATIC	16.5	58.615	5	5	7	4	652500	736370	3878500	632780	835530	626830	1266200	795080	2	0	12	1
B7Z6B8	2,4-dienoyl-CoA reductase, mitochondrial	DECR1	19.9	34.994	4	5	5	5	651070	829880	2687100	741830	797650	650410	1210100	871410	2	3	7	4
Q15181	Inorganic pyrophosphatase	PPA1	20.4	32.66	3	4	4	4	650830	904540	2349700	708020	686210	712190	1075900	765010	2	1	7	4
H3BN98		RPS15A	16.5	27.168	1	1	1	1	649830	745470	571980	472190	0	0	0	464710	1	1	2	0
Q05639	Elongation factor 1-alpha 2	EEF1A2	37.8	50.47	2	2	2	4	646250	1066800	1006900	4702300	671190	1110700	498980	4226000	3	3	3	11
B9A067	Mitochondrial inner membrane protein	IMMT	30.7	78.973	5	7	11	9	646210	1083500	2573900	1181600	960920	1182000	1338100	1348200	2	4	3	4
Q13011	Delta(3,5)-Delta(2,4)-dienoyl-CoA isomerase, mitochondrial	ECH1	25.3	35.816	4	4	5	4	640760	858010	3645300	723300	774950	693600	1426200	716640	8	5	8	6
O60884	DnaJ homolog subfamily A member 2	DNAJA2	18	45.745	4	4	4	4	638530	991580	1419100	570400	624410	744240	652850	582920	4	3	2	2
P31689-2	DnaJ homolog subfamily A member 1	DNAJA1	20.5	37.044	4	5	5	4	637940	1128700	1389400	468000	708810	866890	671380	515710	11	9	10	7
B4DP38	Methylosome protein 50	WDR77	9.7	29.651	2	2	1	2	630020	539620	360160	406580	625610	430150	0	403300	3	2	1	4
O75083	WD repeat-containing protein 1	WDR1	14.7	66.193	5	5	6	5	629950	634120	2078200	630910	592940	508960	830900	712290	3	2	9	3
Q8TBK7	Translationally-controlled tumor protein	TPT1	18.8	15.597	3	3	3	3	626610	675440	1595500	612970	601720	560580	722500	605380	1	0	3	1
E9PHH5	Dolichol-phosphate mannosyltransferase	DPM1	15.3	28.76	3	2	3	2	616770	436220	1227700	136580	583660	347320	544800	194950	5	3	5	0
J3KNT0	Fascin	FSCN1	11.9	52.262	4	5	5	4	616210	1597700	1478500	669170	834620	882970	501420	933850	4	5	2	5
P40938-2	Replication factor C subunit 3	RFC3	16.7	34.756	4	3	3	0	614890	655580	628230	0	603660	557250	299050	0	6	7	4	0
F8VYE8	Serine/threonine-protein phosphatase;Serine/threonine-protein phosphatase PP1-gamma catalytic subunit;Serine/threonine-protein phosphatase PP1-beta catalytic subunit	PPP1CC;PPP1CA;PPP1CB	17.1	34.95	0	0	0	1	611770	639200	1234400	509800	501350	509070	525560	528850	2	2	10	4
F5H335	Eukaryotic translation initiation factor 3 subunit A	EIF3A	12.1	162.63	7	7	13	4	609710	697250	4951200	209540	492470	527740	2502000	213870	0	1	16	0
Q01469	Fatty acid-binding protein, epidermal	FABP5	14.8	15.164	2	1	2	1	608910	502010	2412200	443160	558820	0	1192300	0	0	0	3	0
P24752	Acetyl-CoA acetyltransferase, mitochondrial	ACAT1	21.5	45.199	4	4	6	5	608260	637690	2526100	628470	605750	633920	1001100	577250	7	5	10	12
P11586	C-1-tetrahydrofolate synthase, cytoplasmic;Methylenetetrahydrofolate dehydrogenase;Methenyltetrahydrofolate cyclohydrolase;Formyltetrahydrofolate synthetase	MTHFD1	7.6	101.56	5	4	6	5	607220	538860	2499500	709600	597090	545100	1034600	761910	2	1	10	6
O75340-2	Programmed cell death protein 6	PDCD6	18	21.664	3	2	3	2	606180	418120	1401900	286730	432440	543640	649170	348890	3	2	4	0
K7EJE8	Lon protease homolog, mitochondrial	LONP1	10.4	93.296	5	5	7	4	604900	630300	3123500	498120	593410	557170	1259100	579930	1	3	13	2
P40937-2	Replication factor C subunit 5	RFC5	14.1	36.104	3	3	3	1	602480	552530	553650	77812	550730	452250	310650	0	5	2	0	0
Q92922	SWI/SNF complex subunit SMARCC1	SMARCC1	4.1	122.87	2	2	2	2	602040	872750	1056100	668390	574160	657960	520930	669800	3	4	4	2
H0YAL7	Eukaryotic translation elongation factor 1 epsilon-1	EEF1E1;hCG_2043275	31.6	15.228	3	3	3	3	598770	1080200	1552100	595230	592950	856150	725220	522240	7	4	4	7
P08574	Cytochrome c1, heme protein, mitochondrial	CYC1	11.7	35.422	2	2	2	1	594730	626050	1130700	182920	488210	429630	554790	335130	5	1	4	0
Q06323	Proteasome activator complex subunit 1	PSME1	17.7	28.723	4	4	4	4	594200	892390	2388600	466540	599180	674130	1131000	432410	7	6	5	0
P02545-2	Prelamin-A/C;Lamin-A/C	LMNA	9.6	65.134	4	4	4	4	590450	1341600	1482900	1047800	632990	978070	672230	925760	3	7	7	7
Q15459	Splicing factor 3A subunit 1	SF3A1	10.5	88.885	4	6	5	3	587600	1315400	890830	215700	768010	749410	339990	287670	5	8	0	0
P27816-4	Microtubule-associated protein;Microtubule-associated protein 4	MAP4	10.8	91.153	6	6	5	7	587130	973180	945880	1318800	422710	651870	429060	1401600	0	1	1	11
E9PKZ0	60S ribosomal protein L8	RPL8	29.3	22.389	3	3	5	3	580160	619410	9189500	484730	379120	350700	4665900	351030	0	0	13	1
Q9BTT0-3	Acidic leucine-rich nuclear phosphoprotein 32 family member E	ANP32E	15	25.125	2	2	2	2	579460	652090	737600	205070	446740	655610	363720	278990	1	3	0	0
P09496-2	Clathrin light chain A	CLTA	12.4	23.662	3	3	3	2	578630	1283100	979520	1067800	539460	748030	569320	613730	3	2	2	2
H0Y4R1	Inosine-5-monophosphate dehydrogenase 2	IMPDH2	16.4	50.957	4	3	5	5	578150	474910	2394600	848040	602510	505470	996220	723540	1	3	8	1
O43707	Alpha-actinin-4	ACTN4	15	104.85	4	4	3	4	577290	981230	1455300	762890	469030	807580	826430	610050	0	3	4	2
P09327	Villin-1	VIL1	12.6	92.694	6	4	1	8	575890	379290	59997	943560	582540	383850	0	843430	4	0	0	8
F5H702	39S ribosomal protein L48, mitochondrial	MRPL48	22.1	12.77	2	2	1	0	574690	607160	73147	0	588970	468300	0	0	4	2	0	0
F8WF48	Translocation protein SEC62	SEC62	11.8	9.8703	1	1	1	1	573530	964850	291600	743660	0	0	0	731880	1	2	0	1
P61106	Ras-related protein Rab-14	RAB14	17.7	23.897	3	3	3	3	573190	671360	1627000	360980	545280	503490	729120	346280	6	3	7	3
Q13765-2	Nascent polypeptide-associated complex subunit alpha	NACA	5.7	94.664	3	3	3	3	572450	912620	1347100	704070	697130	706050	584140	641270	3	0	3	5
P30740	Leukocyte elastase inhibitor	SERPINB1	18.5	42.741	5	5	5	4	569620	924820	1593200	504060	436920	675300	751590	636840	1	4	5	4
B4DTM7	Vinculin	VCL	6.4	36.248	1	1	1	1	567910	728160	1741000	361020	0	0	0	355300	0	1	1	0
Q04637-6	Eukaryotic translation initiation factor 4 gamma 1	EIF4G1	4.6	154.8	5	4	5	4	561920	841140	1709900	728850	498160	741290	678450	583050	0	1	6	0
B4DFA2	Vesicle-fusing ATPase	NSF	12	71.583	5	6	7	4	560560	770790	1820800	513450	579560	597570	837400	657890	0	2	6	2
G3V5X6	Heterogeneous nuclear ribonucleoproteins C1/C2	HNRNPC	33.3	12.78	3	3	3	2	558740	628460	1645300	296740	551570	491060	752490	343400	5	5	4	4
O94874-3	E3 UFM1-protein ligase 1	UFL1	13.4	57.583	5	4	5	0	555040	521140	712020	0	500190	421410	266440	0	8	5	0	0
P05455	Lupus La protein	SSB	11.3	46.836	4	4	4	4	554840	816480	1812700	455900	551080	631830	766320	456540	7	3	4	3
P67870	Casein kinase II subunit beta	CSNK2B	27.4	24.942	4	3	4	1	554120	943040	916500	418130	571280	516940	476270	0	2	1	0	1
P13489	Ribonuclease inhibitor	RNH1	10.6	49.973	2	2	4	2	553650	727130	2814200	579970	728420	658950	1114400	665730	3	4	4	3
Q9H0U3	Magnesium transporter protein 1	MAGT1	6	38.036	2	2	2	2	551660	746720	781090	428720	631250	468810	407220	429660	3	3	0	2
P62861	40S ribosomal protein S30	FAU	16.9	6.6478	1	1	1	1	548740	641850	1954000	271860	0	0	0	267550	2	2	2	1
E7EUG6	General transcription factor IIF subunit 1	GTF2F1	11.3	48.482	4	4	4	0	544430	356210	543740	0	544720	325050	229450	0	8	1	0	0
P31930	Cytochrome b-c1 complex subunit 1, mitochondrial	UQCRC1	6.7	52.645	3	4	3	3	544210	940020	1589300	538810	592340	560780	844380	576660	1	1	3	1
P26373	60S ribosomal protein L13	RPL13	24.6	24.261	4	3	5	4	543420	414040	8719700	446070	397530	310250	4363100	350790	2	1	14	1
P42766	60S ribosomal protein L35	RPL35	26	14.551	2	2	3	2	540250	350090	35912000	304280	243320	217120	17859000	230700	1	1	7	3
Q9UI10-3	Translation initiation factor eIF-2B subunit delta	EIF2B4	12.8	57.457	4	2	3	2	538620	410860	431430	102980	480700	319490	215080	181290	4	2	0	0
H7C3T4	Peroxiredoxin-4	PRDX4	31.1	18.214	3	3	3	3	538000	708120	1253100	544490	523780	549750	603190	554180	2	3	6	3
P51991-2	Heterogeneous nuclear ribonucleoprotein A3	HNRNPA3	13.2	37.029	3	3	3	2	530900	383810	584450	110720	540930	246560	228600	168460	6	0	2	0
P30086	Phosphatidylethanolamine-binding protein 1;Hippocampal cholinergic neurostimulating peptide	PEBP1	30.5	21.057	3	3	4	2	530340	595310	2233300	326560	542560	474240	783350	460610	5	5	9	2
P04083	Annexin A1	ANXA1	15.3	38.714	2	3	3	2	529200	753470	797740	679580	567540	562200	363140	681750	0	5	8	3
P18827	Syndecan-1	SDC1	6.5	32.461	1	1	1	1	527290	503670	397150	217430	0	0	0	213990	3	2	2	0
E7ENJ6	AP-1 complex subunit mu-1	AP1M1	12.4	42.636	4	4	4	3	522770	607840	936240	334120	477310	447590	435130	381290	4	2	4	0
P24941	Cyclin-dependent kinase 2	CDK2	82.9	33.929	0	1	3	1	520480	849950	1588000	604250	0	127590	141670	130160	1	1	2	0
Q15019	Septin-2	2013-09-02	19.4	41.487	3	4	4	4	518750	1479500	1719000	1064200	625170	749670	773300	966060	3	10	8	10
K7ELW0	Protein DJ-1	PARK7	39.6	17.91	2	2	3	1	516590	609970	1753600	279980	584270	555910	808570	0	3	2	5	1
B3KV55	Glutamate dehydrogenase;Glutamate dehydrogenase 1, mitochondrial;Glutamate dehydrogenase 2, mitochondrial	GLUD1;GLUD2	18.4	42.95	4	4	5	5	511960	798990	2619100	675320	499900	563570	1026000	596970	2	3	7	1
P30049	ATP synthase subunit delta, mitochondrial	ATP5D	13.7	17.49	2	1	1	1	510950	125470	247910	117270	510950	0	0	0	1	0	2	0
G3V1S6	Polypeptide N-acetylgalactosaminyltransferase 2;Polypeptide N-acetylgalactosaminyltransferase 2 soluble form	GALNT2	8.3	60.793	3	2	1	0	507490	503530	149380	0	449460	458230	0	0	1	3	0	0
I3L1K6	Myosin light chain 4	MYL4	16.9	18.873	2	1	1	2	507130	252490	165290	296060	573500	0	0	269730	5	2	0	2
Q9Y3D7	Mitochondrial import inner membrane translocase subunit TIM16	PAM16	32.8	13.825	3	3	0	0	506450	604650	0	0	398560	460120	0	0	4	4	0	0
J3KTF8	Rho GDP-dissociation inhibitor 1	ARHGDIA	10.8	21.614	3	3	2	3	497460	789110	2176700	686190	437100	509480	824940	653110	1	2	5	3
F5H3P5	Actin-related protein 3;Actin-related protein 3B	ACTR3;ACTR3B	12.6	40.768	4	3	4	3	496910	320310	1750600	421840	517990	373240	676790	476280	2	3	4	3
P50552	Vasodilator-stimulated phosphoprotein	VASP	15	39.829	3	3	5	4	494570	672070	2631400	687210	486020	507780	1121700	690170	2	2	8	2
P10155-3	60 kDa SS-A/Ro ribonucleoprotein	TROVE2	12.4	58.482	3	3	3	3	492680	355590	599790	263370	446530	276380	268240	259060	5	4	5	3
O75396	Vesicle-trafficking protein SEC22b	SEC22B	20	24.593	3	3	3	2	491680	532160	716190	255030	457830	403780	332900	327900	2	2	1	1
Q96AE4	Far upstream element-binding protein 1	FUBP1	6.8	67.56	3	3	3	2	491260	513680	789100	288110	476340	369650	365460	345280	4	2	3	0
H0YI98	Dynactin subunit 2	DCTN2	19.4	29.326	5	5	5	3	490960	1026000	1144900	232980	362140	779790	530790	323480	0	4	5	1
P33991	DNA replication licensing factor MCM4	MCM4	8.9	96.557	3	5	5	6	488890	916990	2270600	874330	607130	735890	996360	789410	3	2	10	3
P00403	Cytochrome c oxidase subunit 2	MT-CO2	13.2	25.565	1	1	1	1	487720	495920	1669500	353500	0	0	0	0	3	3	3	3
M0R261	6-phosphogluconolactonase	PGLS	13	22.996	2	2	2	2	486860	555480	1746300	372590	428290	407810	903320	374800	0	0	4	1
Q99733	Nucleosome assembly protein 1-like 4	NAP1L4;NAP1L4b	17.1	42.823	3	4	4	3	486060	592620	867250	307350	430700	439690	402800	313600	5	6	6	1
P68133	Actin, alpha skeletal muscle;Actin, alpha cardiac muscle 1;Actin, gamma-enteric smooth muscle;Actin, aortic smooth muscle	ACTA1;ACTC1;ACTG2;ACTA2	29.7	42.051	1	2	2	2	486000	1495800	4034600	1889900	0	1404900	2580200	2312200	6	6	11	13
P60059	Protein transport protein Sec61 subunit gamma	SEC61G	19.1	7.7412	1	1	1	1	484060	398460	243860	73698	0	0	0	72530	3	2	0	0
E2QRH7	Elongation of very long chain fatty acids protein 5	ELOVL5	13.8	34.202	2	2	1	2	478050	581600	267380	302570	0	389750	0	0	3	4	0	0
B8ZZU8	Transcription elongation factor B polypeptide 2	TCEB2	19.5	12.527	2	2	2	1	477500	546120	558000	82208	497790	381560	296430	0	3	2	0	0
Q8WU90	Zinc finger CCCH domain-containing protein 15	ZC3H15	8.7	48.602	3	3	0	2	471950	860540	0	329720	360890	454690	0	310580	2	4	0	0
G5E9W3	Cleavage and polyadenylation specificity factor subunit 3	CPSF3	3.2	73.476	2	2	2	1	471820	301780	363750	47180	481800	233370	168750	0	4	2	1	0
P07339	Cathepsin D;Cathepsin D light chain;Cathepsin D heavy chain	CTSD	14.3	44.552	5	5	4	4	471750	764050	1094800	434440	384480	563610	634850	415440	0	6	8	0
G3V361	Calmodulin	CALM1;CALM3;CALM2	16.3	11.119	1	1	1	1	470320	518800	386990	192900	0	310740	211610	0	1	1	0	0
P49721	Proteasome subunit beta type-2	PSMB2	30.8	22.836	3	3	3	2	469460	857500	1624900	412540	434710	641910	712510	448800	2	4	9	1
Q92499	ATP-dependent RNA helicase DDX1	DDX1	8.9	82.431	4	4	3	4	467080	608610	684960	468350	368950	344590	437460	454970	4	4	3	7
B1AHB1	DNA replication licensing factor MCM5	MCM5	13	77.592	4	5	6	4	465420	838610	3288400	604560	585360	743680	1251000	636490	2	4	7	5
P40429	60S ribosomal protein L13a;Putative 60S ribosomal protein L13a-like MGC87657	RPL13A	25.1	23.577	3	2	5	1	464820	487420	12758000	267800	438210	408880	6433600	0	0	2	10	3
D6RFI1	Drebrin	DBN1	23.4	13.437	2	2	0	2	463910	449280	0	411580	485940	441320	0	478270	5	0	0	0
Q5T8P6-5	RNA-binding protein 26	RBM26	7.3	60.006	4	4	2	1	461550	556350	225560	53721	422490	419020	0	0	4	4	0	0
F8W181	60S ribosomal protein L6	RPL6	42	25.892	3	4	9	5	458640	403530	19974000	482100	489050	412310	9107800	513120	0	0	20	0
Q96IX5	Up-regulated during skeletal muscle growth protein 5	USMG5	44.8	6.4575	3	3	3	2	456120	448280	657830	131520	500180	290810	282870	256030	2	2	1	0
Q71UI9	Histone H2A.V;Histone H2A.Z;Histone H2A	H2AFV;H2AFZ	31.2	13.509	1	2	2	0	455450	147770	991100	0	0	0	493820	0	0	0	1	0
B7Z1M1	Reticulocalbin-1	RCN1	10	33.026	2	2	2	2	454430	392670	1466100	184320	372720	289210	753500	200060	1	0	4	0
F5H7U0	6-phosphogluconate dehydrogenase, decarboxylating	PGD	10.4	50.793	3	2	4	4	454390	629200	2603700	595640	534190	640900	1047700	533420	3	0	10	5
P14314-2	Glucosidase 2 subunit beta	PRKCSH	9.1	59.177	4	4	4	4	454030	882580	1791900	645910	436000	529010	812560	529830	2	4	12	4
P00441	Superoxide dismutase [Cu-Zn]	SOD1	30.5	15.936	2	2	2	1	453820	730210	1081800	203590	411830	598840	529450	0	1	1	3	0
Q9Y5M8	Signal recognition particle receptor subunit beta	SRPRB	12.9	29.702	2	2	2	2	452640	298730	660760	152210	421010	264500	234390	193790	4	2	2	0
B7Z3A6	Sorbitol dehydrogenase	SORD	35	10.811	2	2	2	2	451560	551970	1047500	406970	349990	377610	545360	401870	2	0	2	2
P78347-2	General transcription factor II-I	GTF2I	5.3	107.97	3	4	3	4	450290	769880	953340	701560	525980	510600	477450	684370	1	0	2	2
Q8N1G4	Leucine-rich repeat-containing protein 47	LRRC47	12.3	63.472	3	3	4	5	449630	401960	747750	1507900	437110	452280	324070	1384700	1	4	3	9
P31153	S-adenosylmethionine synthase isoform type-2;S-adenosylmethionine synthase	MAT2A	11.9	43.66	3	3	4	3	446580	679660	1867600	568530	470090	519870	813890	486490	3	2	7	1
E9PAU2		RAVER1	9.1	79.578	3	3	4	1	445200	366510	653660	29657	477200	343980	299030	0	3	0	3	0
O43390	Heterogeneous nuclear ribonucleoprotein R	HNRNPR	11.8	70.942	3	3	3	3	442970	464210	743930	784720	383700	347580	348900	791280	2	0	2	6
Q13247-3	Serine/arginine-rich splicing factor 6;Serine/arginine-rich splicing factor 5;Serine/arginine-rich splicing factor 4	SRSF6;SRSF5;SRSF4	6.9	38.418	2	2	2	2	442340	416500	1215400	573160	435380	344700	429700	586650	2	2	3	1
B4DHG0	Dihydrolipoyl dehydrogenase, mitochondrial;Dihydrolipoyl dehydrogenase	DLD	12.4	43.587	4	4	4	4	439480	1059000	1477500	834150	446840	540500	522320	662720	4	7	4	8
B4DT77	Annexin;Annexin A7	ANXA7	8.6	37.805	2	0	3	3	438660	0	1344600	229270	524740	0	550580	0	1	0	3	0
P62195-2	26S protease regulatory subunit 8	PSMC5	11.6	44.784	2	2	3	3	435810	708820	1258000	532790	560500	0	505490	0	1	0	3	0
J3QLR8	28S ribosomal protein S23, mitochondrial	MRPS23	19.7	17.517	3	3	2	0	435510	292140	285510	0	446870	225860	0	0	3	1	0	0
O00743-2	Serine/threonine-protein phosphatase 6 catalytic subunit	PPP6C	17	32.532	3	2	4	1	435230	472150	1611800	188890	372640	408150	741170	308520	0	1	8	0
R4GMT0	Alpha-centractin	ACTR1A	13	37.433	3	3	3	3	432480	824510	1034100	442180	472850	608640	513250	392500	4	4	5	2
P84090	Enhancer of rudimentary homolog	ERH	21.2	12.259	2	2	2	1	431620	394290	957530	129090	368730	309720	535470	0	2	2	4	1
Q9P2I0	Cleavage and polyadenylation specificity factor subunit 2	CPSF2	3.2	88.486	2	2	0	2	430190	589070	0	411910	430450	0	0	405120	1	0	0	2
B3KQ25	Proteasome activator complex subunit 3	PSME3	24.4	22.455	3	3	4	1	427310	495040	1223600	182470	397200	452460	540520	0	5	4	7	2
P40121-2	Macrophage-capping protein	CAPG	11.1	36.856	3	2	3	3	424840	294390	1805200	426830	423330	326720	817600	366040	2	1	6	3
B7Z972	Protein-L-isoaspartate O-methyltransferase;Protein-L-isoaspartate(D-aspartate) O-methyltransferase	PCMT1	13	20.683	2	2	2	2	422600	814470	1156300	495650	374500	426820	605050	522090	0	1	4	2
P35249	Replication factor C subunit 4	RFC4	14.3	39.681	4	3	2	0	419470	416570	200320	0	366780	293200	199150	0	6	1	0	0
Q92734-2	Protein TFG	TFG	9.3	43.02	3	2	3	3	418770	376560	1283300	1193500	384340	353050	558850	1204100	2	1	2	4
P62847-2	40S ribosomal protein S24	RPS24	30	15.069	4	3	4	1	418730	252970	24894000	58457	294420	193870	9630100	0	3	3	30	0
K7EM56	40S ribosomal protein S15	RPS15	41.5	16.201	2	2	3	2	417650	587610	3322900	202160	516230	553640	1119000	314060	0	0	5	0
Q9BVK6	Transmembrane emp24 domain-containing protein 9	TMED9	12.8	27.277	2	3	3	2	416540	513000	1288700	348450	432480	375050	612720	389950	0	0	3	0
H7C3I1	Putative protein FAM10A4;Putative protein FAM10A5;Hsc70-interacting protein	ST13;ST13P4;ST13P5	15.8	16.219	2	2	2	2	415160	564060	936580	465370	386670	478790	430870	412300	1	2	3	2
Q8N7B7	Cancer/testis antigen family 45 member A4/A6;Cancer/testis antigen family 45 member A5;Cancer/testis antigen family 45 member A2;Cancer/testis antigen family 45 member A3;Cancer/testis antigen family 45 member A1	CT45A4;CT45A5;CT45A2;CT45A3;CT45A1	10.6	21.244	2	2	2	0	412650	545510	247520	0	475130	230680	143770	0	4	1	0	0
E5RGR0	Acyl-protein thioesterase 1	LYPLA1	12.2	20.861	2	2	2	2	408510	393910	1303500	362280	410760	316350	622920	352360	3	2	3	1
E7EPB3	60S ribosomal protein L14	RPL14	41.9	14.558	3	3	5	3	407810	392600	6373400	324370	326050	273150	2990300	252720	1	0	9	0
Q9Y277	Voltage-dependent anion-selective channel protein 3	VDAC3	27.6	30.658	2	3	3	2	406230	653160	1457000	652650	463780	489380	686540	773640	2	1	3	1
G3XAN4	Translocating chain-associated membrane protein 1	TRAM1	8.7	33.435	2	2	2	2	405300	369280	505360	320950	362380	311520	281230	322620	2	0	2	2
E9PN17	ATP synthase subunit g, mitochondrial	ATP5L	31.6	8.4518	2	2	2	2	403470	511270	1929400	255650	392650	394970	493850	312270	1	1	1	0
E9PM69	26S protease regulatory subunit 6A	PSMC3	19.9	44.323	4	5	6	4	402870	762890	1454700	410210	455340	513780	581200	433140	2	5	3	2
P51532-5	Transcription activator BRG1	SMARCA4	3.9	181.26	5	5	5	5	402370	485950	1075500	630660	327400	367300	498280	561780	0	2	3	5
Q9Y678	Coatomer subunit gamma-1	COPG1	6.5	97.717	3	3	4	2	402220	322460	643680	104110	394320	288860	285700	0	5	4	7	0
H7C123	60S ribosomal protein L10;60S ribosomal protein L10-like	RPL10;RPL10L	53.8	10.028	2	2	6	4	400810	393920	22531000	534890	343730	286070	8534600	336460	0	0	25	0
P51571	Translocon-associated protein subunit delta	SSR4	18.5	18.998	2	2	2	2	397110	464200	1176700	615620	366980	368650	488470	440170	8	7	7	10
E9PI86	Nuclear autoantigenic sperm protein	NASP	4.7	28.196	1	1	1	1	396300	504600	925250	366990	0	0	0	361170	3	2	2	2
H0YKU1	Tropomodulin-3	TMOD3	15	20.79	2	2	2	2	395860	272180	308540	357920	0	0	0	352250	1	0	0	0
P49720	Proteasome subunit beta type-3	PSMB3	19.5	22.949	3	2	3	3	394270	475260	1346200	386410	368920	452630	646650	327930	3	4	6	0
Q9H0S4-2	Probable ATP-dependent RNA helicase DDX47	DDX47	10.1	45.169	3	1	0	0	392440	99686	0	0	356310	0	0	0	9	1	0	0
P07954-2	Fumarate hydratase, mitochondrial	FH	7.3	50.212	2	1	2	2	388270	262710	1460700	374790	346680	301410	691120	318390	0	1	4	1
Q9ULE6	Paladin	PALD1	1.1	96.753	1	1	1	1	387150	471620	955670	269060	0	0	0	264800	1	0	2	0
G3V5Q1	DNA-(apurinic or apyrimidinic site) lyase;DNA-(apurinic or apyrimidinic site) lyase, mitochondrial	APEX1	10.7	27.125	2	2	2	2	386430	803460	1477700	837010	363540	394140	710520	813140	4	3	4	5
O75116	Rho-associated protein kinase 2	ROCK2	26.2	160.9	1	1	3	3	386050	326990	310570	193650	79266	65038	48923	55693	0	0	0	0
Q9NQ29-2	Putative RNA-binding protein Luc7-like 1	LUC7L	15.4	38.405	2	2	2	0	385840	272840	244100	0	0	0	115580	0	3	2	0	0
P61586	Transforming protein RhoA;Rho-related GTP-binding protein RhoC	RHOA;RHOC	17.6	21.768	3	2	3	3	385550	300930	990720	329150	374470	0	487360	316770	1	0	2	1
Q13148	TAR DNA-binding protein 43	TARDBP	21	44.739	4	5	6	4	385130	696050	1665200	553150	496540	530890	689140	577070	2	1	10	5
P34932	Heat shock 70 kDa protein 4	HSPA4	7.7	94.33	3	3	3	3	383590	568550	1276700	382730	364880	416920	531330	342110	3	3	2	5
O43242	26S proteasome non-ATPase regulatory subunit 3	PSMD3	9.9	60.977	3	4	4	4	383540	853980	1294700	589220	502920	517210	547320	384230	5	11	7	4
C9JYQ9	60S ribosomal protein L22-like 1	RPL22L1	26.4	14.478	2	1	0	0	383320	128880	0	0	383320	0	0	0	3	0	0	0
P56134-4	ATP synthase subunit f, mitochondrial	PTCD1;ATP5J2;ATP5J2-PTCD1	49	5.7407	2	2	2	1	382910	416840	1034300	188980	378250	292180	456730	0	5	4	4	3
Q9Y3B9	RRP15-like protein	RRP15	8.5	31.484	2	2	2	0	382160	290620	302320	0	412580	191170	152550	0	3	2	1	0
A6NHQ2	rRNA/tRNA 2-O-methyltransferase fibrillarin-like protein 1	FBLL1	6.6	34.675	1	1	1	1	381730	420040	701660	178660	384910	0	345890	0	1	0	1	0
P15880	40S ribosomal protein S2	RPS2	40.6	31.324	4	1	10	1	381730	209010	18149000	102060	430470	183810	9140200	0	0	0	23	0
E5RGX5	Stathmin;Stathmin-2	STMN2	6	19.574	1	1	1	1	381570	558610	651410	713340	0	0	0	702040	2	4	2	2
P12270	Nucleoprotein TPR	TPR	4.3	267.29	4	7	9	7	378670	945660	1881200	612130	383050	727880	618680	632290	3	9	16	7
P46778	60S ribosomal protein L21	RPL21	25.6	18.565	2	2	4	1	378060	241630	7847600	157590	292470	204220	3436500	209520	2	1	9	0
Q07666-2	KH domain-containing, RNA-binding, signal transduction-associated protein 1	KHDRBS1	5.7	45.86	2	2	2	2	377750	643480	1374900	754050	387390	473680	587310	682090	5	5	7	5
J3QQS1	28S ribosomal protein S7, mitochondrial	MRPS7	14	19.903	2	1	1	1	377230	188050	217530	52382	377230	0	0	0	4	1	0	0
P16401	Histone H1.5	HIST1H1B	10.6	22.58	2	2	2	2	377100	438720	1923400	319150	346280	330450	1064000	314060	2	1	4	2
P61224-2	Ras-related protein Rap-1A;Ras-related protein Rap-1b;Ras-related protein Rap-1b-like protein	RAP1A;RAP1B	18.2	15.356	3	3	3	3	372760	500150	1360800	484920	387800	395230	618110	458440	5	2	4	5
Q15056-2	Eukaryotic translation initiation factor 4H	EIF4H	12.7	25.2	2	1	1	1	371390	231880	537920	136050	370860	0	0	0	4	1	2	1
P31949	Protein S100-A11	S100A11	42.9	11.74	3	3	3	3	370910	689390	905070	420730	395930	392380	483280	278430	2	1	4	3
E7EVD1	U4/U6 small nuclear ribonucleoprotein Prp3	PRPF3	4.9	72.075	2	2	2	0	368370	363210	679210	0	378530	290590	309550	0	4	0	0	0
P51665	26S proteasome non-ATPase regulatory subunit 7	PSMD7	16.4	37.025	3	4	4	2	365970	547870	1271700	238430	441280	448560	598210	333530	0	3	8	2
B1AH77	Ras-related C3 botulinum toxin substrate 2	RAC2	22.3	16.775	2	1	2	1	365600	241470	1369600	252890	363280	0	696300	0	2	1	2	1
Q13557-8	Calcium/calmodulin-dependent protein kinase type II subunit delta	CAMK2D	52.7	54.127	1	2	1	3	364560	605930	537000	1061700	81736	93945	68262	144820	0	0	0	6
B4DR63	26S protease regulatory subunit 4	PSMC1	9	41.167	2	3	3	2	363370	749300	1219000	436330	0	610260	562480	0	4	3	2	2
P17096-2			14.6	10.679	1	1	0	1	362930	354320	0	465470	0	0	0	458100	1	1	0	2
E9PGT1	Translin	TSN	12.6	25.572	2	2	2	2	361740	385030	767250	226800	217440	236330	383310	204480	1	2	7	1
Q14739	Lamin-B receptor	LBR	7.8	70.702	4	3	3	4	360670	429590	922950	1229600	311450	280680	483370	1242600	0	1	3	9
D6RE83	Ubiquitin carboxyl-terminal hydrolase isozyme L1	UCHL1	12.1	23.174	2	2	2	2	358570	464800	375720	377400	377920	329480	233180	336750	3	1	0	1
O43719	HIV Tat-specific factor 1	HTATSF1	2	85.852	1	1	1	0	358400	246120	308710	0	0	0	146180	0	1	0	0	0
F5H608	ATP synthase subunit d, mitochondrial	ATP5H	64.2	8.9153	3	3	3	2	357900	466570	1155600	229600	386350	371390	474340	222500	3	3	7	0
P48444	Coatomer subunit delta	ARCN1	8.4	57.21	4	4	3	4	356150	460890	909700	517780	327570	326810	464520	472590	1	2	5	3
B8ZZK4	60S ribosomal protein L31	RPL31	21.5	8.9876	2	2	2	2	355290	379770	6101300	247660	275240	259400	3701900	231180	2	0	4	0
Q9NVP2	Histone chaperone ASF1B	ASF1B	21.3	22.433	2	0	2	0	354720	0	1617100	0	393450	0	631250	0	2	0	4	0
D6RBE9	Annexin;Annexin A5	ANXA5	15.9	24.698	3	3	3	3	354450	350050	520000	341290	326530	280520	262100	345640	5	2	1	6
Q9NUQ6-2	SPATS2-like protein	SPATS2L	2.5	54.178	1	1	1	1	352410	287980	84545	20007	0	0	0	19690	1	1	0	0
Q9BQE3	Tubulin alpha-1C chain	TUBA1C;TUBA1B	62.8	49.895	2	2	2	2	349450	407830	562000	317740	336850	323390	265930	326250	1	3	3	1
K7EM02	Katanin p60 ATPase-containing subunit A-like 2	KATNAL2	9.4	13.999	1	1	1	1	348750	402800	1007300	458030	0	0	0	450770	2	2	2	1
Q9NTK5	Obg-like ATPase 1	OLA1	9.8	44.743	2	2	3	2	345720	411950	1269300	320770	372480	348340	529170	333350	3	5	7	4
Q9HD45	Transmembrane 9 superfamily member 3	TM9SF3	7.1	67.887	3	3	4	4	345530	422270	856980	794010	364950	420490	383440	532680	1	2	3	5
R4GN98	Protein S100-A6	S100A6	29.4	9.681	1	1	1	1	342210	328680	312690	297450	0	0	0	0	0	0	1	2
Q15691	Microtubule-associated protein RP/EB family member 1	MAPRE1	11.9	29.999	2	2	2	2	341370	499790	692910	883410	349870	429560	304260	481050	0	2	3	2
Q00535	Cyclin-dependent kinase 5	CDK5	48.3	33.304	4	2	6	7	340290	268580	658250	695840	78609	61075	80234	122330	0	0	0	0
Q15637-4	Splicing factor 1	SF1	7.1	59.711	3	3	2	2	337830	425850	285320	200400	275710	311550	169300	208510	3	2	0	0
O94776	Metastasis-associated protein MTA2	MTA2;DKFZp686F2281	6.1	75.022	2	3	3	1	337650	618650	1245200	127930	379960	388710	543290	0	1	3	4	0
M0R061	Coatomer subunit epsilon	COPE	20.5	16.453	2	2	2	2	336850	377680	524240	286580	311770	302260	268040	285400	3	4	0	1
Q96DA6-2	Mitochondrial import inner membrane translocase subunit TIM14	DNAJC19	25.3	10.079	2	2	0	0	336810	337980	0	0	361480	234140	0	0	3	4	0	0
H0YLC2	Proteasome subunit alpha type;Proteasome subunit alpha type-4;Proteasome subunit beta type	PSMA4	13.2	19.654	1	2	2	2	333930	627340	944680	392460	0	484310	471890	375970	1	0	3	0
H0YMU3	Isocitrate dehydrogenase [NAD] subunit alpha, mitochondrial	IDH3A	18.9	19.247	3	1	3	2	332830	139440	936430	186350	252260	0	429590	231600	1	0	3	0
Q8WXX5	DnaJ homolog subfamily C member 9	DNAJC9	12.3	29.909	2	1	2	0	332630	152490	739020	0	336290	0	317860	0	5	1	4	0
P62333	26S protease regulatory subunit 10B	PSMC6	13.6	44.172	2	3	4	2	331800	679110	1268000	365680	400670	506690	477850	419250	4	6	2	2
P04259	Keratin, type II cytoskeletal 6B	KRT6B	44.9	60.066	1	1	1	0	330520	104660	202470	0	0	0	95869	0	1	0	0	0
E9PD53	Structural maintenance of chromosomes protein;Structural maintenance of chromosomes protein 4	SMC4	5	144.45	4	6	5	4	329950	1043000	855900	429250	335930	739170	374560	400980	0	4	3	1
Q16563-2	Synaptophysin-like protein 1	SYPL1	14.9	26.411	2	1	2	2	329870	210090	959170	353030	348160	0	401310	363690	2	0	1	2
Q8N1F7	Nuclear pore complex protein Nup93	NUP93	5.7	93.487	4	3	4	2	326200	274440	1046800	165590	248940	237950	432700	230550	0	0	4	0
K7EP16	Eukaryotic translation initiation factor 3 subunit G	EIF3G	21.2	13.212	2	0	1	2	324540	0	245490	254200	303740	0	0	270980	0	0	0	2
E5RIW3	Tubulin-specific chaperone A	TBCA	39.3	10.08	3	1	2	3	321460	137970	545080	278170	0	0	0	273760	2	0	0	1
P61970	Nuclear transport factor 2	NUTF2	26.8	14.478	1	1	2	1	321350	269840	1233800	233430	0	0	585680	0	0	0	3	0
Q16880	2-hydroxyacylsphingosine 1-beta-galactosyltransferase	UGT8	7.8	61.437	3	3	0	0	318900	556820	0	0	285250	413680	0	0	3	4	0	0
P11388	DNA topoisomerase 2-alpha	TOP2A	1.4	174.38	1	1	0	0	317490	115690	0	104420	314470	0	0	0	4	0	0	0
H0YJW7	SRA stem-loop-interacting RNA-binding protein, mitochondrial	SLIRP	18.4	8.6918	1	1	1	0	316970	287850	663520	0	316280	0	314880	0	1	0	3	0
P35250-2	Replication factor C subunit 2	RFC2	13.4	35.243	2	2	0	1	316920	384520	0	69438	357960	270800	0	0	2	0	0	0
P59780	AP-3 complex subunit sigma-2	AP3S2;C15orf38-AP3S2	10.4	22.017	2	2	0	0	315540	341510	0	0	337900	226880	0	0	6	1	0	0
P19623	Spermidine synthase	SRM	10.3	33.824	3	3	3	3	313220	373330	1242000	317480	291030	277230	546860	281450	2	4	3	4
J3KTD2	Rotatin	RTTN	1.4	56.318	1	1	1	1	313120	387960	3555700	291000	0	0	0	231700	0	0	3	0
H7C3H1	Transcriptional repressor p66-alpha	GATAD2A	12.5	27.894	2	2	2	2	310230	370290	364460	221030	319550	296440	157990	224050	4	4	1	2
M0QX71	Glutamate-rich WD repeat-containing protein 1	GRWD1	11	25.477	2	2	2	1	309740	239790	391500	35747	323440	182310	179960	0	4	1	0	0
B5MCE7	Basic leucine zipper and W2 domain-containing protein 2;Basic leucine zipper and W2 domain-containing protein 1	BZW2;BZW1	7.1	26.182	1	2	2	2	309200	546200	1074100	223790	0	433890	0	0	0	1	0	0
P00390-5	Glutathione reductase, mitochondrial	GSR	6.8	47.267	3	3	3	3	306110	706820	995320	529980	264310	519490	426310	526560	2	3	1	4
P61006	Ras-related protein Rab-8A	RAB8A	19.3	23.668	3	3	3	3	305450	350300	991010	290560	290590	295150	481900	271440	1	1	7	1
O00622	Protein CYR61	CYR61	8.1	42.026	2	0	0	0	305380	0	0	0	305380	0	0	0	2	0	0	0
Q13501-2	Sequestosome-1	SQSTM1	12.6	38.629	2	2	1	1	304500	360740	189570	70350	291840	292650	0	0	0	0	0	0
P62942	Peptidyl-prolyl cis-trans isomerase FKBP1A;Peptidyl-prolyl cis-trans isomerase	FKBP1A;FKBP12-Exip2	25	11.951	2	2	2	2	302690	423590	722260	345600	295620	309780	360040	295840	2	3	4	2
B4E318	BRCA2 and CDKN1A-interacting protein	BCCIP	11.5	29.797	2	2	1	2	302050	387100	327610	585160	292740	295430	0	597440	5	1	2	5
J3KNQ3	26S proteasome non-ATPase regulatory subunit 13	PSMD13	14	39.829	3	3	3	2	299970	511950	912780	272920	319170	376570	443350	0	2	1	4	0
Q5SRN7	HLA class I histocompatibility antigen, A-23 alpha chain;HLA class I histocompatibility antigen, A-30 alpha chain;HLA class I histocompatibility antigen, A-11 alpha chain;HLA class I histocompatibility antigen, A-24 alpha chain;HLA class I histocompatibility antigen, A-3 alpha chain	HLA-A	11	34.211	0	0	0	0	299740	361240	677750	271280	290050	319350	261900	261160	1	1	4	0
B4E1K7	Stomatin-like protein 2, mitochondrial	STOML2	19.3	33.337	2	2	2	2	298860	354790	730850	235800	382920	315790	391820	325790	4	5	3	3
O15042-3	U2 snRNP-associated SURP motif-containing protein	U2SURP	3.7	72.523	2	2	2	2	297970	384980	1272300	449310	291610	339090	549000	468890	1	0	1	2
Q7Z406	Myosin-14	MYH14	6.4	227.87	3	2	1	4	297830	256430	357610	743900	311370	352900	0	840360	0	1	0	3
P29350	Tyrosine-protein phosphatase non-receptor type 6	PTPN6	10.9	67.56	3	5	6	5	296300	513220	2166900	502670	392150	373920	941910	443690	0	0	10	0
P67936	Tropomyosin alpha-4 chain	TPM4	32.3	28.521	1	1	0	1	295880	156100	0	209220	0	0	0	0	0	0	0	0
H0Y875	Calumenin	CALU	8.8	17.26	1	1	1	1	295690	408110	1922700	130960	247870	259030	1023600	0	2	2	5	2
P36578	60S ribosomal protein L4	RPL4	23.2	47.697	2	2	8	4	295010	265920	8427700	505010	535810	330570	3804000	509920	3	0	15	0
P47985	Cytochrome b-c1 complex subunit Rieske, mitochondrial;Cytochrome b-c1 complex subunit 11;Putative cytochrome b-c1 complex subunit Rieske-like protein 1	UQCRFS1;UQCRFS1P1	8.4	29.668	1	2	2	2	294570	173680	748470	254710	0	0	0	250670	1	1	1	1
Q8N7X0-2	Androglobin	ADGB	3.1	70.081	2	1	2	2	292660	327650	347200	246300	0	0	0	242400	1	1	0	0
Q16878	Cysteine dioxygenase type 1	CDO1	4	22.972	1	1	1	0	291250	554150	1199600	0	0	0	568010	0	0	2	2	0
Q5SZC9	Costars family protein ABRACL	ABRACL	23.9	7.5164	1	1	1	0	291240	305060	981460	0	0	0	286290	0	1	0	5	0
O43427-2	Acidic fibroblast growth factor intracellular-binding protein	FIBP	29.1	41.21	3	2	1	0	289180	182630	75141	0	276520	187920	0	0	0	0	0	0
O15260-2	Surfeit locus protein 4	SURF4	30.2	17.97	2	2	4	3	289120	353870	921090	781670	240830	237670	265740	577010	0	0	4	8
Q04917	14-3-3 protein eta	YWHAH	25.2	28.218	3	1	3	2	287990	225680	915520	207200	256830	0	459720	400220	0	0	0	0
Q9BRS2	Serine/threonine-protein kinase RIO1	RIOK1	2.3	65.582	1	1	1	1	287840	259900	373960	182240	0	0	0	179350	2	2	2	1
Q7Z451	AP-2 complex subunit beta	AP2B1	8.5	98.117	0	0	2	0	287200	266070	583520	175130	311740	266250	194050	241850	1	0	1	0
E5RHW4	Erlin-2;Erlin-1	ERLIN2;ERLIN1	17.5	37.725	2	2	2	2	286260	395550	552920	388970	316380	335340	305640	367220	0	2	2	3
B7Z2R9	Lysosome-associated membrane glycoprotein 2	LAMP2	5.7	32.979	1	2	2	1	285000	394170	1063400	225110	0	292340	528120	0	3	2	3	3
P17812	CTP synthase 1;CTP synthase 2	CTPS1;CTPS2	7.4	66.69	2	2	2	1	283980	244490	507890	195150	0	223300	302610	0	0	0	2	0
Q5T4S7-3	E3 ubiquitin-protein ligase UBR4	UBR4	1.7	571.85	4	8	6	7	283750	871170	909900	869410	353520	501760	407340	816830	0	4	1	9
P62993	Growth factor receptor-bound protein 2	GRB2	9.2	25.206	2	2	2	2	283630	565540	1131200	458010	433940	401130	501700	401170	3	1	3	4
B4DUR9	Activator of 90 kDa heat shock protein ATPase homolog 1	AHSA1	14.9	32.339	2	2	3	2	282060	283560	1095100	480670	315830	275080	457860	450790	5	3	4	5
Q16851-2	UTP--glucose-1-phosphate uridylyltransferase	UGP2	15.1	55.676	4	3	5	4	280190	422140	1360100	503270	284890	361550	606440	454540	2	2	8	3
Q8TAQ2-2	SWI/SNF complex subunit SMARCC2	SMARCC2	5	124.84	2	2	1	2	280040	272910	249670	407250	262000	229600	0	406160	0	0	0	6
C9J3L8	Translocon-associated protein subunit alpha	SSR1	4.2	29.573	1	1	1	1	275490	368590	329590	165160	0	0	0	162540	0	2	0	0
Q15717	ELAV-like protein 1	ELAVL1	7.7	36.091	2	2	2	2	275190	287020	534790	175620	243670	223340	264960	197420	2	1	5	1
P52294	Importin subunit alpha-1;Importin subunit alpha;Importin subunit alpha-7;Importin subunit alpha-6	KPNA1;KPNA5;KPNA6	4.6	60.221	2	2	1	1	274060	216720	219100	60377	270060	176250	0	0	1	3	3	0
P08133-2	Annexin;Annexin A6	ANXA6	6.1	72.423	2	2	3	3	273980	268950	968560	298290	283290	250250	495460	210930	1	1	4	0
Q9NVJ2	ADP-ribosylation factor-like protein 8B;ADP-ribosylation factor-like protein 8A	ARL8B;ARL8A	17.2	21.539	2	1	1	1	273100	143320	339500	105490	273100	0	0	0	1	0	2	0
Q8TB72-2	Pumilio homolog 2	PUM2	1.7	106.21	1	1	1	0	269130	281590	329510	0	0	0	156020	0	5	3	3	0
Q6ZRS2-3	Helicase SRCAP	SRCAP	0.7	327.83	1	0	1	1	268090	0	6629500	373180	0	0	3139100	0	1	0	1	1
Q96CG1	Eukaryotic peptide chain release factor subunit 1	ETF1	5.7	45.462	2	2	2	2	266570	345230	961190	322730	267070	291130	407070	320130	3	3	1	5
P49589-2	Cysteine--tRNA ligase, cytoplasmic	CARS	7	82.845	3	3	3	3	266530	491880	1216100	684960	267030	441810	566070	491180	0	2	2	2
P46109	Crk-like protein	CRKL	16.5	33.777	3	2	4	2	264510	679620	1478300	409230	220680	607780	568880	457890	0	2	4	5
M0QXU7	Mitochondrial import inner membrane translocase subunit TIM44	TIMM44	13.9	31.16	1	1	2	1	264480	247200	480200	126010	0	0	0	0	3	2	1	0
P48651	Phosphatidylserine synthase 1	PTDSS1	7.8	55.527	3	2	2	3	263950	226280	323610	363300	242770	0	277160	246980	1	0	0	1
O94992	Protein HEXIM1	HEXIM1	7	40.623	2	2	2	0	262890	202080	561070	0	271450	182790	234940	0	2	0	2	0
P08559-3	Pyruvate dehydrogenase E1 component subunit alpha, somatic form, mitochondrial	PDHA1	14.8	40.188	3	2	0	1	262460	364690	0	103890	334600	397710	0	0	0	2	0	0
Q9BWJ5	Splicing factor 3B subunit 5	SF3B5	15.1	10.135	1	1	1	1	261250	335080	224240	92969	0	0	0	91496	2	2	0	0
Q5F1R6	DnaJ homolog subfamily C member 21	DNAJC21	3	62.027	1	1	1	1	260190	341070	85988	260340	0	0	0	256210	3	5	0	3
P11177-2	Pyruvate dehydrogenase E1 component subunit beta, mitochondrial	PDHB	17.9	37.2	3	4	3	2	259810	408670	382480	186860	264490	233150	195610	227060	0	0	0	0
Q15437	Protein transport protein Sec23B	SEC23B	5.3	86.478	2	2	3	2	259550	461500	868540	349080	273290	334620	347160	319240	1	4	5	2
Q99459	Cell division cycle 5-like protein	CDC5L	2.2	92.25	2	1	2	0	259200	74494	309880	0	259490	0	146430	0	2	0	0	0
Q8NI27	THO complex subunit 2	THOC2	4.7	182.77	3	5	2	7	258160	592140	242200	1490800	309160	365580	191400	1444500	1	2	0	22
H7BXI1	Extended synaptotagmin-2	ESYT2	4.3	98.008	3	3	3	3	257450	385750	819330	297400	248670	297840	373200	325000	0	1	2	3
Q9HA64	Ketosamine-3-kinase	FN3KRP	40.1	34.412	1	1	3	3	256950	420450	661130	282640	0	0	132660	125050	0	0	0	0
Q13043	Serine/threonine-protein kinase 4;Serine/threonine-protein kinase 4 37kDa subunit;Serine/threonine-protein kinase 4 18kDa subunit	STK4	26.3	55.63	0	0	0	0	256500	182430	188020	108210	175190	0	0	0	0	0	1	0
P61088	Ubiquitin-conjugating enzyme E2 N;Putative ubiquitin-conjugating enzyme E2 N-like	UBE2N;UBE2NL	36.8	17.138	2	2	4	2	255410	414710	2131500	668960	281670	399910	842910	679160	3	3	9	7
A2A2D0	Stathmin	STMN1	15.1	9.8642	1	1	1	1	254650	272790	453120	323890	0	0	0	318760	3	3	1	2
P61956-2	Small ubiquitin-related modifier 4;Small ubiquitin-related modifier 2;Small ubiquitin-related modifier 3	SUMO4;SUMO2;SUMO3	16.9	8.1111	1	1	1	1	253990	255170	431420	297040	0	0	0	292340	3	3	0	1
P51398-2	28S ribosomal protein S29, mitochondrial	DAP3	7.3	41.044	2	2	2	1	253830	226460	452680	58624	247530	199760	212750	0	3	0	0	0
Q9Y6V7	Probable ATP-dependent RNA helicase DDX49	DDX49	4.6	54.226	2	2	0	0	253050	255640	0	0	250740	205500	0	0	4	2	0	0
Q2LEK4	Midkine	MDK	29.9	9.5122	2	2	0	1	251800	240720	0	82555	274310	151770	0	0	3	2	0	0
H7BY36	RNA-binding protein EWS	EWSR1	9.4	32.071	2	1	1	1	251120	225510	453420	107660	251310	0	0	0	0	0	1	0
P52815	39S ribosomal protein L12, mitochondrial	MRPL12;SLC25A10	11.6	21.348	2	2	2	2	250860	450020	405130	241390	222810	397580	195670	217490	0	2	0	0
Q92973-2	Transportin-1	TNPO1	4.2	101.31	2	2	2	2	250020	316540	679510	294470	252450	252020	0	260080	1	3	0	1
J3QKT2	Cytosolic non-specific dipeptidase	CNDP2	11.2	27.709	2	3	3	1	249810	295610	1008100	108500	251360	230060	484630	0	2	2	3	1
Q8TF42	Ubiquitin-associated and SH3 domain-containing protein B	UBASH3B	49.2	72.695	1	23	15	0	249510	34468000	4032900	0	0	23938000	3180200	0	0	64	5	0
O43747	AP-1 complex subunit gamma-1	AP1G1	1.1	91.35	1	1	1	1	248840	213000	467900	113020	0	0	0	111230	2	2	0	1
O14617-4	AP-3 complex subunit delta-1	AP3D1	4.8	114.71	3	3	3	4	247680	374850	629750	401580	234820	253300	292770	346800	3	6	7	7
Q9H3N1	Thioredoxin-related transmembrane protein 1	TMX1	10.7	31.791	2	3	3	3	246980	422420	1282500	417700	0	428120	561470	399840	0	0	1	1
P35251-2	Replication factor C subunit 1	RFC1	2.1	128.18	2	2	1	2	246710	295100	27308	174440	271770	198940	0	170950	4	0	0	1
O95197-3	Reticulon-3	RTN3	4.7	25.609	1	1	1	1	245940	393280	403210	303840	251640	289140	209750	322940	0	1	0	3
P35998	26S protease regulatory subunit 7	PSMC2	8.5	48.633	2	2	2	2	245590	414310	629010	278470	253900	342770	280800	269320	1	2	2	0
B1ANR0	Polyadenylate-binding protein 4	PABPC4	12.5	67.97	2	2	1	2	245100	272370	282340	114070	270230	179320	0	124300	2	0	1	0
Q71TU5	Casein kinase I isoform alpha	CSNK1A1	34.5	37.567	3	2	0	6	243510	116610	0	480930	143770	77869	0	200980	0	0	0	0
Q92974-3	Rho guanine nucleotide exchange factor 2	ARHGEF2	4.8	108.24	1	0	3	1	238200	0	448490	41051	0	0	183490	0	1	0	1	0
E9PH64	NADH dehydrogenase [ubiquinone] 1 beta subcomplex subunit 9	NDUFB9	8.3	20.383	1	1	1	1	237370	158340	508520	186700	0	0	0	183740	2	2	3	2
B0QYW5	Peroxisomal membrane protein PMP34	SLC25A17	4	25.721	1	0	0	0	237350	0	0	0	0	0	0	0	2	0	0	0
H0Y843	EF-hand calcium-binding domain-containing protein 5	EFCAB5	0.8	136.76	1	1	0	1	237260	401600	0	376590	0	0	0	370630	1	1	0	1
P82933	28S ribosomal protein S9, mitochondrial	MRPS9	3.3	45.834	1	0	1	0	237140	0	167490	0	0	0	79306	0	3	0	1	0
Q9H2P0	Activity-dependent neuroprotector homeobox protein	ADNP	3	123.56	2	1	2	2	237080	175930	272610	271970	232270	0	130800	270750	2	0	0	2
P60903	Protein S100-A10	S100A10	27.8	11.203	2	1	1	2	237050	200690	155640	465560	242810	0	0	452420	0	1	0	2
Q01105-3	Protein SET	SET	4.9	30.992	1	1	1	1	236940	506810	374530	146620	0	0	0	144300	3	3	2	3
Q86WV2	Cytochrome c oxidase subunit 4 isoform 1, mitochondrial	COX4I1	13.3	9.2906	1	1	1	1	235460	243840	708850	255640	0	0	0	251590	1	0	1	1
P62820-2	Ras-related protein Rab-1A	RAB1A	39	15.33	1	1	1	1	235240	242600	426950	189800	0	0	0	186790	0	1	2	2
Q9Y5A9-2	YTH domain family protein 2	YTHDF2	4.2	56.877	1	1	1	1	233910	219770	357810	194590	0	0	0	191510	1	1	1	1
K7ERT7	Synaptic vesicle membrane protein VAT-1 homolog	VAT1	10.3	15.059	1	1	1	1	233840	192650	643080	177640	0	0	0	174820	4	3	2	2
Q6UXN9	WD repeat-containing protein 82	WDR82	8.3	35.079	2	2	2	2	233470	245890	457030	189140	210720	191660	229230	188310	3	2	3	1
Q9NX58	Cell growth-regulating nucleolar protein	LYAR	3.4	43.614	1	1	1	1	231430	244950	682210	229540	0	0	0	225900	0	0	1	0
P30084	Enoyl-CoA hydratase, mitochondrial	ECHS1	11.7	31.387	2	2	2	2	231080	287900	608310	237080	225290	213860	314480	215850	0	0	3	0
P36507	Dual specificity mitogen-activated protein kinase kinase 2	MAP2K2	13.2	44.424	0	0	1	0	230780	216430	762620	312500	257020	221920	340010	298120	0	0	0	0
P06730	Eukaryotic translation initiation factor 4E	EIF4E	14.7	25.097	3	2	3	1	229380	279370	641380	32877	195860	237100	315040	0	0	0	5	0
P07947	Tyrosine-protein kinase Yes	YES1	35.4	60.801	0	0	0	0	227800	127470	0	0	0	0	0	0	1	0	0	0
O14828-2	Secretory carrier-associated membrane protein 3	SCAMP3	14	35.201	2	3	2	3	227260	330460	530950	421210	0	246170	364900	317530	0	0	3	1
H7C4D8	Unconventional myosin-VIIa	MYO7A	1.1	155.92	1	1	1	1	225790	262120	442190	171360	0	0	0	168650	0	0	0	0
K7ES31	Eukaryotic translation initiation factor 3 subunit K	EIF3K	8	15.875	1	1	1	1	225320	356190	736850	117940	0	0	0	116070	2	2	2	1
O60869	Endothelial differentiation-related factor 1	EDF1	22.3	16.368	2	2	0	3	224640	624300	0	941340	292110	418550	0	936600	0	0	0	3
Q8TEM1	Nuclear pore membrane glycoprotein 210	NUP210	1.8	205.11	3	3	3	3	224620	376520	603040	267230	238580	301080	285130	243540	1	5	1	0
P17858	6-phosphofructokinase, liver type	PFKL	7.4	85.018	1	2	2	1	223120	318190	1186400	227310	265460	253020	480150	249350	0	0	5	0
C9JBI3	Phosphoserine phosphatase	PSPH	18.7	20.745	1	1	3	2	223050	189770	1356200	176260	0	0	642150	0	1	1	2	0
Q16539	Mitogen-activated protein kinase 14	MAPK14	55.8	41.293	1	0	1	2	223000	0	134920	353450	108870	0	0	151290	0	0	0	0
E9PHI6	Cytoplasmic dynein 1 light intermediate chain 1	DYNC1LI1	7.6	43.193	2	2	2	1	222490	324540	422830	89995	218640	246820	190550	0	0	3	4	0
I3L1L3	Myb-binding protein 1A	MYBBP1A	11.1	140.13	4	3	7	0	222360	216600	982010	0	182030	223350	612570	0	0	0	10	0
Q92820	Gamma-glutamyl hydrolase	GGH	13.2	35.964	2	1	2	2	220870	174810	675640	179250	198820	0	347530	176830	1	1	6	0
Q5T123	SH3 domain-binding glutamic acid-rich-like protein 3	SH3BGRL3	11.4	9.3804	1	1	1	1	220310	258200	718420	191390	0	0	0	188360	1	2	2	2
Q49AN9	Small nuclear ribonucleoprotein G;Small nuclear ribonucleoprotein G-like protein	SNRPG	29.7	7.1013	2	2	0	2	220200	201440	0	586510	205330	177710	0	574490	1	0	0	2
Q9NWT1	p21-activated protein kinase-interacting protein 1	PAK1IP1	3.3	43.963	1	1	1	1	219980	186320	171470	189740	0	0	0	186730	2	1	0	2
Q15008	26S proteasome non-ATPase regulatory subunit 6	PSMD6	8.5	45.531	2	2	3	2	219390	351190	691800	168410	211570	275210	260290	157570	2	4	7	0
Q5T8R3	Monocarboxylate transporter 1	SLC16A1	5.1	31.689	1	1	1	1	218300	220760	266080	234540	0	0	0	230820	1	1	0	1
F2Z2W6	Non-histone chromosomal protein HMG-14	HMGN1	29.5	4.7446	1	1	1	1	216970	458200	44065	2200900	189090	244850	0	2313200	0	1	0	2
P50570-3	Dynamin-2	DNM2	5.7	97.553	2	2	3	2	215920	381290	1072300	275510	244600	249310	421080	288350	0	0	4	1
P50454	Serpin H1	SERPINH1	9.6	46.44	2	2	2	3	215780	213960	382200	302500	206340	163200	178730	316250	2	0	2	6
B3KRS5	Histone deacetylase;Histone deacetylase 2	HDAC2	11.6	51.998	1	1	1	1	214510	320120	393360	182970	0	0	0	180070	1	1	1	3
Q8WWY3-3	U4/U6 small nuclear ribonucleoprotein Prp31	PRPF31	11.5	30.965	2	2	1	0	214500	256420	84498	0	0	203810	0	0	2	0	0	0
C9JJV6	Myeloid-associated differentiation marker	MYADM	6.8	15.935	1	1	1	1	213970	152970	404560	163000	0	0	0	160420	2	0	1	0
B5MC59	Replication protein A 14 kDa subunit	RPA3	20.7	9.1703	1	1	1	1	211540	265310	318680	160670	0	0	0	158120	4	3	1	2
D6RAA6	Transmembrane protein 33	TMEM33	9.5	25.223	1	1	2	2	211050	268680	862050	889920	0	0	422550	896840	3	0	3	6
P60891	Ribose-phosphate pyrophosphokinase 1;Ribose-phosphate pyrophosphokinase;Ribose-phosphate pyrophosphokinase 2	PRPS1;PRPS2	12.3	34.834	2	2	2	2	209920	240620	457410	178650	205820	189820	209400	188540	0	3	2	0
P07948	Tyrosine-protein kinase Lyn	LYN	55.1	58.573	0	0	0	0	209790	94194	0	71566	211110	0	0	0	0	0	0	0
F8W1U3		KRT8	39.4	32.548	1	1	1	1	208640	379910	656000	406230	0	0	0	399800	0	0	0	0
Q9UPP1-4	Histone lysine demethylase PHF8;Lysine-specific demethylase PHF2	PHF8;PHF2	3.1	105.91	2	2	0	0	208130	173810	0	0	207940	138330	0	0	2	0	0	0
P27348	14-3-3 protein theta	YWHAQ	18.8	27.764	1	1	1	1	208080	327250	849010	280910	0	0	0	213660	1	1	3	0
O43592	Exportin-T	XPOT	4.4	109.96	2	3	2	2	207920	294750	711230	203660	220230	193990	402290	217950	0	0	5	0
P15531	Nucleoside diphosphate kinase A	NME1	70.4	17.149	1	1	1	0	206090	346050	988940	0	0	0	445670	0	2	1	3	0
Q5T0D2	UMP-CMP kinase	CMPK1	28.4	18.979	3	2	4	3	203790	147420	1249800	246490	214910	197390	502860	240580	0	0	4	0
B4DVE7	Annexin;Annexin A11	ANXA11	8.3	51.242	2	3	3	1	203360	302170	1309600	99039	231150	200670	631830	0	1	0	8	0
Q9NQC3-3	Reticulon-4	RTN4	7	22.395	1	1	1	1	196660	307240	429860	362080	0	0	0	356340	1	2	0	3
Q96I25	Splicing factor 45	RBM17	5.5	44.961	2	2	2	2	196100	311970	242350	371840	174400	198160	134310	417900	0	0	0	4
E7EUT8	Splicing factor 3A subunit 3	SF3A3	2.7	52.454	1	1	1	1	195620	267530	183590	65531	0	0	0	64493	3	1	0	0
O14773-2	Tripeptidyl-peptidase 1	TPP1	15.9	34.463	2	0	3	1	195600	0	644330	104370	205900	0	261310	0	0	0	7	0
C9JIE4	Synemin	SYNM	1.8	140.03	1	1	2	1	195580	330490	739840	328360	0	0	350320	0	0	0	1	1
P33947	ER lumen protein retaining receptor 2	KDELR2	22.2	24.422	0	1	2	2	195240	412510	614730	492110	0	362030	343730	307990	2	2	2	2
O95347-2	Structural maintenance of chromosomes protein 2	SMC2	2.9	124.92	2	1	2	2	194880	198690	575270	277880	210310	0	285940	244500	1	0	2	2
J3QRI7	60S ribosomal protein L26	RPL26;KRBA2	58.9	12.63	1	1	1	1	194630	146660	4420600	79586	0	0	2093200	0	3	2	6	1
P61160	Actin-related protein 2	ACTR2	12.2	44.76	1	1	1	1	194320	237270	706740	279260	0	0	0	274840	0	0	1	0
Q9NR31	GTP-binding protein SAR1a;GTP-binding protein SAR1b	SAR1A;SAR1B	11.6	22.367	1	1	2	1	194030	210040	896850	162410	0	0	424660	0	3	2	4	3
F8VWC5	60S ribosomal protein L18	RPL18	30.2	18.091	2	0	4	2	193940	0	2251100	108050	180020	0	1178300	125370	0	0	8	0
O00487	26S proteasome non-ATPase regulatory subunit 14	PSMD14	4.2	34.577	1	1	1	1	193840	243240	461240	131560	0	0	0	129480	3	1	1	1
P41240	Tyrosine-protein kinase CSK	CSK	74.2	50.704	2	6	2	4	193530	540190	189510	296560	31122	46355	21192	38219	0	0	1	0
R4GMX0	YTH domain family protein 1;YTH domain family protein 3	YTHDF1;YTHDF3	5.6	43.728	1	1	1	1	192800	256260	288420	282940	0	235990	106940	275780	0	1	2	1
E9PR38	Pumilio homolog 1	PUM1	3.2	100.5	2	2	1	0	192320	130340	102010	0	0	103600	0	0	1	0	2	0
P05060	Secretogranin-1;GAWK peptide;CCB peptide	CHGB	1.6	78.275	1	1	1	0	192220	101610	501200	0	0	0	237320	0	0	0	1	0
P60953	Cell division control protein 42 homolog	CDC42	11	21.258	2	2	2	2	192200	294660	710810	361280	218210	240460	363290	296570	0	0	2	1
Q16795	NADH dehydrogenase [ubiquinone] 1 alpha subcomplex subunit 9, mitochondrial	NDUFA9	15.6	42.509	2	2	3	2	192150	229400	948500	187620	185960	189800	362920	167330	0	3	7	0
Q8WWM7-6	Ataxin-2-like protein	ATXN2L	5.7	102.89	3	3	4	4	189740	234430	863500	509000	191120	195680	389330	428440	0	1	6	4
Q13442	28 kDa heat- and acid-stable phosphoprotein	PDAP1	6.1	20.63	1	1	0	1	188960	260070	0	242880	0	0	0	239030	2	2	0	1
Q9H814	Phosphorylated adapter RNA export protein	PHAX	2.8	44.402	1	1	1	0	188900	95220	180530	0	0	0	85484	0	2	0	0	0
Q969Q0	60S ribosomal protein L36a-like;60S ribosomal protein L36a	RPL36AL;RPL36A	22.6	12.469	1	1	3	1	188860	178390	5815300	117400	0	0	2764600	0	0	0	5	0
H3BT36	Proteasome subunit alpha type-2	PSMA2	29.2	5.0107	1	1	1	1	188120	353660	594430	195340	0	0	0	192250	0	1	2	0
Q9P0K7-4	Ankycorbin	RAI14	5.8	106.9	2	0	0	1	187450	0	0	24941	259540	0	0	0	0	0	0	0
Q99460-2	26S proteasome non-ATPase regulatory subunit 1	PSMD1	3	102.26	2	2	2	2	187140	298860	473490	124260	186250	209840	237740	150470	4	3	5	3
O60664-4	Perilipin-3	PLIN3	9.5	45.803	2	2	2	2	186260	224380	785470	158170	195580	190760	463430	178570	0	0	3	0
P63000	Ras-related C3 botulinum toxin substrate 1;Ras-related C3 botulinum toxin substrate 3	RAC1;RAC3	24.5	21.45	2	1	2	3	184480	248750	1036400	744470	364970	0	433680	648100	0	1	4	3
Q9NYV4-2	Cyclin-dependent kinase 12	CDK12	7.2	163.23	2	1	0	4	183560	55365	0	265310	238100	0	0	256500	0	0	0	0
P30520	Adenylosuccinate synthetase isozyme 2	ADSS	5.9	50.097	2	1	2	2	182810	174910	547030	194780	170610	0	275290	182160	0	0	2	0
O96008	Mitochondrial import receptor subunit TOM40 homolog	TOMM40	11.4	37.893	2	3	4	3	182420	208890	617950	318930	228900	205920	287160	232940	1	0	5	2
B7Z522	D-dopachrome decarboxylase;D-dopachrome decarboxylase-like protein	DDT;DDTL	11.2	11.323	1	1	1	1	182140	222180	210390	217100	0	0	0	213660	5	2	1	2
B4DEM2	Drebrin-like protein	DBNL	10.1	37.1	1	1	1	1	181230	214920	993660	329640	236390	229980	427230	236770	3	3	6	2
P50416	Carnitine O-palmitoyltransferase 1, liver isoform	CPT1A	2.6	88.367	2	2	2	2	181140	233260	306120	169090	0	169070	148630	0	0	1	1	0
F5GZJ1	Condensin complex subunit 1	NCAPD2	2.8	152.17	1	2	3	2	180450	554620	1239000	205580	0	391600	590930	247270	0	0	4	0
B1AH87	Translocator protein	TSPO	7.5	11.896	1	1	1	1	179670	175620	757260	433210	0	0	0	426350	1	0	2	1
P00492	Hypoxanthine-guanine phosphoribosyltransferase	HPRT1	15.6	24.579	2	3	3	2	179650	303390	893910	249620	0	190260	391250	0	0	0	4	0
K7EQA9	Hsp90 co-chaperone Cdc37	CDC37	3.9	27.435	1	1	1	1	179510	259570	640580	168680	0	0	0	166010	1	2	2	2
J3QRJ3	Thy-1 membrane glycoprotein	THY1	10.4	16.149	1	0	0	1	177810	0	0	97891	0	0	0	96340	1	0	0	0
P35237	Serpin B6	SERPINB6	10.9	42.621	2	2	2	2	175710	233270	361910	155520	174720	176940	174190	159690	2	0	3	0
F8VP99	ADP-ribosylation factor-like protein 1	ARL1	64.7	1.7852	1	1	1	1	174800	186660	343880	222330	0	0	0	218800	1	2	0	1
Q8WUM4	Programmed cell death 6-interacting protein	PDCD6IP	4.7	96.022	2	1	3	1	174640	130380	660930	194010	163650	0	265610	0	0	1	4	3
Q8N0T1-2	Uncharacterized protein C8orf59	C8orf59	20.9	4.9068	1	1	0	0	174040	173140	0	0	0	137610	0	0	3	0	0	0
P04350	Tubulin beta-4A chain	TUBB4A	49.1	49.585	0	0	0	0	172900	138870	320850	179370	0	0	0	0	0	3	4	0
O75909-1	Cyclin-K	CCNK	8.4	41.293	2	1	1	0	172710	92281	78471	0	174040	0	0	0	1	3	0	0
P61026	Ras-related protein Rab-10	RAB10	16	22.541	1	1	2	2	172490	149520	886210	237230	0	0	420140	232960	0	2	5	1
Q9NRP0	Oligosaccharyltransferase complex subunit OSTC	OSTC	8.1	16.829	1	1	1	1	169460	159770	204090	94503	0	0	0	93006	5	3	3	3
F5H669	Cleavage and polyadenylation specificity factor subunit 7	CPSF7	7.2	41.265	2	2	1	2	168580	168690	106900	223470	160650	143100	0	218840	1	0	1	4
C9JL85	Myotrophin	MTPN	32.7	5.7044	1	1	1	1	167860	133910	294210	132020	0	0	0	129930	0	0	2	0
Q9HAV4	Exportin-5	XPO5	8.4	136.31	2	4	7	4	167000	190380	727220	221970	364140	210670	321800	245400	3	3	6	0
Q9HCM4-2	Band 4.1-like protein 5	EPB41L5	5.9	57.885	3	0	3	0	166770	0	600980	0	140500	0	266590	0	1	0	6	0
P55010	Eukaryotic translation initiation factor 5	EIF5	2.1	49.222	1	1	1	1	166110	217130	0	60434	0	0	0	59476	3	4	0	0
F8VV32	Lysozyme C	LYZ	11.5	11.488	1	1	1	1	165320	123510	180990	125200	0	0	0	123220	2	0	0	0
E9PC69	Serine/threonine-protein kinase MARK2	MARK2	29.8	86.69	2	3	0	1	162820	246140	0	64928	89189	97764	0	0	0	0	0	0
P38117	Electron transfer flavoprotein subunit beta	ETFB	8.6	27.843	1	1	2	1	162800	239300	607030	155290	0	0	287430	0	2	1	2	0
P82930	28S ribosomal protein S34, mitochondrial	MRPS34	3.7	25.65	1	1	1	0	162300	81344	464330	0	0	0	219860	0	0	0	3	0
Q8IYU8	Calcium uptake protein 2, mitochondrial	MICU2	3.9	49.666	1	1	0	0	162250	120810	0	0	0	0	0	0	4	0	0	0
E7EMV2	Neurofilament medium polypeptide	NEFM	2.7	78.881	1	0	0	1	162240	0	0	307930	0	0	0	303050	1	0	0	2
Q9ULC4-2	Malignant T-cell-amplified sequence 1	MCTS1	7.1	19.228	1	1	1	1	162120	153990	289080	570130	140700	0	131030	588360	0	0	0	3
Q13177	Serine/threonine-protein kinase PAK 2;PAK-2p27;PAK-2p34;Serine/threonine-protein kinase PAK 1	PAK2;PAK1	5.3	58.042	2	1	2	1	161710	123940	514890	103450	0	0	243810	0	0	0	1	1
F2Z2Q9	Low molecular weight phosphotyrosine protein phosphatase	ACP1	12.9	7.5005	1	1	1	1	161460	246840	384480	179650	0	0	0	176810	2	1	0	2
Q9UN86-2	Ras GTPase-activating protein-binding protein 2	G3BP2	2.9	50.817	1	1	1	1	160100	214600	324010	96607	166400	0	0	0	1	0	0	0
Q15005	Signal peptidase complex subunit 2	SPCS2	18.1	25.003	2	3	2	1	159640	482290	362700	111330	225590	253640	235490	0	0	6	1	0
E7ESU4	N-acetyltransferase 10	NAT10	5.8	107.3	2	2	1	0	158220	188650	86913	0	175960	168990	0	0	2	1	2	0
P28838-2	Cytosol aminopeptidase	LAP3	5.5	52.771	2	2	2	2	157350	153680	354740	121430	0	120810	169310	0	0	1	2	0
Q3ZCM7	Tubulin beta-8 chain	TUBB8	24.3	49.775	1	1	1	1	155340	254690	775610	136150	0	0	0	133990	0	3	2	0
P46779-4	60S ribosomal protein L28	RPL28	44.9	7.888	2	1	4	0	152840	83264	2564600	0	235110	0	1132100	0	0	0	7	0
O14602	Eukaryotic translation initiation factor 1A, Y-chromosomal	EIF1AY	45.1	16.442	1	1	0	1	151770	165330	0	119840	0	0	0	117940	1	0	0	0
H0YMT8	Mortality factor 4-like protein 1	MORF4L1	11.8	13.541	1	1	0	1	151310	161190	0	184570	0	0	0	181640	0	1	0	0
E5RI46	Ras GTPase-activating protein-binding protein 1	G3BP1;DKFZp313K0921	21.9	11.812	1	1	1	1	151230	254940	475880	228070	0	0	0	224460	0	3	2	1
Q02978-2	Mitochondrial 2-oxoglutarate/malate carrier protein	SLC25A11	9.9	28.494	2	1	2	2	150500	140140	613130	178040	172710	0	247270	184710	0	0	2	0
Q14203-5	Dynactin subunit 1	DCTN1;DKFZp686E0752	4	126.73	2	4	3	3	150490	426110	405400	291410	208430	295020	230190	234290	0	3	1	0
Q5JTV8	Torsin-1A-interacting protein 1	TOR1AIP1	4.3	66.248	2	2	2	1	150330	182970	339590	65999	0	150790	0	0	0	1	0	0
J3KNE3	Platelet-activating factor acetylhydrolase IB subunit beta	PAFAH1B2	5.1	18.357	1	1	1	1	149220	163020	353460	105060	0	0	0	103390	3	2	0	2
Q16186	Proteasomal ubiquitin receptor ADRM1	ADRM1	3.9	42.153	1	1	1	1	148860	373040	430520	207790	0	0	0	204490	3	2	3	2
O95831-3	Apoptosis-inducing factor 1, mitochondrial	AIFM1;PDCD8	3.9	66.294	1	2	2	2	148300	267080	574280	217610	0	209540	266100	209750	1	1	2	2
H0Y9Y1	Transcription factor BTF3	BTF3	22.1	9.3894	1	1	1	1	147090	108770	141370	93026	0	0	0	91552	0	3	0	0
P27361	Mitogen-activated protein kinase 3	MAPK3	67	43.135	1	0	0	1	146860	0	0	67388	0	0	0	0	0	0	0	0
F8VUA7	Oxysterol-binding protein;Oxysterol-binding protein-related protein 8	OSBPL8	1.6	79.209	1	1	1	1	146840	113080	234310	104700	0	0	0	103040	4	4	2	1
H7BXH2	Serine/threonine-protein phosphatase 6 regulatory subunit 3	PPP6R3	5.2	92.407	2	1	3	1	146600	51210	849200	67134	172180	0	376520	0	0	0	8	0
Q16637-4	Survival motor neuron protein	SMN1	4	27.135	1	1	1	1	145940	170250	178880	201060	0	0	0	197880	1	1	0	2
P98179	Putative RNA-binding protein 3	RBM3	11.5	17.17	1	1	0	0	145060	128450	0	0	0	0	0	0	2	0	0	0
E9PRI4	Ribosomal protein S6 kinase;Ribosomal protein S6 kinase alpha-1	RPS6KA1	47.8	81.146	1	0	3	2	144990	0	554700	203610	0	0	110910	96873	0	0	0	0
Q5BJD5-3	Transmembrane protein 41B	TMEM41B	15	14.089	1	1	1	1	144570	234110	159670	160530	0	0	0	157990	3	3	2	1
Q9NRW3	DNA dC->dU-editing enzyme APOBEC-3C;DNA dC->dU-editing enzyme APOBEC-3F;DNA dC->dU-editing enzyme APOBEC-3D	APOBEC3C;bK150C2.9;APOBEC3F;APOBEC3D	13.2	22.826	1	1	2	1	144340	214680	579660	70926	0	0	274470	0	1	1	4	1
P49773	Histidine triad nucleotide-binding protein 1	HINT1	34.9	13.802	1	1	2	2	142820	250790	1435500	420390	0	352100	662750	445830	0	0	5	0
Q96HY6	DDRGK domain-containing protein 1	DDRGK1	11.5	35.61	1	2	1	0	141260	664110	270790	0	0	527840	0	0	2	2	0	0
Q13123	Protein Red	IK	4.3	65.601	1	1	0	0	140070	213900	0	0	0	85004	0	0	2	1	0	0
Q12797	Aspartyl/asparaginyl beta-hydroxylase	ASPH	6.5	85.862	1	2	1	0	139450	361880	99676	0	0	287630	0	0	2	3	0	0
Q5VTU3	Dynein light chain Tctex-type 1	DYNLT1	17.4	10.2	1	1	0	0	139200	166210	0	0	0	0	0	0	1	3	0	0
P07196	Neurofilament light polypeptide	NEFL	3.1	61.516	1	0	0	0	139010	0	0	0	139010	0	0	0	1	0	0	0
Q96BK5	PIN2/TERF1-interacting telomerase inhibitor 1	PINX1	4.9	37.034	1	1	0	1	138930	102040	0	72300	0	0	0	71154	1	1	0	0
P62753	40S ribosomal protein S6	RPS6	24.1	28.68	1	1	6	1	137640	161740	21457000	157650	0	0	9543400	0	2	1	16	1
Q8NBS9-2	Thioredoxin domain-containing protein 5	TXNDC5	10.5	36.177	2	1	3	2	137290	102020	662260	175330	133030	0	311890	169920	3	3	5	2
K7EJ35	Synaptogyrin-2	SYNGR2	6	18.812	1	0	1	1	136790	0	226830	186410	0	0	0	183450	0	0	0	1
G3V1R4	tRNA (cytosine(34)-C(5))-methyltransferase	NSUN2	2.1	59.383	1	1	1	1	136460	113760	240420	120850	0	0	0	118940	3	3	0	2
Q9UKK9	ADP-sugar pyrophosphatase	NUDT5	13.2	24.327	1	1	2	2	135850	185000	718930	224520	0	0	0	220970	1	2	1	0
Q5JNW7	Proteasome subunit beta type-8	PSMB8	5.6	27.85	1	1	1	1	133160	220560	524020	117900	0	0	0	116040	0	1	0	0
O43353	Receptor-interacting serine/threonine-protein kinase 2	RIPK2	64.6	61.194	1	1	1	1	132750	178110	430830	167960	0	0	0	0	0	0	0	0
J3KS22	L-xylulose reductase	DCXR	15.6	23.96	1	2	3	1	131630	179650	1181300	110330	0	136410	565720	0	0	0	5	1
P20701-3	Integrin alpha-L	ITGAL	3.4	119.22	1	2	2	1	131020	203950	550240	125520	0	0	260540	0	0	1	4	1
Q99798	Aconitate hydratase, mitochondrial	ACO2	4.7	85.424	1	1	3	1	130720	163090	659880	128910	0	0	313730	0	0	0	3	0
E9PNA1	Galactosylgalactosylxylosylprotein 3-beta-glucuronosyltransferase 3	B3GAT3	4	24.482	1	1	0	0	130440	183890	0	0	0	146160	0	0	2	2	0	0
P38919	Eukaryotic initiation factor 4A-III	EIF4A3	11.4	46.871	1	2	2	2	130370	123570	497990	196190	0	115170	250240	161700	1	0	3	0
B4DUE3	Myosin light chain kinase, smooth muscle;Myosin light chain kinase, smooth muscle, deglutamylated form	MYLK	1.1	80.409	1	0	1	1	129680	0	298910	123620	0	0	0	121660	0	0	0	0
Q10567-4	AP-1 complex subunit beta-1	AP1B1	6.7	101.35	1	1	2	1	128740	129710	175140	27929	0	0	83086	0	1	0	3	0
M0QZ93	Galectin-4	LGALS4	7.8	24.112	1	1	1	1	128140	173470	154950	176490	0	0	0	173700	1	3	0	3
P23458	Tyrosine-protein kinase JAK1	JAK1	31	133.28	1	0	0	0	128000	0	0	0	0	0	0	0	0	0	0	0
P60468	Protein transport protein Sec61 subunit beta	SEC61B	15.6	9.9743	1	1	1	1	127730	160940	120670	53481	0	0	0	52634	2	1	2	0
Q6R954	Polymerase delta-interacting protein 3	PDIP46;POLDIP3	10.3	20.08	1	1	0	0	127710	130930	0	0	0	0	0	0	2	0	0	0
Q9BVC6	Transmembrane protein 109	TMEM109	4.9	26.21	1	1	1	1	126130	242610	286950	79929	0	0	0	78663	2	2	0	0
F5H6P7	Protein mago nashi homolog;Protein mago nashi homolog 2	MAGOHB;MAGOH	10.8	11.799	1	1	1	1	125630	147450	401520	94456	0	0	0	92959	0	0	2	0
B4DWL3	Lysosome-associated membrane glycoprotein 1	LAMP1	3	38.985	1	1	1	1	125550	181660	355610	125950	0	0	0	123960	2	0	0	0
H0YIC4	Citrate synthase;Citrate synthase, mitochondrial	CS	26	14.123	1	0	3	1	124610	0	855180	116790	0	0	404930	0	0	0	4	0
Q8TD19	Serine/threonine-protein kinase Nek9	NEK9	39.7	107.17	1	3	6	3	124210	315920	692570	288390	0	72330	82659	76899	0	0	0	0
K7ELV6	Cold-inducible RNA-binding protein	CIRBP	15.7	7.7876	1	1	0	0	123960	126820	0	0	0	0	0	0	2	0	0	0
Q9BZK7	F-box-like/WD repeat-containing protein TBL1XR1	TBL1XR1	4.9	55.594	1	2	2	0	123530	242620	410340	0	0	173680	213450	0	0	2	3	0
E9PNX5	Dipeptidyl peptidase 3	DPP3	15.4	11.744	1	1	1	1	123270	217470	485260	101800	0	0	0	100180	2	0	3	1
B4DDF9	Annexin;Annexin A4	ANXA4	4.6	27.062	1	1	1	1	122710	152340	268980	103300	0	0	0	101670	0	1	2	0
O15145	Actin-related protein 2/3 complex subunit 3	ARPC3	18.5	20.546	2	2	3	2	122700	169840	686950	124470	147570	158860	249400	149640	0	0	4	0
Q8WXF1-2	Paraspeckle component 1	PSPC1	2.8	45.57	1	1	1	1	122040	166690	361780	174100	0	0	0	171340	0	0	0	1
A8MQB8	Fragile X mental retardation protein 1;Fragile X mental retardation syndrome-related protein 2	FMR1;FXR2	7.2	65.821	2	0	0	0	121430	0	0	0	121430	0	0	0	1	0	0	0
Q9Y3E5	Peptidyl-tRNA hydrolase 2, mitochondrial	PTRH2	8.4	19.193	1	1	1	1	121070	166380	336250	140300	0	0	0	138070	2	1	3	2
F5GX77	tRNA methyltransferase 112 homolog	TRMT112	12.3	11.972	1	1	0	0	120890	108550	0	0	0	0	0	0	1	0	0	0
J3QL24	Pyrroline-5-carboxylate reductase;Pyrroline-5-carboxylate reductase 1, mitochondrial	PYCR1	12.9	23.566	1	2	2	1	117690	218710	590340	150790	0	0	279530	0	0	0	2	2
Q9Y3F4	Serine-threonine kinase receptor-associated protein	STRAP	4.3	38.438	1	1	1	1	117470	90420	192180	92327	0	0	0	90864	1	2	1	2
Q9UBR2	Cathepsin Z	CTSZ	4	33.868	1	1	1	1	117440	127900	292810	116590	0	0	0	114740	1	1	3	1
O95104-2	Splicing factor, arginine/serine-rich 15;Protein SCAF8	SCAF4;SCAF8	1.1	123.64	1	1	1	1	116340	73793	178190	154080	0	0	0	151640	1	0	0	3
E9PET8	Kinesin heavy chain isoform 5C;Kinesin-1 heavy chain;Kinesin heavy chain isoform 5A	KIF5C;KIF5A;KIF5B	3	98.997	2	1	2	1	116070	109220	411060	98218	118100	0	192610	0	0	1	3	1
Q9Y3I0	tRNA-splicing ligase RtcB homolog	C22orf28	5	55.21	1	2	1	1	115170	303800	290340	156890	0	241470	0	0	0	1	0	0
Q5VXJ5	Synaptonemal complex protein 1	SYCP1	2.7	93.115	1	1	1	2	114730	126610	150860	142030	0	0	0	139780	0	0	0	1
H3BVE6	Pyrin and HIN domain-containing protein 1;Gamma-interferon-inducible protein 16	IFI16;PYHIN1	13.3	9.6863	1	1	0	0	114040	150660	0	0	0	119750	0	0	0	1	0	0
P00846	ATP synthase subunit a	MT-ATP6	4.4	24.817	1	1	1	1	113930	197810	312290	513670	0	0	0	505530	1	1	0	2
Q9ULZ3-3	Apoptosis-associated speck-like protein containing a CARD	PYCARD	18.5	15.03	1	2	2	1	113300	272670	635770	76091	0	130930	318980	0	1	1	3	0
Q8N6L1	Keratinocyte-associated protein 2	KRTCAP2	10.5	17.595	1	1	1	1	113290	239760	179490	99294	0	0	0	97720	0	0	0	0
Q96QK1	Vacuolar protein sorting-associated protein 35	VPS35	2.9	91.706	1	1	2	2	113260	120580	625750	200920	0	0	306960	189780	3	1	4	2
P22309	UDP-glucuronosyltransferase 1-1	UGT1A1	8.6	59.591	1	1	0	0	112440	117940	0	0	0	0	0	0	1	1	0	0
P19784	Casein kinase II subunit alpha	CSNK2A2	51.1	41.213	2	1	2	2	112050	74752	365540	133690	44903	0	55809	48657	0	0	0	0
F5H2F9	DNA mismatch repair protein Msh6	MSH6	2.1	119.79	1	1	2	1	111860	74827	289520	38399	0	0	134820	0	0	0	5	0
Q13895	Bystin	BYSL	5	49.601	1	1	0	0	111740	85803	0	0	0	0	0	0	3	1	0	0
B7Z1R5	V-type proton ATPase catalytic subunit A	ATP6V1A	5	64.735	2	1	2	1	111730	179130	428460	32083	143910	0	202370	0	0	0	3	0
R4GMX5	Basigin	BSG	25	9.3354	1	1	1	1	111410	179970	287410	132430	0	0	0	0	0	1	3	1
Q9H773	dCTP pyrophosphatase 1	DCTPP1	33.5	18.681	1	1	1	1	111360	65812	168510	67287	0	0	0	0	0	0	0	0
A8MYE6	Integrin beta;Integrin beta-2	ITGB2	3.4	78.345	2	1	2	1	111350	122580	520690	68222	111750	0	246150	0	0	0	4	0
A1A528	Centromere/kinetochore protein zw10 homolog	ZW10	5.2	76.806	1	2	1	1	111290	364220	150380	55062	0	289490	0	0	2	4	5	0
K7ES02	Bleomycin hydrolase	BLMH	9.7	37.198	1	1	2	2	111210	126100	551700	203220	0	0	0	200000	2	0	1	0
P67775-2	Serine/threonine-protein phosphatase 2A catalytic subunit alpha isoform;Serine/threonine-protein phosphatase 2A catalytic subunit beta isoform;Serine/threonine-protein phosphatase	PPP2CA;PPP2CB	7.5	29.734	1	2	1	2	111130	432810	217660	265360	0	325540	0	279610	0	1	0	5
O75874	Isocitrate dehydrogenase [NADP] cytoplasmic	IDH1	9.4	46.659	1	1	2	2	110920	156460	417040	161740	0	0	204190	152450	0	1	3	2
P55769	NHP2-like protein 1	NHP2L1	9.4	14.173	1	0	1	0	110870	0	242310	0	0	0	114730	0	2	0	1	0
Q96PK6	RNA-binding protein 14	RBM14	1.8	69.491	1	1	0	1	110680	97727	0	59988	0	0	0	59038	1	0	0	0
P48960-2	CD97 antigen;CD97 antigen subunit alpha;CD97 antigen subunit beta	CD97	2.3	81.742	1	1	1	1	110270	83319	219120	44092	0	0	0	43393	0	0	0	0
P30419	Glycylpeptide N-tetradecanoyltransferase 1	NMT1	4.6	56.806	1	1	2	2	109880	136970	666340	236920	0	0	311250	237440	0	1	3	2
Q13464	Rho-associated protein kinase 1	ROCK1	14.6	158.17	1	0	0	0	109410	0	0	0	0	0	0	0	0	0	0	0
O15269-2	Serine palmitoyltransferase 1	SPTLC1	11.9	16.072	1	0	1	1	108540	0	193880	147340	0	0	0	145000	0	0	2	0
P12931	Proto-oncogene tyrosine-protein kinase Src	SRC	50	59.834	0	4	0	1	108530	504420	342130	160180	0	131370	0	82376	0	1	2	0
Q06203	Amidophosphoribosyltransferase	PPAT	2.1	57.398	1	1	1	1	108270	157460	282600	85194	0	0	0	83844	0	0	2	0
D6RHU2	NAD(P) transhydrogenase, mitochondrial	NNT	20.6	21.524	1	2	3	3	108020	184250	756280	251990	0	0	311950	269460	0	0	2	0
Q86UX7-2	Fermitin family homolog 3	FERMT3	7.5	75.429	2	2	4	3	108000	111790	1238600	201170	0	0	504880	202260	0	0	4	0
Q8TCT9-5	Minor histocompatibility antigen H13	HM13	3.6	36.813	1	1	1	1	107690	139920	208990	116400	0	0	0	114560	0	1	0	1
C9J4Z3	60S ribosomal protein L37a;Putative 60S ribosomal protein L37a-like	RPL37A;RPL37L	38.2	7.624	2	1	2	0	106820	72126	649140	0	131490	0	236030	0	0	0	3	0
Q9H9B4	Sideroflexin-1	SFXN1	10.9	35.619	1	3	3	3	106700	319840	881770	394070	0	254310	458460	324050	1	1	5	0
Q969H8	UPF0556 protein C19orf10	C19orf10	11.6	18.795	1	1	2	1	106660	107220	1074200	113720	0	0	508630	0	3	3	1	3
P54727	UV excision repair protein RAD23 homolog B;UV excision repair protein RAD23 homolog A	RAD23B;RAD23A	6.6	43.171	1	1	2	1	106150	156090	472950	120990	0	0	223950	0	1	1	1	1
B4DN60	Asparagine--tRNA ligase, cytoplasmic	NARS	17.4	34.921	1	2	4	1	106110	258110	1302800	194510	0	299030	523020	0	0	0	7	2
F5GYN4	Ubiquitin thioesterase OTUB1	OTUB1	6.2	28.05	1	1	1	1	105680	169810	428600	121040	0	0	0	119120	0	0	2	0
Q9H501	ESF1 homolog	ESF1	1.4	98.795	1	1	0	0	105420	63932	0	0	0	0	0	0	0	0	0	0
E9PFC1	Centrosomal protein of 170 kDa protein B	CEP170B	1.2	159.65	1	1	1	2	105390	120320	5536300	1051400	0	0	0	1034700	0	0	1	1
P50402	Emerin	EMD	9.8	28.994	1	1	2	2	105050	166640	474840	205060	0	0	214600	203760	0	0	0	0
E7EW05	Protein SDA1 homolog	SDAD1	3.5	75.44	1	1	2	0	103640	97786	575210	0	0	0	272370	0	1	0	3	0
Q9BSJ8	Extended synaptotagmin-1	ESYT1	1.4	122.85	1	1	1	1	102780	179070	313530	115040	0	0	0	113220	2	2	2	4
P29692-3		EEF1D	35.4	28.558	1	1	1	1	102440	330330	374660	581440	0	0	0	572220	1	2	1	2
P22307-6	Non-specific lipid-transfer protein	SCP2	8.6	15.079	1	1	1	1	102130	146650	233880	114180	0	0	0	112370	0	0	2	0
A6NKB8	Aminopeptidase B	RNPEP	4.1	68.168	1	1	1	0	101850	156320	156170	0	0	124240	0	0	2	1	1	0
Q9P2E9-3	Ribosome-binding protein 1	RRBP1	3.3	108.63	1	1	1	1	101740	88778	462300	133730	0	0	0	131610	0	0	2	3
Q8IWX8	Calcium homeostasis endoplasmic reticulum protein	CHERP	3.9	103.7	1	2	1	3	101720	267640	106800	490180	0	247890	0	447250	0	1	0	5
O43837-2	Isocitrate dehydrogenase [NAD] subunit beta, mitochondrial	IDH3B	2.6	41.887	1	1	1	1	101610	77567	229950	100530	0	0	0	98933	1	1	2	1
G5E9Z2	Cleft lip and palate transmembrane protein 1-like protein	CLPTM1L	4.3	43.28	1	1	1	1	99214	80080	80818	105770	0	0	0	104100	3	1	0	5
H3BLU7	Aflatoxin B1 aldehyde reductase member 4;Aflatoxin B1 aldehyde reductase member 2	AKR7A2;AKR7L	4.8	34.684	1	1	1	1	98744	58830	321290	83743	0	0	0	82416	1	0	1	0
G3V1K1	Coiled-coil-helix-coiled-coil-helix domain-containing protein 3, mitochondrial	CHCHD3	19.6	15.558	1	1	1	0	98661	107890	287760	0	0	0	0	0	0	0	0	0
F6RFD5	Destrin	DSTN	8.1	15.397	1	1	1	1	98462	199020	310040	170120	0	0	0	167430	2	1	2	3
P67809	Nuclease-sensitive element-binding protein 1;Y-box-binding protein 2;Y-box-binding protein 3	YBX1;YBX2;YBX3	10.5	35.924	1	0	2	0	98368	0	1399300	0	0	0	620370	0	0	0	5	0
P51570	Galactokinase	GALK1	2.8	42.272	1	1	1	1	96669	105300	369260	111580	0	0	0	109810	0	0	1	1
O43795-2	Unconventional myosin-Ib	MYO1B	2.4	124.95	2	1	0	0	95766	44500	0	0	95526	0	0	0	0	0	0	0
E9PP28	Palmitoyl-protein thioesterase 1	PPT1	13.3	10.601	1	1	1	0	95704	84056	289110	0	0	0	136890	0	2	0	3	0
D6RGZ2	THO complex subunit 3	THOC3	9.5	11.062	1	1	1	0	95660	77372	83572	0	0	0	39572	0	0	2	0	0
H7C547	Sodium/potassium-transporting ATPase subunit beta-3	ATP1B3	32.6	4.8054	1	1	1	1	95348	145160	272540	121920	0	0	0	119990	0	0	2	0
J3KSW8	Myosin phosphatase Rho-interacting protein	MPRIP	7.5	95.928	1	0	0	0	94877	0	0	0	0	0	0	0	1	0	0	0
Q9UBM7	7-dehydrocholesterol reductase	DHCR7	6.3	54.489	1	0	2	2	94789	0	283050	441390	0	0	208110	472080	0	0	0	3
E9PKN0	Pre-mRNA cleavage complex 2 protein Pcf11	PCF11	2	88.985	1	1	1	1	94703	119710	30891	121890	0	0	0	119960	0	1	0	2
K7EPP7	DnaJ homolog subfamily C member 7	DNAJC7	9.5	28.704	1	1	1	1	94517	147750	369850	80204	0	0	0	78934	1	0	3	0
B7Z7E9	Aspartate aminotransferase;Aspartate aminotransferase, cytoplasmic	GOT1	3.6	44.147	1	0	1	1	93652	0	291090	125850	0	0	0	123860	0	0	1	1
D6RDA2	Protein DEK	DEK	9.8	14.156	1	1	1	0	92623	109880	342090	0	0	0	161980	0	2	1	1	0
A8MTP9	Probable ATP-dependent RNA helicase DDX52	DDX52	5.7	55.217	1	0	0	0	92055	0	0	0	92055	0	0	0	2	0	0	0
J3KSI4	Mannose-P-dolichol utilization defect 1 protein	MPDU1	19.2	5.7856	1	1	1	1	91742	94850	179810	167120	0	0	0	164470	2	2	2	3
Q01813	6-phosphofructokinase type C	PFKP	4	85.595	1	1	1	1	91525	145330	535610	160210	0	0	0	157670	0	0	3	1
P47914	60S ribosomal protein L29	RPL29	14.5	17.752	1	1	2	1	91439	78905	9183200	148180	0	0	4348300	0	0	0	6	0
Q14166	Tubulin--tyrosine ligase-like protein 12	TTLL12	2	74.403	1	0	1	1	90918	0	243030	63829	0	0	0	62818	0	0	2	0
P12955-3	Xaa-Pro dipeptidase	PEPD	4.9	47.261	1	1	2	1	90894	112660	471200	118450	0	0	223120	0	2	1	4	3
M0R117	60S ribosomal protein L18a	RPL18A	44.8	18.079	1	0	7	1	90893	0	11500000	75704	0	0	5126100	0	0	0	15	0
G3V1U5	Vesicle transport protein GOT1B	GOLT1B	18.9	8.2139	1	1	1	1	90320	87659	250730	122770	0	0	0	120830	3	3	4	5
P49748-2	Very long-chain specific acyl-CoA dehydrogenase, mitochondrial	ACADVL	2.4	68.058	1	1	1	1	90270	171880	281100	129520	0	0	0	127470	0	0	2	0
Q8IZW8	Tensin-4	TNS4	60.3	76.763	1	38	32	35	90204	196690000	37309000	26545000	0	154400000	18526000	24880000	0	118	50	46
Q8IYN9	Focal adhesion kinase 1	PTK2	54.1	114.25	0	0	1	1	89994	0	448410	593870	0	0	102450	169970	0	0	0	2
E7EPW2	28S ribosomal protein S25, mitochondrial	MRPS25	10.9	12.946	1	1	1	0	89694	66191	260610	0	0	0	123400	0	0	0	2	0
D6RCK3	MOB kinase activator 1A;MOB kinase activator 1B	MOB1B;MOB1A	18.5	14.631	1	1	2	1	89390	119190	282190	117950	0	0	132310	0	0	0	0	0
Q86W42-3	THO complex subunit 6 homolog	THOC6	6.4	32.89	1	1	1	0	87968	60806	84626	0	0	0	40071	0	1	0	0	0
B4DW59	Ubiquitin carboxyl-terminal hydrolase isozyme L5	UCHL5	13	22.42	1	2	1	0	87003	625280	182630	0	0	496980	0	0	0	3	0	0
E9PP31	Caprin-1	CAPRIN1	19.7	19.381	1	2	2	1	86793	348960	411990	93061	0	277100	195340	0	1	5	1	2
D6RGI3	Septin-11	2013-09-11	7.8	49.005	0	0	2	0	86336	179690	902440	189720	0	0	427310	0	0	0	3	0
Q9NRN7	L-aminoadipate-semialdehyde dehydrogenase-phosphopantetheinyl transferase	AASDHPPT	4.9	35.776	1	1	1	1	86318	124680	399120	181540	0	0	0	178670	0	1	1	1
P08754	Guanine nucleotide-binding protein G(k) subunit alpha;Guanine nucleotide-binding protein G(i) subunit alpha-1	GNAI3;GNAI1	23.2	40.532	1	1	1	1	86152	125650	241870	80777	0	0	0	0	1	0	0	0
B5MCY6	Protein phosphatase 1 regulatory subunit 7	PPP1R7	21.7	25.593	1	2	3	1	86135	190810	756860	67872	0	0	250890	0	0	0	4	0
Q96P11	Putative methyltransferase NSUN5	NSUN5	2.3	46.691	1	1	0	0	85390	72764	0	0	0	0	0	0	3	0	0	0
Q9NS69	Mitochondrial import receptor subunit TOM22 homolog	TOMM22	8.5	15.521	1	0	1	1	85263	0	338340	90335	0	0	0	88904	0	0	2	0
P55036	26S proteasome non-ATPase regulatory subunit 4	PSMD4	9.5	40.736	1	1	3	1	85172	162710	950460	66841	0	0	450050	0	1	3	3	1
P53007	Tricarboxylate transport protein, mitochondrial	SLC25A1	10	34.012	1	2	3	2	84814	335290	666760	195610	0	283020	308720	182980	0	0	0	3
P61221	ATP-binding cassette sub-family E member 1	ABCE1	6.2	67.314	1	2	3	0	84737	145900	695360	0	0	0	288020	0	1	0	2	0
O00232	26S proteasome non-ATPase regulatory subunit 12	PSMD12	4.2	52.904	2	2	2	2	84520	303790	654090	148610	0	239050	312120	0	0	1	2	0
Q9NSY1-2	BMP-2-inducible protein kinase	BMP2K	20.1	73.837	1	0	0	0	84440	0	0	0	0	0	0	0	0	0	0	0
Q92900-2	Regulator of nonsense transcripts 1	UPF1	1.8	123.03	1	2	2	1	84204	278980	428240	60269	0	0	202770	0	1	0	0	0
J3KTF9	ORM1-like protein 1;ORM1-like protein 3;ORM1-like protein 2	ORMDL3;ORMDL1;ORMDL2	10.8	11.796	1	0	1	1	84172	0	131430	170060	0	0	0	167370	0	0	0	3
E5RJ93	Transcription elongation factor A protein 1	TCEA1	14.4	10.228	1	1	1	0	84064	116820	292470	0	0	0	138490	0	0	0	2	0
C9JL73	V-type proton ATPase subunit B, brain isoform;V-type proton ATPase subunit B, kidney isoform	ATP6V1B1;ATP6V1B2	2.8	55.08	1	1	1	1	83865	106020	236370	106350	0	0	0	104670	0	0	2	0
P50750	Cyclin-dependent kinase 9	CDK9	33.9	42.777	2	2	2	0	83697	144940	180580	0	0	0	0	0	0	0	1	0
Q96C36	Pyrroline-5-carboxylate reductase 2	PYCR2	9.1	33.637	1	1	1	2	82246	103850	171460	96612	0	0	0	95081	1	0	0	0
F8VRR3	Methionine aminopeptidase;Methionine aminopeptidase 2	METAP2	14.3	48.876	1	0	1	5	82209	0	61171	2052900	0	0	0	1924400	0	0	0	12
Q8NF37	Lysophosphatidylcholine acyltransferase 1	LPCAT1	6.6	59.151	1	1	2	1	81875	95269	122500	74332	0	0	58007	0	0	1	0	0
M0QZH8	Rho guanine nucleotide exchange factor 1	ARHGEF1	6.2	29.986	1	1	1	1	81625	108740	297240	81481	0	0	0	80190	0	0	1	0
M0R0Y2	Alpha-soluble NSF attachment protein	NAPA	5.9	29.163	1	1	1	1	80835	90935	225280	73432	0	0	0	72268	0	0	2	0
O60547-2	GDP-mannose 4,6 dehydratase	GMDS	6.7	39.053	1	2	2	2	80642	283230	462690	258220	0	227490	229730	241100	0	3	2	1
P09132	Signal recognition particle 19 kDa protein	SRP19	11.1	16.156	1	2	1	0	78553	184000	103120	0	0	146250	0	0	0	2	1	0
Q06187	Tyrosine-protein kinase BTK	BTK	59.6	76.28	1	0	3	4	78546	0	329470	478900	0	0	69098	107870	0	0	0	1
Q6WKZ4-3	Rab11 family-interacting protein 1	RAB11FIP1	6.2	70.982	1	1	1	0	78460	88909	48023	0	0	0	22739	0	0	1	0	0
Q8WUK0-2	Phosphatidylglycerophosphatase and protein-tyrosine phosphatase 1	PTPMT1	9.5	15.689	1	1	0	0	78138	47515	0	0	0	37766	0	0	3	1	0	0
Q96N66	Lysophospholipid acyltransferase 7	MBOAT7	5.9	52.764	1	1	1	2	77918	88472	69419	447730	0	0	0	440630	0	0	0	3
C9JIM8	Solute carrier family 2, facilitated glucose transporter member 1	SLC2A1	3.2	27.281	1	1	1	1	77498	0	121770	148970	0	0	0	146610	1	0	1	3
P42336	Phosphatidylinositol 4,5-bisphosphate 3-kinase catalytic subunit alpha isoform	PIK3CA	44.1	124.28	1	38	32	32	77493	31779000	12812000	11176000	0	21972000	6444900	10929000	0	119	39	59
B4DQI4	Alpha/beta hydrolase domain-containing protein 14B	ABHD14B	5.3	19.756	1	1	1	1	77374	59550	194180	75872	0	0	0	74670	0	0	1	0
Q8WWI5-3	Choline transporter-like protein 1	SLC44A1	4.8	73.011	1	0	2	2	77249	0	506550	117960	0	0	259550	131340	0	0	7	0
O94973-3	AP-2 complex subunit alpha-2;AP-2 complex subunit alpha-1	AP2A2;AP2A1	5.5	73.127	1	2	2	1	77191	168660	266410	63596	0	134050	0	0	0	1	0	1
Q5JXX1	Mortality factor 4-like protein 2	MORF4L2	7	17.617	1	1	0	0	77175	87223	0	0	0	69327	0	0	1	1	0	0
Q2TB90-3	Putative hexokinase HKDC1	HKDC1	1.2	82.681	1	1	1	0	76988	79484	92632	0	0	0	43862	0	1	1	0	0
Q13045-2	Protein flightless-1 homolog	FLII	0.8	138.49	1	1	1	0	76723	92174	154310	0	0	0	73067	0	1	0	0	0
Q9NVP1	ATP-dependent RNA helicase DDX18	DDX18	3.7	75.406	1	1	1	0	76374	101870	349120	0	0	0	0	0	0	0	3	0
H0YDJ3	Serine/threonine-protein kinase PRP4 homolog	PRPF4B	1.2	68.4	1	0	0	0	76138	0	0	0	76138	0	0	0	1	0	0	0
Q9NR45	Sialic acid synthase	NANS	6.7	40.307	1	0	2	2	75599	0	585810	233020	0	0	275490	231230	0	0	2	0
O94906-2	Pre-mRNA-processing factor 6	PRPF6	1.1	102.43	1	1	0	0	75353	88230	0	0	0	70127	0	0	1	0	0	0
F5H8E5	Ubiquitin carboxyl-terminal hydrolase;Ubiquitin carboxyl-terminal hydrolase 7	USP7	1.3	117	1	1	1	1	73515	73346	145550	48411	0	0	0	47644	0	0	0	0
Q9BVG4	Protein PBDC1	PBDC1	4.3	26.056	1	1	1	0	71001	92940	182290	0	0	0	86315	0	0	0	1	0
K7ENW7	DNA (cytosine-5)-methyltransferase 1;Cytosine-specific methyltransferase	DNMT1	3.6	43.277	1	0	0	1	70850	0	0	113580	0	0	0	111780	1	0	0	2
H0YHI8	Protein phosphatase 1 regulatory subunit 12A	PPP1R12A	6	40.504	1	0	1	1	70092	0	62500	51803	0	0	0	0	0	0	0	0
O00148	ATP-dependent RNA helicase DDX39A	DDX39A;DDX39	11.9	49.129	1	1	1	1	68757	84367	338520	146940	0	0	0	144610	0	0	2	1
F8W7I9	Ran GTPase-activating protein 1	RANGAP1	3.9	57.774	1	2	1	1	67159	207160	274030	138730	0	164660	0	0	0	2	2	0
O43670-2	Zinc finger protein 207	ZNF207	5.4	49.692	1	2	1	2	66802	240340	265600	258050	0	191590	0	253400	0	0	1	2
P00519-2	Tyrosine-protein kinase ABL1	ABL1	32.9	124.95	0	5	1	5	66617	956280	41500	788400	0	613390	0	713900	0	0	0	0
F2Z3P2	Uridine 5-monophosphate synthase;Orotate phosphoribosyltransferase;Orotidine 5-phosphate decarboxylase	UMPS	29.8	6.1502	1	0	0	0	65565	0	0	0	0	0	0	0	0	0	0	0
H0Y9X5	Endoplasmic reticulum aminopeptidase 1	ERAP1	9	16.865	1	1	0	1	65514	102610	0	103500	0	0	0	101860	0	0	0	0
F5H6I7	Atlastin-3	ATL3	2.1	58.772	1	1	1	1	65285	70864	281040	125400	0	0	138490	117990	0	0	2	1
E7EX83	Mitogen-activated protein kinase kinase kinase kinase 4;Misshapen-like kinase 1;TRAF2 and NCK-interacting protein kinase	MAP4K4;TNIK;MINK1	1.1	119	1	1	1	1	64286	74553	66399	145770	0	0	0	143460	0	0	0	3
P30566	Adenylosuccinate lyase	ADSL	16.3	54.889	1	3	4	1	63976	267810	1329400	79779	0	253390	575420	0	0	0	6	0
K7EPH2	Phenylalanine--tRNA ligase alpha subunit	FARSA	12.4	43.087	1	1	0	1	63160	161190	0	96324	0	0	0	94798	0	2	0	2
Q9NX61-2	Transmembrane protein 161A	TMEM161A	6.6	41.631	1	1	1	1	62217	80939	159780	96401	0	0	0	0	0	0	0	0
O00425	Insulin-like growth factor 2 mRNA-binding protein 3	IGF2BP3	6.4	63.704	1	1	1	1	61653	56463	102780	26250	0	0	0	25834	0	0	2	0
Q9H4L5-2	Oxysterol-binding protein-related protein 3	OSBPL3	9.1	97.685	1	1	6	0	59174	75142	2183800	0	0	0	1042100	0	0	0	4	0
P49755	Transmembrane emp24 domain-containing protein 10	TMED10	10	24.976	1	1	2	1	58709	86320	524540	81080	0	0	244820	0	0	0	3	0
M0R080	DnaJ homolog subfamily B member 1	DNAJB1	5.5	20.497	1	0	1	0	58280	0	200330	0	0	0	94860	0	0	0	1	0
F5H801	2-oxoglutarate dehydrogenase, mitochondrial	OGDH	5.7	110.61	1	1	2	1	58109	146370	279640	78946	0	0	0	0	1	5	7	3
P27707	Deoxycytidine kinase	DCK	28.1	30.518	1	0	1	1	58082	0	221310	87914	0	0	0	0	0	0	0	0
C9JMD7	B-cell receptor-associated protein 31	BCAP31	14.6	20.184	1	2	0	1	57871	372010	0	81149	0	295680	0	0	0	2	0	0
P17612-2	cAMP-dependent protein kinase catalytic subunit alpha	PRKACA;KIN27	21.6	39.821	0	1	1	0	57157	140400	356600	0	0	0	295810	0	0	0	1	0
Q16836	Hydroxyacyl-coenzyme A dehydrogenase, mitochondrial	HADH	6.7	34.293	1	2	2	2	56504	169850	324830	101910	0	120350	162160	106600	1	0	4	0
H0YN07	Importin-4	IPO4	8.3	33.154	1	0	1	0	56306	0	136900	0	0	0	0	0	0	0	0	0
Q9BZZ5-1	Apoptosis inhibitor 5	API5	7.1	49.496	1	2	2	1	56136	154100	435630	64002	0	101600	231940	0	0	0	4	0
Q96FN4	Copine-2;Copine-3;Copine-9;Copine-4;Copine-6;Copine-8;Copine-5;Copine-7	CPNE2;CPNE8;CPNE5;CPNE3;CPNE9;CPNE4;CPNE6;CPNE7	3.1	61.189	1	0	1	2	55502	0	182460	290100	0	0	0	285510	0	0	1	1
Q03252	Lamin-B2	LMNB2	2.3	67.688	1	1	1	1	55373	110770	243880	67707	0	0	0	66634	1	1	2	1
G3V126	V-type proton ATPase subunit H	ATP6V1H	2.9	51.57	1	1	1	0	54155	68049	112310	0	0	0	53177	0	0	0	1	0
D6RIC3	Nucleolar protein 16	NOP16	12	17.198	1	0	1	0	53933	0	292020	0	0	0	138270	0	0	0	1	0
Q01650	Large neutral amino acids transporter small subunit 1	SLC7A5	6.7	55.01	1	0	2	2	51642	0	499810	268370	0	0	242450	253220	0	0	1	2
B4DJ81	NADH-ubiquinone oxidoreductase 75 kDa subunit, mitochondrial	NDUFS1	1.6	66.921	1	1	1	1	51592	75623	167270	76909	0	0	0	75690	0	0	1	0
E7EQV9	Ribosomal protein L15;60S ribosomal protein L15	RPL15	20.7	20.51	1	0	2	2	51358	0	1207600	202420	87400	0	605070	127550	0	0	8	0
Q86XP3-2	ATP-dependent RNA helicase DDX42	DDX42	1.3	90.067	1	1	0	1	50038	88595	0	77577	0	0	0	76348	0	1	0	0
O60313	Dynamin-like 120 kDa protein, mitochondrial;Dynamin-like 120 kDa protein, form S1	OPA1	2.7	111.63	1	1	2	0	49698	116740	219050	0	0	0	100360	0	0	1	2	0
P54760	Ephrin type-B receptor 4	EPHB4	27	108.27	1	1	2	2	47850	71097	361750	459340	0	0	121060	196660	0	0	0	0
E9PC26	Mitotic checkpoint serine/threonine-protein kinase BUB1	BUB1	3	115.84	1	1	0	1	47083	77843	0	67812	0	0	0	0	0	0	0	0
P28288-2	ATP-binding cassette sub-family D member 3	ABCD3	2.2	62.725	1	1	0	1	46919	52676	0	65244	0	0	0	64210	0	0	0	0
Q7Z2W4-3	Zinc finger CCCH-type antiviral protein 1	ZC3HAV1	2.4	67.589	1	1	1	0	46184	74587	129210	0	0	0	61180	0	0	0	0	0
O15027-2	Protein transport protein Sec16A	SEC16A	1.1	228.87	1	1	1	2	44175	91601	103000	144210	0	0	0	141920	0	1	1	0
Q969M3	Protein YIPF5	YIPF5	4.7	27.989	1	0	1	1	43381	0	157170	146400	0	0	0	144080	0	0	0	0
E7ETC2	Serine/threonine-protein phosphatase;Serine/threonine-protein phosphatase 2B catalytic subunit alpha isoform	PPP3CA	2.6	47.815	1	1	1	1	43246	244090	100920	61648	0	194010	0	0	0	2	0	0
Q86TW2-2	Uncharacterized aarF domain-containing protein kinase 1	ADCK1	16.1	59.719	1	0	2	0	43236	0	148940	0	0	0	195250	0	0	0	0	0
Q00341-2	Vigilin	HDLBP	2.2	137.99	1	2	1	2	42756	182770	148640	224980	0	140250	0	226430	0	0	1	2
Q969X5-2	Endoplasmic reticulum-Golgi intermediate compartment protein 1	ERGIC1	5.1	22.16	1	1	1	0	42695	54657	107580	0	0	0	50938	0	0	0	0	0
P06737-2	Glycogen phosphorylase, liver form;Phosphorylase	PYGL	38.1	93.133	1	2	2	1	42633	87937	350510	42324	0	41998	64718	0	0	0	0	0
Q9Y3Z3-3	SAM domain and HD domain-containing protein 1	SAMHD1	4.9	63.675	1	2	2	0	42101	138170	649780	0	0	115540	336180	0	0	0	4	0
O00505	Importin subunit alpha-3	KPNA3	1.9	57.81	1	1	1	0	41265	140690	306440	0	0	0	145100	0	0	0	3	0
Q5T7A2	Chaperone activity of bc1 complex-like, mitochondrial	ADCK3	22.6	55.981	1	0	2	0	40879	0	504340	0	0	0	314400	0	0	0	0	0
P45983-3	Mitogen-activated protein kinase 8	MAPK8	54.9	44.021	0	0	0	0	40612	0	0	0	0	0	0	0	0	0	0	0
Q8N5M9	Protein jagunal homolog 1	JAGN1	6.6	21.125	1	1	1	1	40459	68960	107870	330350	0	0	0	325110	0	0	0	2
C9JJZ7	Heterogeneous nuclear ribonucleoprotein L-like	HNRPLL	10.1	16.424	1	1	1	1	40347	38459	78983	57921	0	0	0	57003	0	0	0	0
B4DF96	Eukaryotic translation initiation factor 2A	EIF2A	15.8	57.994	1	2	2	6	40182	83558	206160	970460	0	117870	145060	856190	0	0	0	10
F8VPF7	Voltage-gated hydrogen channel 1	HVCN1	14.7	11.662	1	0	1	1	39437	0	308840	84116	0	0	0	82783	0	0	1	0
B7Z7A3	Nucleolar GTP-binding protein 1	GTPBP4	5.6	68.272	1	1	1	0	39357	69235	127290	0	0	0	60273	0	0	0	2	0
Q9Y696	Chloride intracellular channel protein 4	CLIC4	4.7	28.772	1	0	1	0	38281	0	305360	0	0	0	144590	0	0	0	1	0
P49674	Casein kinase I isoform epsilon	CSNK1E;CSNK1D	28.4	47.315	0	0	0	0	37583	43339	0	99727	0	0	0	0	0	0	0	0
Q9BS26	Endoplasmic reticulum resident protein 44	ERP44	3	46.971	1	0	1	1	37539	0	211620	21959	0	0	101390	0	0	0	1	0
P61962	DDB1- and CUL4-associated factor 7	DCAF7	17	38.926	1	0	1	0	37460	0	167970	0	0	0	0	0	0	0	0	0
P80723-2	Brain acid soluble protein 1	BASP1	20.2	17.664	1	0	0	1	37294	0	0	70518	0	0	0	0	0	0	0	0
P06239	Tyrosine-protein kinase Lck	LCK	53.4	58	1	0	0	0	37162	0	0	0	0	0	0	0	0	0	0	0
Q9BU76-4	Multiple myeloma tumor-associated protein 2	MMTAG2	7.4	20.536	1	1	1	0	36889	71193	359330	0	0	0	170140	0	1	1	2	0
P54619-2	5-AMP-activated protein kinase subunit gamma-1	PRKAG1	88.3	34.083	1	1	3	1	36883	51166	350030	631890	0	0	91640	177510	0	0	0	2
H0Y9U3	Probable ATP-dependent RNA helicase DDX46	DDX46	14.3	7.875	1	1	1	1	36752	56917	116690	54618	0	0	0	53753	0	2	1	1
P61020-2	Ras-related protein Rab-5B	RAB5B	19	19.09	1	1	1	1	35461	48035	113160	39763	0	0	0	39133	0	0	1	0
F5H7E2	Superkiller viralicidic activity 2-like 2	SKIV2L2	4.4	106.81	1	1	2	0	34940	251110	711350	0	0	0	310230	0	0	1	1	0
Q96B60	5-nucleotidase	NT5E	6.4	28.841	1	0	0	0	34528	0	0	0	0	0	0	0	0	0	0	0
C9J3F6	TBC1 domain family member 5	TBC1D5	3	67.534	1	1	1	1	34527	109530	203610	65752	0	0	0	64710	0	0	2	0
E9PB14	Pyruvate dehydrogenase protein X component, mitochondrial	PDHX	6.4	51.459	1	1	1	0	32171	53072	60576	0	0	0	28683	0	0	0	0	0
Q13555-6	Calcium/calmodulin-dependent protein kinase type II subunit gamma	CAMK2G	47.3	65.241	0	0	0	0	31744	75151	0	107580	0	0	0	106030	0	0	0	0
F5GXV9	Regulatory-associated protein of mTOR	RPTOR	5.8	37.1	1	1	1	0	31159	60513	134740	0	0	0	63801	0	0	0	1	0
I3L102	Ethanolamine-phosphate cytidylyltransferase	PCYT2	31.8	4.5951	1	1	1	1	29838	44285	136800	34050	0	0	0	33511	0	0	2	0
H0Y524	Copine-1	CPNE1	7.7	21.346	1	1	1	1	28455	75474	277910	40583	0	0	0	39940	0	0	1	0
P29692-2		EEF1D	17.3	71.407	1	1	0	1	28178	96964	0	82060	0	0	0	80760	0	0	0	2
P16144-4	Integrin beta-4	ITGB4	1.1	194.46	1	2	1	2	26387	159350	63351	223380	0	126380	0	0	0	1	0	0
E9PKV2	39S ribosomal protein L17, mitochondrial	MRPL17	10.6	16.371	1	1	1	0	24791	68513	97294	0	0	0	46069	0	0	0	1	0
K7ENW5	Thymidine kinase;Thymidine kinase, cytosolic	TK1	11.5	9.8634	1	1	1	0	23136	75755	108000	0	0	0	51138	0	0	1	1	0
Q8NFF5-4	FAD synthase;Molybdenum cofactor biosynthesis protein-like region;FAD synthase region	FLAD1	4.4	32.369	1	0	1	1	20521	0	86435	15600	0	0	0	15353	0	0	0	0
M0QYM8	SUMO-activating enzyme subunit 1	SAE1	9.8	14.899	1	1	1	1	19683	45138	127030	51240	0	0	0	50428	0	0	2	0
Q14677-2	Clathrin interactor 1	CLINT1	4.3	68.166	1	0	1	1	18268	0	36707	12023	0	0	0	0	0	0	0	0
Q9BXK5-2	Bcl-2-like protein 13	BCL2L13	4.5	22.611	1	0	1	0	17421	0	107330	0	0	0	50820	0	0	0	3	0
Q7L576	Cytoplasmic FMR1-interacting protein 1	CYFIP1	4	145.18	1	2	3	2	14810	123570	284510	114980	0	115020	137740	121540	0	0	4	0
P27986	Phosphatidylinositol 3-kinase regulatory subunit alpha	PIK3R1	45.3	83.597	0	29	24	29	0	63794000	21955000	27104000	0	47028000	9984300	26456000	0	116	47	70
O00459	Phosphatidylinositol 3-kinase regulatory subunit beta	PIK3R2	41.8	81.544	0	22	18	18	0	23243000	8786100	5311700	0	17069000	4680100	5722900	0	70	22	35
P42338	Phosphatidylinositol 4,5-bisphosphate 3-kinase catalytic subunit beta isoform	PIK3CB	17.8	122.76	0	16	11	14	0	12244000	2612100	2443100	0	9040800	1594100	2630500	0	49	12	17
O00329	Phosphatidylinositol 4,5-bisphosphate 3-kinase catalytic subunit delta isoform	PIK3CD	22.5	119.48	0	20	12	16	0	11324000	2642700	3080900	0	8495900	1765600	2840400	0	56	4	18
Q14451	Growth factor receptor-bound protein 7	GRB7	23.7	59.68	0	10	1	0	0	5652300	37696	0	0	4492500	0	0	0	30	0	0
Q68CZ2-2	Tensin-3	TNS3	12.5	129.06	0	8	1	0	0	5545500	152150	0	0	4407700	0	0	0	19	0	0
Q59G71	Tensin-1	TNS1	15	91.862	0	9	1	2	0	4801400	647630	296590	0	3765100	300250	349460	0	16	1	0
Q13882	Protein-tyrosine kinase 6	PTK6	28.4	51.834	0	10	1	0	0	2688300	93031	0	0	2431500	0	0	0	15	0	0
E9PES6	High mobility group protein B3	HMGB3	5.2	17.522	0	1	0	1	0	1672300	0	2763800	0	0	0	2720000	0	1	0	2
P13521	Secretogranin-2;Secretoneurin	SCG2	1.8	70.94	0	1	1	0	0	1659500	137610	0	0	0	65157	0	0	1	0	0
P42684-6	Abelson tyrosine-protein kinase 2	ABL2	26.4	126.22	0	7	0	9	0	863360	0	1045400	0	890760	0	1043700	0	1	0	3
P16591	Tyrosine-protein kinase Fer	FER	31.9	94.637	0	5	0	0	0	844830	0	0	0	968680	0	0	0	0	0	0
M0R2S2	Epidermal growth factor receptor substrate 15-like 1	EPS15L1	5.1	49.856	0	1	0	0	0	530720	0	0	0	0	0	0	0	1	0	0
Q8NBW7	ER lumen protein retaining receptor;ER lumen protein retaining receptor 1	KDELR1	20	17.486	0	1	1	1	0	386960	505410	467300	0	327610	275000	344560	0	0	2	3
B5MDN3	CCR4-NOT transcription complex subunit 1	CNOT1	6.4	139.69	0	3	3	1	0	351110	520660	0	0	276490	249110	0	0	1	3	0
P62854	40S ribosomal protein S26;Putative 40S ribosomal protein S26-like 1	RPS26;RPS26P11	20.9	13.015	0	2	2	1	0	331440	11416000	152660	0	318470	5977700	0	0	0	4	0
P29323-2	Ephrin type-B receptor 2	EPHB2	43.5	109.87	0	1	2	2	0	312370	293050	250230	0	0	58178	77504	0	0	0	0
F5H6Y1	Phenylalanine--tRNA ligase beta subunit	FARSB	6.9	54.86	0	3	3	1	0	303070	711270	97133	0	239290	338390	0	0	0	6	0
Q9HB71-3	Calcyclin-binding protein	CACYBP	14.6	21.228	0	1	2	2	0	302660	1044200	338200	0	0	435990	341220	0	1	0	1
Q04760-2	Lactoylglutathione lyase	GLO1	4.7	19.043	0	1	1	0	0	299570	553160	0	0	0	261930	0	0	1	1	0
F5H0U9	Myosin-IIIa	MYO3A	1.2	74.592	0	1	0	0	0	292520	0	0	0	232500	0	0	0	1	0	0
Q00688	Peptidyl-prolyl cis-trans isomerase FKBP3	FKBP3	6.7	25.177	0	1	1	1	0	279300	353600	268190	0	0	0	263940	0	1	1	0
E5RFZ8	Zinc transporter ZIP14	SLC39A14	14.6	9.632	0	1	0	0	0	273450	0	0	0	217340	0	0	0	1	0	0
Q92569	Phosphatidylinositol 3-kinase regulatory subunit gamma	PIK3R3	8.5	54.448	0	1	1	1	0	270160	123770	94037	0	0	0	92547	0	1	0	0
Q92504	Zinc transporter SLC39A7	SLC39A7	8.5	50.117	0	1	1	1	0	264720	368100	214530	0	0	0	0	0	2	1	1
Q9Y237	Peptidyl-prolyl cis-trans isomerase NIMA-interacting 4	PIN4	26.7	13.81	0	2	0	3	0	257460	0	2195300	0	444130	0	1834700	0	0	0	11
P11274-2	Breakpoint cluster region protein	BCR	10.2	137.73	0	3	5	2	0	245690	469060	89476	0	131050	151870	101460	0	0	2	0
E9PJ21	Hypoxia up-regulated protein 1	HYOU1	3.8	72.976	0	2	2	2	0	244670	501030	301720	0	201520	213320	313810	0	0	0	2
F5GXX5	Dolichyl-diphosphooligosaccharide--protein glycosyltransferase subunit DAD1	DAD1	11.8	9.5541	0	1	1	1	0	233370	357580	221020	0	0	0	217510	0	0	0	2
P06241	Tyrosine-protein kinase Fyn	FYN	27.7	60.761	0	1	0	0	0	200560	0	0	0	0	0	0	0	2	0	0
Q9UK32	Ribosomal protein S6 kinase alpha-6;Ribosomal protein S6 kinase	RPS6KA6	30.2	83.871	0	1	1	1	0	197680	2213400	144510	0	0	0	0	0	0	0	0
F8W720	GMP synthase [glutamine-hydrolyzing]	GMPS	3.9	65.928	0	1	2	1	0	182180	235050	49164	0	0	111300	0	0	1	1	0
P43405-2	Tyrosine-protein kinase SYK	SYK	22.1	69.509	0	2	3	0	0	178040	267490	0	0	121570	114730	0	0	0	0	0
Q96AB3-3	Isochorismatase domain-containing protein 2, mitochondrial	ISOC2	36.3	14.765	0	2	2	0	0	177600	849900	0	0	0	402440	0	0	0	1	0
F5H5A9	Suppressor of G2 allele of SKP1 homolog	SUGT1	5.4	31.674	0	1	1	1	0	173960	259180	105610	0	0	0	103930	0	0	2	0
Q13085-3	Acetyl-CoA carboxylase 1;Biotin carboxylase	ACACA	1.9	257.24	0	2	2	2	0	156950	330720	146220	0	161120	223520	173170	0	0	3	0
Q5VT25-3	Serine/threonine-protein kinase MRCK alpha	CDC42BPA	16.6	186.11	0	2	0	3	0	155660	0	306440	0	97740	0	152600	0	0	0	0
P42680	Tyrosine-protein kinase Tec	TEC	29	73.58	0	1	0	0	0	139860	0	0	0	0	0	0	0	0	0	0
D6RAW0	Ubiquitin-conjugating enzyme E2 D4;Ubiquitin-conjugating enzyme E2 D2;Ubiquitin-conjugating enzyme E2 D3;Ubiquitin-conjugating enzyme E2 D1	UBE2D3;UBE2D2;UBE2D4;UBE2D1	25	8.2133	0	1	1	1	0	139430	223910	114960	0	0	0	113140	0	0	0	3
Q99543-2	DnaJ homolog subfamily C member 2	DNAJC2	8.8	65.913	0	1	1	4	0	137920	305560	695460	0	0	0	684440	0	0	0	5
F8WBW9	Catechol O-methyltransferase	COMT	8	21.811	0	1	1	0	0	137250	210050	0	0	0	99459	0	0	0	1	0
J3QR09	Ribosomal protein L19;60S ribosomal protein L19	RPL19	26.9	23.134	0	1	7	1	0	136050	25920000	264140	0	0	11425000	0	0	0	28	1
Q14289	Protein-tyrosine kinase 2-beta	PTK2B	42	115.87	0	1	1	1	0	130930	320940	130900	0	0	0	0	0	0	0	0
P61009	Signal peptidase complex subunit 3	SPCS3	6.7	20.313	0	1	1	0	0	129890	159670	0	0	0	75606	0	0	1	0	0
B4DK85	Glutaryl-CoA dehydrogenase, mitochondrial	GCDH	6.1	42.328	0	1	1	0	0	129190	577690	0	0	0	136770	0	0	0	1	0
Q9Y2W1	Thyroid hormone receptor-associated protein 3	THRAP3	1.9	108.66	0	1	1	0	0	128980	399530	0	0	0	189180	0	0	0	3	0
H0Y5W0	E3 ubiquitin-protein ligase HUWE1	HUWE1	1.1	374.19	0	2	2	3	0	128810	227300	331480	0	0	109330	299790	0	0	1	4
Q9Y2Q3-4	Glutathione S-transferase kappa 1	GSTK1	7.7	20.538	0	1	1	1	0	127660	336220	103320	0	0	0	101680	0	0	2	0
E9PCY5	DNA topoisomerase 2;DNA topoisomerase 2-beta	TOP2B	1.9	130.48	0	1	1	1	0	126200	123040	87540	0	0	0	86153	0	3	0	0
K7ELT5	Tubulin-folding cofactor B	TBCB;CKAP1	6.7	18.059	0	1	1	0	0	125890	197010	0	0	0	93288	0	0	0	1	0
F8W9S7	GTPase-activating protein and VPS9 domain-containing protein 1	GAPVD1	3.5	157.46	0	2	2	2	0	123980	231060	46439	0	104850	111370	0	0	0	0	0
H0Y653	Nucleolar protein 56	NOP56	5.9	24.144	0	1	1	0	0	120780	281410	0	0	0	133250	0	0	0	1	0
C9JNK6	Metaxin-2	MTX2	10.6	23.643	0	1	1	0	0	119760	177710	0	0	0	84145	0	0	0	0	0
H0Y7C0	General vesicular transport factor p115	USO1	1.9	71.65	0	1	1	1	0	117180	196850	172530	0	0	0	169790	0	0	0	1
E9PFH4	Transportin-3	TNPO3	5.7	96.669	0	2	2	1	0	115950	211970	85146	0	99806	121300	0	0	0	0	0
B4DLR8	NAD(P)H dehydrogenase [quinone] 1	NQO1	5	22.793	0	1	0	1	0	106430	0	82084	0	0	0	80784	0	0	0	1
Q59GN2	Putative 60S ribosomal protein L39-like 5;60S ribosomal protein L39	RPL39P5;RPL39	19.6	6.3225	0	1	1	0	0	97370	2768600	0	0	0	1311000	0	0	0	3	0
Q13131	5-AMP-activated protein kinase catalytic subunit alpha-1	PRKAA1	43.6	64.009	0	2	1	1	0	93191	76660	75469	0	74070	0	0	0	0	0	0
Q3B726	DNA-directed RNA polymerase I subunit RPA43	TWISTNB	7.4	37.432	0	1	0	2	0	89994	0	450930	0	0	0	443780	0	0	0	4
Q9NPJ3-2	Acyl-coenzyme A thioesterase 13	ACOT13	11.1	12.366	0	1	1	1	0	88351	318550	80974	0	0	0	79691	0	0	2	0
P61081	NEDD8-conjugating enzyme Ubc12	UBE2M	11.5	20.9	0	1	2	1	0	87901	316530	86066	0	0	149780	0	0	0	3	0
P18074-2	TFIIH basal transcription factor complex helicase XPD subunit	ERCC2	13.6	46.274	0	1	0	0	0	85712	0	0	0	0	0	0	0	0	0	0
P14324-2	Farnesyl pyrophosphate synthase	FDPS	5.4	40.532	0	1	2	1	0	81143	767630	76921	0	0	363480	0	0	0	1	0
Q7Z5L9-2	Interferon regulatory factor 2-binding protein 2	IRF2BP2	2.8	59.48	0	1	1	0	0	79564	86934	0	0	0	41164	0	0	0	0	0
Q08379-2	Golgin subfamily A member 2	GOLGA2	1.8	70.472	0	1	1	0	0	78785	74080	0	0	0	35077	0	0	2	0	0
Q14978	Nucleolar and coiled-body phosphoprotein 1	NOLC1	2.1	73.602	0	1	1	0	0	78516	150490	0	0	0	71259	0	0	1	5	0
H7C5F2	28S ribosomal protein S22, mitochondrial	MRPS22	7.3	18.573	0	1	1	0	0	78497	342390	0	0	0	162120	0	0	0	1	0
Q8IYD1	Eukaryotic peptide chain release factor GTP-binding subunit ERF3B	GSPT2	2.7	68.882	0	1	1	1	0	77333	290820	144620	0	0	0	142330	0	2	3	2
H0YES5	HBS1-like protein	HBS1L	14.1	18.635	0	1	1	2	0	76852	162080	268220	0	0	0	263970	0	0	0	2
Q9Y376	Calcium-binding protein 39	CAB39	3.2	39.869	0	1	1	1	0	72384	266050	26975	0	0	0	26548	0	0	3	0
B3KXI2	Protein transport protein Sec23A	SEC23A	7.3	63.1	0	1	2	1	0	67304	174610	33318	0	0	82677	0	0	0	1	0
J3KRZ2	Cytoplasmic dynein 1 light intermediate chain 2	DYNC1LI2	18.5	8.9387	0	1	1	0	0	60109	44247	0	0	0	20951	0	0	0	0	0
Q02750	Dual specificity mitogen-activated protein kinase kinase 1	MAP2K1	11.5	43.439	0	1	0	0	0	58899	0	0	0	0	0	0	0	0	0	0
O14578	Citron Rho-interacting kinase	CIT	18.6	231.43	0	0	0	0	0	55504	0	283150	0	0	0	0	0	0	0	0
H0YAB3	Protein transport protein Sec31A	SEC31A	2.9	48.871	0	1	1	0	0	52791	73521	0	0	0	34813	0	0	0	1	0
Q12933-4	TNF receptor-associated factor 2	TRAF2	5.5	53.055	0	1	1	0	0	52518	106840	0	0	0	0	0	0	0	0	0
K7ERW5	Small glutamine-rich tetratricopeptide repeat-containing protein alpha	SGTA	20.6	7.3882	0	1	1	1	0	51929	189280	16525	0	0	0	16263	0	0	2	0
P63151	Serine/threonine-protein phosphatase 2A 55 kDa regulatory subunit B alpha isoform;Serine/threonine-protein phosphatase 2A 55 kDa regulatory subunit B delta isoform	PPP2R2A;PPP2R2D	8.1	51.691	0	1	2	2	0	50155	511390	170910	0	0	268560	191590	0	0	4	1
Q15155	Nodal modulator 1;Nodal modulator 3;Nodal modulator 2	NOMO1;NOMO2;NOMO3	2.2	134.32	0	1	2	0	0	48235	84053	0	0	0	39800	0	0	0	0	0
E5RJI3	Charged multivesicular body protein 7	CHMP7	17.2	17.812	0	1	1	0	0	47615	233710	0	0	0	110660	0	0	0	1	0
B1AHF3	NADH-cytochrome b5 reductase 3;NADH-cytochrome b5 reductase 3 membrane-bound form;NADH-cytochrome b5 reductase 3 soluble form	CYB5R3	19	16.696	0	1	1	3	0	46130	194120	640440	0	0	0	630290	0	0	0	4
Q07157-2	Tight junction protein ZO-1	TJP1	0.8	186.96	0	1	1	1	0	43055	62837	47450	0	0	0	46698	0	0	0	0
Q9UBB4-2	Ataxin-10	ATXN10	5.6	46.286	0	1	2	1	0	39627	278690	57720	0	0	131960	0	0	0	2	0
Q92896	Golgi apparatus protein 1	GLG1	1.7	134.55	0	1	1	0	0	30216	57867	0	0	0	0	0	0	0	1	0
O14976	Cyclin-G-associated kinase	GAK	22.3	143.19	0	1	1	0	0	28318	50005	0	0	0	0	0	0	0	0	0
M0R0J3	Hepatoma-derived growth factor-related protein 3;Hepatoma-derived growth factor-related protein 2	HDGFRP2;HDGFRP3	25.8	11.032	0	1	0	1	0	24836	0	192960	0	0	0	189910	0	0	0	4
Q5VYK3	Proteasome-associated protein ECM29 homolog	ECM29;KIAA0368	0.7	204.29	0	1	1	1	0	23288	75842	28421	0	0	0	27971	0	0	2	0
A1A5A8	Serine/threonine-protein kinase SIK3	KIAA0999;SIK3	3.4	133.71	0	0	0	0	0	0	0	0	0	0	0	0	0	0	0	0
Q9UM22	Mammalian ependymin-related protein 1	EPDR1;UCC1	14.3	25.437	0	0	0	0	0	0	0	0	0	0	0	0	0	0	0	0
A6NE76	Cullin-4A;Cullin-4B	CUL4B;CUL4A	4.7	27.889	0	0	1	0	0	0	0	0	0	0	0	0	0	0	0	0
A6NIA0	Mitogen-activated protein kinase kinase kinase 5	MAP3K5	4.2	69.839	0	0	0	0	0	0	0	0	0	0	0	0	0	0	0	0
H7C2P7	39S ribosomal protein L23, mitochondrial	MRPL23	12.7	13.669	0	0	1	0	0	0	146670	0	0	0	69447	0	0	0	1	0
A6PVN7	Serine/threonine-protein phosphatase 2A activator	PPP2R4	15.6	7.4004	0	0	1	0	0	0	209300	0	0	0	99103	0	0	0	1	0
B0S8I7	L antigen family member 3	LAGE3	21.7	10.42	0	0	0	0	0	0	0	0	0	0	0	0	0	0	0	0
B3KTB2	Ephrin type-B receptor 1	EPHB1	18.3	61.401	0	0	0	0	0	0	0	0	0	0	0	0	0	0	0	0
H3BTV1	CDP-diacylglycerol--inositol 3-phosphatidyltransferase	CDIPT	7.7	18.624	0	0	0	0	0	0	0	0	0	0	0	0	0	0	0	0
Q13188	Serine/threonine-protein kinase 3;Serine/threonine-protein kinase 3 36kDa subunit;Serine/threonine-protein kinase 3 20kDa subunit	STK3	24.8	56.3	0	0	0	0	0	0	0	0	0	0	0	0	0	0	0	0
C9J7P1		DBNL	10.1	37.958	0	0	1	1	0	0	129340	32370	0	0	0	31857	0	0	2	0
H0YEZ7	Serine/threonine-protein kinase 33	STK33	10	23.981	0	0	0	0	0	0	0	0	0	0	0	0	0	0	0	0
H3BTY4	Ceroid-lipofuscinosis neuronal protein 6	CLN6	13.3	18.046	0	0	0	0	0	0	0	0	0	0	0	0	0	0	0	0
F5H0D0	Translation initiation factor eIF-2B subunit alpha	EIF2B1	5.9	22.287	0	0	1	1	0	0	274420	86944	0	0	0	85567	0	0	1	0
Q7Z721	Ribosomal protein S6 kinase beta-1;Ribosomal protein S6 kinase beta-2	RPS6KB1;RPS6KB2	5.8	51.016	0	0	0	0	0	0	0	0	0	0	0	0	0	0	0	0
B4DPY6	Hepatocyte growth factor receptor	MET	8.1	29.742	0	0	0	0	0	0	0	0	0	0	0	0	0	0	0	0
B4DQX7	Zyxin	ZYX	3.6	45.075	0	0	1	0	0	0	90188	0	0	0	42705	0	0	0	0	0
Q86YS7	C2 domain-containing protein 5	C2CD5	14.4	110.45	0	0	0	0	0	0	0	0	0	0	0	0	0	0	0	0
P36897-3	TGF-beta receptor type-1	TGFBR1	11.5	47.69	0	0	0	0	0	0	0	0	0	0	0	0	0	0	0	0
E5RGY0	Derlin-1	DERL1	7.3	17.221	0	0	1	1	0	0	205700	247730	0	0	0	243800	0	0	1	3
Q96A65-2	Exocyst complex component 4	EXOC4	2.3	53.856	0	0	0	0	0	0	0	0	0	0	0	0	0	0	0	0
E9PM54	Integrin-linked protein kinase	ILK	7.2	23.08	0	0	1	1	0	0	143290	39036	0	0	0	38417	0	0	0	0
B7Z5R1	RAC-alpha serine/threonine-protein kinase	AKT1	23.4	48.346	0	0	0	0	0	0	0	0	0	0	0	0	0	0	0	0
B7Z6Q8	Ephrin type-A receptor 4	EPHA4	11	104.51	0	0	0	0	0	0	0	0	0	0	0	0	0	0	0	0
B7ZB17	Ribosomal protein S6 kinase alpha-3	RPS6KA3	42.3	80.711	0	0	0	1	0	0	70521	52752	0	0	0	0	0	0	0	0
H7BZZ3	Activated CDC42 kinase 1	TNK2	12.8	33.572	0	0	0	0	0	0	0	0	0	0	0	0	0	0	0	0
C9J5X1	Insulin-like growth factor 1 receptor;Insulin-like growth factor 1 receptor alpha chain;Insulin-like growth factor 1 receptor beta chain	IGF1R	6.4	154.79	0	0	0	0	0	0	0	0	0	0	0	0	0	0	0	0
C9J7U7	Eukaryotic translation initiation factor 2-alpha kinase 1	EIF2AK1	6.7	18.48	0	0	0	0	0	0	0	0	0	0	0	0	0	0	0	0
J3QQX0	COP9 signalosome complex subunit 1	GPS1	19	8.7087	0	0	1	0	0	0	122160	0	0	0	57845	0	0	0	1	0
C9JIG9	Serine/threonine-protein kinase OSR1	OXSR1	3.2	51.856	0	0	1	0	0	0	81018	0	0	0	38363	0	0	0	1	0
C9JPM4	ADP-ribosylation factor 4	ARF4	48.8	14.553	0	0	1	1	0	0	181010	154580	0	0	0	152130	0	0	2	2
H7C0T1	Uncharacterized protein C7orf50	C7orf50	7.4	18.743	0	0	0	0	0	0	0	0	0	0	0	0	0	0	0	0
C9JVK8	5-azacytidine-induced protein 2	AZI2	20.5	25.064	0	0	0	0	0	0	0	0	0	0	0	0	0	0	0	0
C9JYP6			4.2	40.654	0	0	0	0	0	0	0	0	0	0	0	0	0	0	0	0
H7C0G4	Uncharacterized methyltransferase WBSCR22	WBSCR22	16.9	7.7469	0	0	1	0	0	0	54210	0	0	0	25669	0	0	0	0	0
P78344-2	Eukaryotic translation initiation factor 4 gamma 2	EIF4G2	1.2	98.149	0	0	1	0	0	0	177510	0	0	0	45324	0	0	0	3	0
D3YTB1	60S ribosomal protein L32	RPL32	25.6	15.616	0	0	3	1	0	0	2838600	59315	0	0	1203100	0	0	0	5	0
H7C2I6	Interleukin-1 receptor-associated kinase 1	IRAK1	8	28.867	0	0	0	0	0	0	160740	0	0	0	0	0	0	0	0	0
D6RA00		ENOPH1	9.8	19.187	0	0	0	0	0	0	0	0	0	0	0	0	0	0	0	0
D6RDM0	Protein kinase C zeta type	PRKCZ	19.2	8.0207	0	0	0	0	0	0	0	0	0	0	0	0	0	0	0	0
D6RH01	Cyclin-I	CCNI	15	9.3728	0	0	0	0	0	0	0	0	0	0	0	0	0	0	0	0
D6RGW9	Uncharacterized protein C4orf36	C4orf36	6.2	12.85	0	0	0	0	0	0	0	0	0	0	0	0	0	0	0	0
E5RG13	Inositol monophosphatase 1	IMPA1	7.2	17.059	0	0	1	1	0	0	242710	78379	0	0	0	77137	0	0	2	0
E5RGN0	Cyclin-dependent kinase 16	CDK16	10.2	44.129	0	0	0	0	0	0	0	0	0	0	0	0	0	0	0	0
E5RHF4	39S ribosomal protein L15, mitochondrial	MRPL15	14.6	21.943	0	0	2	0	0	0	526520	0	0	0	249310	0	0	0	3	0
G3V114	Docking protein 2	DOK2	9.8	13.564	0	0	1	0	0	0	90004	0	0	0	42618	0	0	0	2	0
P19367-4	Hexokinase-1	HK1	1.7	101.08	0	0	1	0	0	0	89400	0	0	0	42331	0	0	0	0	0
Q9Y520-2	Protein PRRC2C	PRRC2C	0.4	291.09	0	0	1	0	0	0	111340	0	0	0	52720	0	0	0	0	0
O14757-2	Serine/threonine-protein kinase Chk1	CHEK1	3.9	43.703	0	0	0	0	0	0	0	0	0	0	0	0	0	0	0	0
Q5QPN5	Acyl-protein thioesterase 2	LYPLA2	28.6	9.7331	0	0	1	0	0	0	196840	0	0	0	93207	0	0	0	3	0
F5GX39	Transmembrane emp24 domain-containing protein 2	TMED2	7.8	13.631	0	0	1	0	0	0	359200	0	0	0	118370	0	0	0	1	0
E9PN14	Fibroblast growth factor receptor;Fibroblast growth factor receptor 1	FGFR1	8.6	15.661	0	0	0	0	0	0	0	0	0	0	0	0	0	0	0	0
Q9H490-2	Phosphatidylinositol glycan anchor biosynthesis class U protein	PIGU	3.6	47.61	0	0	0	0	0	0	0	0	0	0	0	0	0	0	0	0
E9PG39	Acylglycerol kinase, mitochondrial	AGK	10.2	26.925	0	0	0	0	0	0	0	0	0	0	0	0	0	0	0	0
Q9UGJ0-2	5-AMP-activated protein kinase subunit gamma-2	PRKAG2	37.5	37.508	0	0	0	0	0	0	0	0	0	0	0	0	0	0	0	0
P43246-2	DNA mismatch repair protein Msh2	MSH2	1.6	97.321	0	0	1	0	0	0	22939	0	0	0	10862	0	0	0	0	0
E9PIE4	Mitochondrial carrier homolog 2	MTCH2	12.2	28.662	0	0	2	0	0	0	502620	0	0	0	237990	0	0	0	2	0
E9PJN1	Ribosomal protein S6 kinase;Ribosomal protein S6 kinase alpha-4	RPS6KA4	12.5	84.755	0	0	0	0	0	0	0	0	0	0	0	0	0	0	0	0
E9PM19	Tyrosine-protein kinase;Non-receptor tyrosine-protein kinase TYK2	TYK2	14.7	112.96	0	0	0	0	0	0	0	0	0	0	0	0	0	0	0	0
H0YES7		C14orf105	9.6	15.117	0	0	0	0	0	0	0	0	0	0	0	0	0	0	0	0
F5GWP8		JUP	14	66.35	0	0	0	0	0	0	0	0	0	0	0	0	0	0	0	0
F5GWX5	Chromodomain-helicase-DNA-binding protein 4;Chromodomain-helicase-DNA-binding protein 5;Chromodomain-helicase-DNA-binding protein 3	CHD4;CHD5;CHD3	2	217.1	0	0	3	0	0	0	468350	0	0	0	221770	0	0	0	4	0
F5H4R1	Mitogen-activated protein kinase kinase kinase 4	MAP3K4	2.9	163.01	0	0	0	0	0	0	0	0	0	0	0	0	0	0	0	0
F5H5A3	Mitogen-activated protein kinase kinase kinase kinase;Mitogen-activated protein kinase kinase kinase kinase 3	MAP4K3	4.8	91.92	0	0	0	0	0	0	0	0	0	0	0	0	0	0	0	0
K7EQQ1	Cleft lip and palate transmembrane protein 1	CLPTM1	9.4	18.743	0	0	0	0	0	0	0	0	0	0	0	0	0	0	0	0
H0YI23	YLP motif-containing protein 1	YLPM1	2.4	54.106	0	0	1	0	0	0	130060	0	0	0	61586	0	0	0	2	0
P62306	Small nuclear ribonucleoprotein F	SNRPF	18.6	9.7251	0	0	0	1	0	0	0	216530	0	0	0	213100	0	0	0	1
F8W1I9	Acyl-CoA dehydrogenase family member 10	ACAD10	6.1	80.464	0	0	0	0	0	0	0	0	0	0	0	0	0	0	0	0
F8WDV0	Importin-11	IPO11	2.2	99.707	0	0	1	0	0	0	105940	0	0	0	50163	0	0	0	0	0
P49761-3	Dual specificity protein kinase CLK3	CLK3	4.3	56.206	0	0	0	0	0	0	0	0	0	0	0	0	0	0	0	0
H0Y9Z8	Condensin complex subunit 3	NCAPG	4.5	30.274	0	1	0	0	0	0	0	0	0	0	0	0	0	0	0	0
H7C0N5	Engulfment and cell motility protein 1	ELMO1	7.3	14.125	0	0	1	0	0	0	72320	0	0	0	34244	0	0	0	1	0
H7C0Q6	Tripartite motif-containing protein 4	TRIM4	5.4	23.413	0	0	1	0	0	0	20058000	0	0	0	9497800	0	0	0	1	0
H7C562	Acetyl-coenzyme A transporter 1	SLC33A1	8.6	29.696	0	0	0	0	0	0	0	0	0	0	0	0	0	0	0	0
Q6ZSR9	Uncharacterized protein FLJ45252		17.7	37.976	0	0	0	0	0	0	0	0	0	0	0	0	0	0	0	0
I3L159	Heme oxygenase 2	HMOX2	19.7	26.578	0	0	1	0	0	0	131880	0	0	0	0	0	0	0	0	0
I3L413	G1/S-specific cyclin-E1	CCNE1	10.6	32.373	0	0	0	0	0	0	0	0	0	0	0	0	0	0	0	0
P27448-8	MAP/microtubule affinity-regulating kinase 3	MARK3	6.4	74.15	0	0	0	0	0	0	0	0	0	0	0	0	0	0	0	0
J3KQS2	Cell division cycle 7-related protein kinase	CDC7	1.8	60.715	0	0	0	0	0	0	0	0	0	0	0	0	0	0	0	0
O15197-2	Ephrin type-B receptor 6	EPHB6	9.8	81.21	0	0	0	0	0	0	0	0	0	0	0	0	0	0	0	0
J3KR82	Serine/threonine-protein kinase PLK4	PLK4	0.9	100.11	0	0	0	0	0	0	0	0	0	0	0	0	0	0	0	0
J3KR86	GRAM domain-containing protein 1A	GRAMD1A	9.1	53.564	0	0	0	0	0	0	0	0	0	0	0	0	0	0	0	0
J3KRN4	Mitogen-activated protein kinase kinase kinase 3	MAP3K3	5.1	70.467	0	0	0	0	0	0	0	0	0	0	0	0	0	0	0	0
J3KT86	Aurora kinase B	AURKB	26.4	27.956	0	0	0	0	0	0	0	0	0	0	0	0	0	0	0	0
K7EP80	Calpain small subunit 1	CAPNS1	25.6	13.46	0	0	1	0	0	0	181920	0	0	0	86142	0	0	0	0	0
Q9BZL6	Serine/threonine-protein kinase D2;Serine/threonine-protein kinase D	PRKD2	15.3	96.749	0	0	1	0	0	0	61071	0	0	0	0	0	0	0	0	0
O00764	Pyridoxal kinase	PDXK	27.6	35.102	0	0	3	0	0	0	354160	0	0	0	233950	0	0	0	0	0
O14965	Aurora kinase A	AURKA	45.9	45.809	0	0	0	1	0	0	0	110240	0	0	0	0	0	0	0	0
O15254-2	Peroxisomal acyl-coenzyme A oxidase 3	ACOX3	10.3	69.574	0	0	0	0	0	0	0	0	0	0	0	0	0	0	0	0
O43741	5-AMP-activated protein kinase subunit beta-2	PRKAB2	39	30.302	0	0	0	0	0	0	0	0	0	0	0	0	0	0	0	0
O60563	Cyclin-T1	CCNT1	17.6	80.684	0	0	0	0	0	0	0	0	0	0	0	0	0	0	0	0
O75362	Zinc finger protein 217	ZNF217	1	115.27	0	0	1	0	0	0	778720	0	0	0	368730	0	0	0	1	0
O75716	Serine/threonine-protein kinase 16	STK16	20	34.656	0	0	1	0	0	0	452290	0	0	0	0	0	0	0	1	0
O75822	Eukaryotic translation initiation factor 3 subunit J	EIF3J	13.2	29.062	0	0	0	0	0	0	0	0	0	0	0	0	0	0	0	0
O94768	Serine/threonine-protein kinase 17B	STK17B	7.8	42.344	0	0	0	0	0	0	0	0	0	0	0	0	0	0	0	0
O94804	Serine/threonine-protein kinase 10	STK10	11	112.13	0	0	0	2	0	0	0	193500	0	0	0	224930	0	0	0	0
O94806	Serine/threonine-protein kinase D3	PRKD3	5.1	100.47	0	0	0	0	0	0	0	0	0	0	0	0	0	0	0	0
O94919	Endonuclease domain-containing 1 protein	ENDOD1	3.6	55.016	0	0	0	1	0	0	0	130780	0	0	0	128710	0	0	0	2
O95067	G2/mitotic-specific cyclin-B2	CCNB2	18.3	45.281	0	0	1	1	0	0	43214	21122	0	0	0	0	0	0	0	0
O95382-2			0.9	88.673	1	1	1	0	0	0	0	0	0	0	0	0	0	0	0	0
O95835-2	Serine/threonine-protein kinase LATS1	LATS1	13.6	76.192	0	0	0	0	0	0	0	0	0	0	0	0	0	0	0	0
O96013	Serine/threonine-protein kinase PAK 4	PAK4	41.3	64.071	0	0	0	0	0	0	0	0	0	0	0	0	0	0	0	0
P00533	Epidermal growth factor receptor	EGFR	20.7	134.28	0	0	0	0	0	0	0	0	0	0	0	0	0	0	0	0
Q93077	Histone H2A type 1-C;Histone H2A type 3;Histone H2A type 1-B/E	HIST1H2AC;HIST3H2A;HIST1H2AB	35.4	14.105	0	0	1	0	0	0	976890	0	0	0	462570	0	0	0	2	0
P05771	Protein kinase C beta type;Protein kinase C alpha type	PRKCB;PRKCA	5.7	76.868	0	0	0	0	0	0	0	0	0	0	0	0	0	0	0	0
P07305-2	Histone H1.0	H1F0	5.6	19.167	0	0	1	0	0	0	254310	0	0	0	120420	0	0	0	2	0
P07948-2			57.2	56.033	0	0	0	0	0	0	0	0	0	0	0	0	0	0	0	0
P07949-2	Proto-oncogene tyrosine-protein kinase receptor Ret;Soluble RET kinase fragment;Extracellular cell-membrane anchored RET cadherin 120 kDa fragment	RET	14.6	119.85	0	0	0	0	0	0	0	0	0	0	0	0	0	0	0	0
P10398	Serine/threonine-protein kinase A-Raf	ARAF	6.6	67.585	0	0	0	0	0	0	0	0	0	0	0	0	0	0	0	0
P11309-2	Serine/threonine-protein kinase pim-1;Serine/threonine-protein kinase pim-3	PIM1;PIM3	6.4	35.685	0	0	0	0	0	0	0	0	0	0	0	0	0	0	0	0
P14635	G2/mitotic-specific cyclin-B1	CCNB1	22.9	48.337	0	0	0	0	0	0	0	0	0	0	0	0	0	0	0	0
P15056	Serine/threonine-protein kinase B-raf;RAF proto-oncogene serine/threonine-protein kinase	BRAF;RAF1	9.8	84.436	0	0	0	1	0	0	122180	130750	0	0	0	218210	0	0	0	0
P16083	Ribosyldihydronicotinamide dehydrogenase [quinone]	NQO2	70.6	25.918	0	0	0	0	0	0	0	0	0	0	0	0	0	0	0	0
Q96QV6	Histone H2A type 1-A;Histone H2A.x;Histone H2A type 2-B	HIST1H2AA;H2AFX;HIST2H2AB	35.1	14.233	0	0	1	0	0	0	145600	0	0	0	68943	0	0	0	1	0
P20248	Cyclin-A2	CCNA2	14.4	48.55	0	0	0	0	0	0	0	0	0	0	0	0	0	0	0	0
P21709	Ephrin type-A receptor 1	EPHA1	3.2	108.13	0	0	0	0	0	0	0	0	0	0	0	0	0	0	0	0
P22694-4	cAMP-dependent protein kinase catalytic subunit beta	PRKACB	16.9	39.379	0	0	0	0	0	0	0	0	0	0	0	0	0	0	0	0
P22830	Ferrochelatase, mitochondrial;Ferrochelatase	FECH	35.7	47.862	0	0	0	1	0	0	0	53407	0	0	0	0	0	0	0	0
Q5T8H6	Ciliary neurotrophic factor receptor subunit alpha	CNTFR	5.1	28.832	0	0	0	0	0	0	0	0	0	0	0	0	0	0	0	0
P29317	Ephrin type-A receptor 2	EPHA2	42.4	108.27	0	0	0	0	0	0	0	0	0	0	0	0	0	0	0	0
P30154-5	Serine/threonine-protein phosphatase 2A 65 kDa regulatory subunit A beta isoform	PPP2R1B	5.9	52.213	0	0	0	0	0	0	0	0	0	0	0	0	0	0	0	0
P30825	High affinity cationic amino acid transporter 1	SLC7A1	1.6	67.638	0	0	1	0	0	0	99162	0	0	0	46954	0	0	0	1	0
Q0VAN0	RAC-beta serine/threonine-protein kinase	AKT2	16.7	51.083	0	0	0	0	0	0	0	0	0	0	0	0	0	0	0	0
P33552	Cyclin-dependent kinases regulatory subunit 2	CKS2	20.3	9.8602	0	0	0	0	0	0	0	0	0	0	0	0	0	0	0	0
P33981-2	Dual specificity protein kinase TTK	TTK	2.1	96.943	0	0	0	0	0	0	0	0	0	0	0	0	0	0	0	0
P36894	Bone morphogenetic protein receptor type-1A	BMPR1A	5.8	60.197	0	0	0	0	0	0	0	0	0	0	0	0	0	0	0	0
P41743	Protein kinase C iota type	PRKCI	14.6	68.262	0	0	0	0	0	0	0	0	0	0	0	0	0	0	0	0
P42685	Tyrosine-protein kinase FRK	FRK	46.7	58.253	0	0	0	0	0	0	0	0	0	0	0	0	0	0	0	0
P45984-3	Mitogen-activated protein kinase 9	MAPK9	30.1	44.223	0	0	0	1	0	0	0	137190	0	0	0	0	0	0	0	0
P46734-2	Dual specificity mitogen-activated protein kinase kinase 3	MAP2K3	8.5	36.172	0	0	0	0	0	0	0	0	0	0	0	0	0	0	0	0
P48730-2	Casein kinase I isoform delta	CSNK1D	26.4	46.832	0	0	0	1	0	0	0	76341	0	0	0	0	0	0	0	0
P49207	60S ribosomal protein L34	RPL34	7.7	13.293	0	0	1	0	0	0	436180	0	0	0	206530	0	0	0	2	0
P49591	Serine--tRNA ligase, cytoplasmic	SARS	5.4	58.777	0	0	2	1	0	0	517360	65623	0	0	244980	0	0	0	2	0
P49840	Glycogen synthase kinase-3 alpha	GSK3A	51.1	50.98	0	0	1	0	0	0	78295	0	0	0	0	0	0	0	0	0
P49841-2	Glycogen synthase kinase-3 beta	GSK3B	60.7	48.033	0	0	0	0	0	0	0	0	0	0	0	0	0	0	0	0
P50613	Cyclin-dependent kinase 7	CDK7	28.9	39.038	0	0	0	0	0	0	0	0	0	0	0	0	0	0	0	0
P51817	cAMP-dependent protein kinase catalytic subunit PRKX;Putative serine/threonine-protein kinase PRKY	PRKX;PRKY	7.5	40.895	0	0	0	0	0	0	0	0	0	0	0	0	0	0	0	0
P51946	Cyclin-H	CCNH	16.7	37.643	0	0	0	0	0	0	0	0	0	0	0	0	0	0	0	0
P51948	CDK-activating kinase assembly factor MAT1	MNAT1	16.8	35.823	0	0	0	0	0	0	0	0	0	0	0	0	0	0	0	0
P52564	Dual specificity mitogen-activated protein kinase kinase 6	MAP2K6	15	37.492	0	0	0	0	0	0	0	0	0	0	0	0	0	0	0	0
P53671-2	LIM domain kinase 2	LIMK2	16	69.904	0	0	0	0	0	0	0	0	0	0	0	0	0	0	0	0
P55263-4	Adenosine kinase	ADK	9.2	36.579	0	0	2	0	0	0	195400	0	0	0	103320	0	0	0	0	0
Q9BZU3	Cyclin-dependent kinases regulatory subunit 1	CKS1B	57.1	7.576	0	0	0	0	0	0	0	0	0	0	0	0	0	0	0	0
P82675	28S ribosomal protein S5, mitochondrial	MRPS5	3	48.006	0	0	1	0	0	0	295550	0	0	0	139940	0	0	0	3	0
P82914	28S ribosomal protein S15, mitochondrial	MRPS15	3.1	29.842	0	0	1	0	0	0	258300	0	0	0	122310	0	0	0	2	0
Q02487-2	Desmocollin-2	DSC2	1.2	93.768	0	0	1	0	0	0	76946	0	0	0	36435	0	0	0	1	0
Q04771	Activin receptor type-1	ACVR1	10.2	57.152	0	0	0	0	0	0	0	0	0	0	0	0	0	0	0	0
Q04912-2	Macrophage-stimulating protein receptor;Macrophage-stimulating protein receptor alpha chain;Macrophage-stimulating protein receptor beta chain	MST1R	4.1	147.28	0	0	0	0	0	0	0	0	0	0	0	0	0	0	0	0
Q05397-2			48.1	99.357	0	0	0	0	0	0	0	0	0	0	0	0	0	0	0	0
Q08345-2	Epithelial discoidin domain-containing receptor 1	DDR1	10.4	97.173	0	0	0	0	0	0	0	0	0	0	0	0	0	0	0	0
Q86VU3	Mitogen-activated protein kinase kinase kinase kinase;Mitogen-activated protein kinase kinase kinase kinase 2	MAP4K2	5.2	90.808	0	0	0	0	0	0	0	0	0	0	0	0	0	0	0	0
Q12860-2	Contactin-1	CNTN1	1.3	111.87	0	0	0	0	0	0	0	0	0	0	0	0	0	0	0	0
Q13163-2	Dual specificity mitogen-activated protein kinase kinase 5	MAP2K5	24.4	48.968	0	0	0	0	0	0	0	0	0	0	0	0	0	0	0	0
Q13233	Mitogen-activated protein kinase kinase kinase 1	MAP3K1	16.5	164.47	0	0	0	0	0	0	0	0	0	0	0	0	0	0	0	0
Q13470-2	Non-receptor tyrosine-protein kinase TNK1	TNK1	24.5	71.921	0	0	0	0	0	0	0	0	0	0	0	0	0	0	0	0
Q13554-7	Calcium/calmodulin-dependent protein kinase type II subunit beta	CAMK2B	24.5	50.955	0	0	0	0	0	0	0	0	0	0	0	0	0	0	0	0
Q13555-3			46.9	58.962	0	0	0	0	0	0	0	0	0	0	0	0	0	0	0	0
Q13555-9			44.8	60.742	0	0	0	0	0	0	0	0	0	0	0	0	0	0	0	0
Q13616	Cullin-1	CUL1	1.7	89.677	0	0	0	0	0	0	0	0	0	0	0	0	0	0	0	0
Q13705	Activin receptor type-2B	ACVR2B	6.2	57.723	0	0	0	0	0	0	0	0	0	0	0	0	0	0	0	0
Q5SQU3	cGMP-dependent protein kinase 1	PRKG1	7	74.957	0	0	0	0	0	0	0	0	0	0	0	0	0	0	0	0
Q14680-5	Maternal embryonic leucine zipper kinase	MELK	6.9	66.546	0	0	0	0	0	0	0	0	0	0	0	0	0	0	0	0
Q14980-4	Nuclear mitotic apparatus protein 1	NUMA1	1.5	200.09	0	0	2	0	0	0	163940	0	0	0	77628	0	0	0	2	0
Q15075	Early endosome antigen 1	EEA1	1.1	162.46	0	0	1	1	0	0	93898	59825	0	0	0	58877	0	0	0	0
Q15404	Ras suppressor protein 1	RSU1	24.9	31.54	0	0	0	0	0	0	0	0	0	0	0	0	0	0	0	0
Q15700-2			1	109.37	0	0	0	1	0	0	0	307930	0	0	0	303050	0	0	0	1
Q16513-3	Serine/threonine-protein kinase N2	PKN2	10.4	106.22	0	0	0	0	0	0	0	0	0	0	0	0	0	0	0	0
Q16539-2			56.9	41.493	0	0	0	0	0	0	0	0	0	0	0	0	0	0	0	0
Q16832	Discoidin domain-containing receptor 2	DDR2	9.9	96.735	0	0	0	0	0	0	0	0	0	0	0	0	0	0	0	0
Q2M2I8	AP2-associated protein kinase 1	AAK1	29.8	103.88	0	0	0	0	0	0	0	0	0	0	0	0	0	0	0	0
Q5C9Z4	Nucleolar MIF4G domain-containing protein 1	NOM1	1.5	96.256	0	0	1	0	0	0	0	0	0	0	0	0	0	0	0	0
Q6DT37	Serine/threonine-protein kinase MRCK gamma	CDC42BPG	4.2	172.46	0	0	0	0	0	0	0	0	0	0	0	0	0	0	0	0
Q6PHR2-3	Serine/threonine-protein kinase ULK3	ULK3	41.7	53.217	0	0	0	0	0	0	0	0	0	0	0	0	0	0	0	0
Q6UWP7-3	Lysocardiolipin acyltransferase 1	LCLAT1	5.6	44.561	0	0	0	1	0	0	0	224610	0	0	0	221050	0	0	0	2
Q71RC9	Small integral membrane protein 5	SMIM5	11.7	8.5403	1	0	0	1	0	0	0	0	0	0	0	0	0	0	0	0
Q8TD08-2	Mitogen-activated protein kinase 15	MAPK15	3.1	28.696	0	0	0	0	0	0	0	0	0	0	0	0	0	0	0	0
Q8TDD1	ATP-dependent RNA helicase DDX54	DDX54	1.2	98.594	0	0	1	0	0	0	160270	0	0	0	75887	0	0	0	1	0
Q8TDN4-4	CDK5 and ABL1 enzyme substrate 1	CABLES1	5.6	34.593	0	0	0	0	0	0	0	0	0	0	0	0	0	0	0	0
Q8TDN6	Ribosome biogenesis protein BRX1 homolog	BRIX1	5.1	41.401	0	0	2	0	0	0	736570	0	0	0	348770	0	0	0	1	0
Q8TEA8	D-tyrosyl-tRNA(Tyr) deacylase 1	DTD1	7.2	23.423	0	0	0	1	0	0	0	344560	0	0	0	339100	0	0	0	2
Q92522	Histone H1x	H1FX	7	22.487	0	0	1	1	0	0	331190	35125	0	0	0	34568	0	0	3	0
Q92621	Nuclear pore complex protein Nup205	NUP205	0.6	227.92	0	0	0	0	0	0	0	0	0	0	0	0	0	0	0	0
Q92844	TRAF family member-associated NF-kappa-B activator	TANK	30.1	47.815	0	0	0	0	0	0	0	0	0	0	0	0	0	0	0	0
Q96DR7-3			2.5	48.167	0	0	0	1	0	0	0	309120	0	0	0	304220	0	0	0	1
Q96RR4-6	Calcium/calmodulin-dependent protein kinase kinase 2	CAMKK2	29	54.123	0	0	0	0	0	0	0	0	0	0	0	0	0	0	0	0
Q96S44	TP53-regulating kinase	TP53RK	7.1	28.16	0	0	1	0	0	0	75483	0	0	0	0	0	0	0	0	0
Q99575	Ribonucleases P/MRP protein subunit POP1	POP1	6.5	114.71	0	0	5	0	0	0	1472800	0	0	0	636810	0	0	0	11	0
Q99640-3	Membrane-associated tyrosine- and threonine-specific cdc2-inhibitory kinase	PKMYT1	22.4	53.542	0	0	0	0	0	0	0	0	0	0	0	0	0	0	0	0
Q9BUQ8	Probable ATP-dependent RNA helicase DDX23	DDX23	1	95.581	0	0	1	0	0	0	0	0	0	0	0	0	0	0	0	0
Q9BVP2-2	Guanine nucleotide-binding protein-like 3	GNL3	8	60.54	0	0	3	0	0	0	1147000	0	0	0	543130	0	0	0	3	0
Q9H093	NUAK family SNF1-like kinase 2	NUAK2	3	69.611	0	0	0	0	0	0	0	0	0	0	0	0	0	0	0	0
Q9H0K1	Serine/threonine-protein kinase SIK2	SIK2	15.3	103.91	0	0	0	0	0	0	0	0	0	0	0	0	0	0	0	0
Q9H2G2-2	STE20-like serine/threonine-protein kinase	SLK	13.8	138.99	0	0	1	3	0	0	88997	273300	0	0	0	417440	0	0	0	0
Q9H479	Fructosamine-3-kinase	FN3K	34	35.171	0	0	0	0	0	0	0	0	0	0	0	0	0	0	0	0
Q9NPF4	Probable tRNA threonylcarbamoyladenosine biosynthesis protein OSGEP	OSGEP	14.6	36.426	0	0	1	0	0	0	146490	0	0	0	0	0	0	0	0	0
Q9NUQ2	1-acyl-sn-glycerol-3-phosphate acyltransferase epsilon	AGPAT5	3.3	42.072	0	0	1	1	0	0	205650	47362	0	0	0	46612	0	0	3	0
Q9NV56	MRG/MORF4L-binding protein	MRGBP	18.1	22.417	0	0	0	3	0	0	0	431450	0	0	0	424620	0	0	0	6
Q9NWZ3	Interleukin-1 receptor-associated kinase 4	IRAK4	19.8	51.529	0	0	0	1	0	0	0	39773	0	0	0	0	0	0	0	0
Q9NYL2-2	Mitogen-activated protein kinase kinase kinase MLT	MLTK;ZAK	15.8	51.582	0	0	0	0	0	0	0	0	0	0	0	0	0	0	0	0
Q9UBQ7	Glyoxylate reductase/hydroxypyruvate reductase	GRHPR	7.3	35.668	0	0	1	0	0	0	241960	0	0	0	114570	0	0	0	1	0
Q9UHD2	Serine/threonine-protein kinase TBK1	TBK1	46.2	83.641	0	0	0	1	0	0	0	129300	0	0	0	0	0	0	0	0
Q9UIQ6-3	Leucyl-cystinyl aminopeptidase;Leucyl-cystinyl aminopeptidase, pregnancy serum form	LNPEP	1.5	115.06	0	0	1	0	0	0	128140	0	0	0	60674	0	0	0	1	0
Q9UL54-2	Serine/threonine-protein kinase TAO2	TAOK2	1.2	119.28	0	0	0	0	0	0	0	0	0	0	0	0	0	0	0	0
Q9UQE7	Structural maintenance of chromosomes protein 3	SMC3	1.9	141.54	0	0	1	2	0	0	208430	124980	0	0	0	123000	0	0	0	2
Q9Y243-2	RAC-gamma serine/threonine-protein kinase	AKT3	9.2	54.031	0	0	0	0	0	0	0	0	0	0	0	0	0	0	0	0
Q9Y2U5	Mitogen-activated protein kinase kinase kinase 2	MAP3K2	11.8	69.74	0	0	0	0	0	0	0	0	0	0	0	0	0	0	0	0
Q9Y3C4-2	TP53RK-binding protein	TPRKB	41.5	16.093	0	0	2	0	0	0	326720	0	0	0	150450	0	0	0	0	0
Q9Y3U8	60S ribosomal protein L36	RPL36	10.5	12.254	0	0	1	0	0	0	220410	0	0	0	104370	0	0	0	1	0
Q9Y478	5-AMP-activated protein kinase subunit beta-1	PRKAB1	53.7	30.382	0	0	0	0	0	0	0	0	0	0	0	0	0	0	0	0
Q9Y4K4	Mitogen-activated protein kinase kinase kinase kinase 5	MAP4K5	22.1	95.039	0	0	0	0	0	0	0	0	0	0	0	0	0	0	0	0
Q9Y512	Sorting and assembly machinery component 50 homolog	SAMM50	3.8	51.976	0	0	2	0	0	0	200440	0	0	0	86860	0	0	0	0	0
Q9Y5S2	Serine/threonine-protein kinase MRCK beta	CDC42BPB	16.1	194.31	0	0	0	0	0	0	0	0	0	0	0	0	0	0	0	0
Q9Y6I9	Testis-expressed sequence 264 protein	TEX264	8.3	34.188	0	0	0	0	0	0	0	0	0	0	0	0	0	0	0	0
Q9Y6M4-6	Casein kinase I isoform gamma-3	CSNK1G3	15.8	36.491	0	0	0	0	0	0	0	0	0	0	0	0	0	0	0	0

## Sheet: explanation
	Unique peptides	A unique peptide is a peptide which exists only in one protein, although this peptide may appear more than once in the same protein.
	MS/MS count	The number of unique spectra is a semi-quantitative measure for protein quantity and relates to the number of tandem mass spectra generated in an experiment which lead to the identification of a peptide for a given protein. The term unique means that this peptide is unique for this data set
	intensities	Summed up extracted ion current (XIC) of all isotopic clusters associated with the identified sequence.
	LFQ intensities	LFQ stands for label-free quantification, which is a technique that derives quantitative information from integrated signal intensities of the respective precursor ions in the MS1 spectra.
