# Supplementary material for: Probing SH2-domains using Inhibitor Affinity Purification (IAP)
Source: Proteome Sci. 2014 Jul 16;12:41. doi: 10.1186/1477-5956-12-41 (PMC4110944; doi:10.1186/1477-5956-12-41)
Supplement: Additional file 4 — Proteomic data. Data set of the pervanadate depletion experiments. [file 1477-5956-12-41-S4.xlsx]

## Sheet: MaxQuant data
Supplementary Table S1
Pervanadate treatment of Colo205 cells and subsequent Pulldowns with probe 1 immobilized beads
SH2 domain containing proteins are highlighted in green
Accession	Protein name	Gene names	Sequence coverage [%]	Mol. weight [kDa]	Unique peptides						LFQ intensities						MS/MS count						p-value
					H2O_1	H2O_2	H2O_3	PV_x001F__1	PV_2	PV_3	H2O_1	H2O_2	H2O_3	PV_x001F__1	PV_2	PV_3	H2O_1	H2O_2	H2O_3	PV_x001F__1	PV_2	PV_3
P42336	Phosphatidylinositol 4,5-bisphosphate 3-kinase catalytic subunit alpha isoform	PIK3CA	44.7	124.28	41	42	43	1	1	1	35308000	27705000	26357000	0	0	0	72	86	91	0	0	0	1.77924e-06
P27986	Phosphatidylinositol 3-kinase regulatory subunit alpha	PIK3R1	43.8	83.597	28	27	26	1	5	11	69794000	46975000	50641000	0	165480	848640	76	90	76	0	1	3	0.000928954
P42338	Phosphatidylinositol 4,5-bisphosphate 3-kinase catalytic subunit beta isoform	PIK3CB	35.7	122.76	33	33	33	2	3	5	31933000	29107000	22533000	47458	35572	315570	63	68	63	0	0	2	0.00109074
F5H5X1	Splicing factor, suppressor of white-apricot homolog	SFSWAP	3.7	59.364	1	2	0	2	2	0	0	112170	0	168420	182580	0	0	0	0	0	2	0	0.00165423
Q12834	Cell division cycle protein 20 homolog	CDC20	4.2	54.722	2	2	2	1	2	0	67465	74979	61544	0	171180	0	0	0	0	2	3	0	0.0020026
Q9UN86-2	Ras GTPase-activating protein-binding protein 2	G3BP2	27.4	50.817	7	7	7	6	7	8	2240400	2609300	2587500	4099200	4567400	5851700	5	10	10	7	14	14	0.00477022
Q14966-4	Zinc finger protein 638	ZNF638	7.6	128.49	4	4	3	5	6	3	334780	308920	389810	632370	566310	512930	0	1	0	4	8	0	0.00516801
Q9P032	NADH dehydrogenase [ubiquinone] 1 alpha subcomplex assembly factor 4	NDUFAF4	13.7	20.266	0	2	2	2	2	0	0	114880	99965	137010	157420	0	0	0	0	3	3	0	0.00529331
Q9BQ61	Uncharacterized protein C19orf43	C19orf43	15.3	18.419	2	2	2	2	2	1	336120	317850	291280	0	191530	0	1	2	1	0	1	1	0.00557408
O00459	Phosphatidylinositol 3-kinase regulatory subunit beta	PIK3R2	44.6	81.544	26	26	26	0	1	2	31899000	7580100	7163000	0	0	693070	52	45	38	0	0	0	0.00620939
Q9BXB5-2	Oxysterol-binding protein-related protein 10;Oxysterol-binding protein;Oxysterol-binding protein-related protein 11	OSBPL10;OSBPL11	3.7	77.234	2	2	2	2	2	0	123820	128340	108340	166250	169490	0	0	0	2	2	0	0	0.00635184
O43290	U4/U6.U5 tri-snRNP-associated protein 1	SART1	8.4	90.254	4	4	3	5	5	4	385500	326930	282080	550990	488550	571170	1	3	0	8	4	3	0.00869067
K7EMH1	60S ribosomal protein L22	RPL22	52.8	10.422	5	4	4	6	6	4	9684500	9765100	8537600	19217000	13307000	18087000	5	7	8	11	11	8	0.00878953
P29144	Tripeptidyl-peptidase 2	TPP2	2.5	138.35	2	2	2	1	1	1	254280	211260	193480	0	0	0	3	1	5	1	0	1	0.012498
Q6ZNL6-2	FYVE, RhoGEF and PH domain-containing protein 5	FGD5	6.1	61.238	0	2	0	2	2	0	0	134100	0	160190	175500	0	0	1	0	1	1	0	0.0126387
O00567	Nucleolar protein 56	NOP56	25.6	66.049	4	7	6	9	9	6	586490	547960	804320	2460700	2155900	1148200	3	2	7	12	14	3	0.0161105
P24666	Low molecular weight phosphotyrosine protein phosphatase	ACP1	25.9	18.042	3	3	3	1	3	0	299680	247170	324700	0	196590	0	1	0	2	0	0	0	0.0162855
P62750	60S ribosomal protein L23a	RPL23A	54.5	17.695	13	13	14	16	16	14	10146000	13577000	18285000	44417000	27486000	30220000	23	21	25	44	42	26	0.016351
B0QXZ8	HMG domain-containing protein 4	HMGXB4	6	30.39	1	1	0	1	1	0	0	130860	0	142530	160180	0	0	1	0	3	2	0	0.017391
F6T1Q0	2,5-phosphodiesterase 12	PDE12	5.5	52.175	2	2	1	2	2	0	135380	125540	0	144860	157370	0	0	0	0	0	2	0	0.0177238
H0Y4W2	Transformation/transcription domain-associated protein	TRRAP	2.1	405.8	5	5	4	5	6	1	485050	511880	457010	268970	280610	0	1	1	0	2	4	0	0.0178004
B8ZZU8	Transcription elongation factor B polypeptide 2	TCEB2	31	12.527	3	2	2	3	2	2	827350	738320	642240	565810	542790	518890	3	1	2	2	2	1	0.0178318
P00519	Tyrosine-protein kinase ABL1	ABL1	10.5	122.87	1	0	1	6	4	8	0	0	0	551210	472570	2408800	0	0	0	0	0	13	0.0178325
Q9NXW2	DnaJ homolog subfamily B member 12	DNAJB12	8.8	41.818	2	2	2	1	1	1	246470	286340	185260	0	0	0	2	3	2	1	2	0	0.0188102
Q7Z406	Myosin-14	MYH14	6.2	227.87	6	5	6	4	6	6	1096800	1141500	1320100	484920	517650	842220	5	8	7	1	2	3	0.0200333
Q96HS1	Serine/threonine-protein phosphatase PGAM5, mitochondrial	PGAM5	37.4	32.004	9	9	8	6	7	6	2517200	2033200	1610400	1120500	1312600	959630	11	11	7	2	4	0	0.0202212
Q8WUA4	General transcription factor 3C polypeptide 2	GTF3C2	5.3	100.68	2	2	2	3	3	0	127710	135000	120620	176830	210360	0	0	0	0	1	3	0	0.023854
D6RAN4	60S ribosomal protein L9	RPL9	36.8	20.874	2	4	2	6	6	3	623160	491300	582000	1382000	1543000	802690	1	1	2	10	3	1	0.0243613
Q9H329-2	Band 4.1-like protein 4B	EPB41L4B	39.8	58.566	6	11	10	11	13	8	785530	1358500	1465900	2318200	2628200	2187300	3	4	16	20	27	7	0.0248229
Q9H061	Transmembrane protein 126A	TMEM126A	14.9	21.527	2	2	2	2	2	0	170350	164020	163290	157570	147980	0	0	2	4	1	1	0	0.0256082
Q00325-2	Phosphate carrier protein, mitochondrial	SLC25A3	32.4	39.958	12	10	12	10	10	11	9901300	9618200	8758600	6038100	7981900	5930700	18	23	17	18	13	13	0.0257065
F5GY55	DNA damage-binding protein 1	DDB1	9.4	121.71	8	8	8	7	6	8	1388000	1407800	1246100	831610	1016100	1106200	8	8	8	4	2	1	0.0264468
Q13247-3	Serine/arginine-rich splicing factor 6	SRSF6	13.4	38.418	3	4	4	3	3	4	384990	361180	412070	596170	451970	526590	2	3	1	2	3	2	0.0270511
P02545	Prelamin-A/C;Lamin-A/C	LMNA	32.1	74.139	16	16	19	16	17	15	5662200	5186200	6248300	4597400	4875000	4397000	24	18	21	15	21	14	0.0281432
P21796	Voltage-dependent anion-selective channel protein 1	VDAC1	44.5	30.772	8	9	8	6	7	6	3744700	2379500	5681100	1591600	1190600	1712600	9	5	17	4	1	4	0.0290168
E9PIN3	Nuclear RNA export factor 1	NXF1	5	68.106	1	2	0	2	2	0	0	123640	0	243400	293820	0	0	1	0	6	6	0	0.0290333
P23246	Splicing factor, proline- and glutamine-rich	SFPQ	32.5	76.149	16	18	15	18	16	15	6403300	6662000	9950200	15272000	11833000	21678000	20	26	28	32	37	46	0.030139
P51148	Ras-related protein Rab-5C	RAB5C	22.7	23.482	3	3	3	3	3	3	1142600	948850	1497700	743140	788710	606390	7	6	9	1	5	6	0.0306157
Q9NZ08	Endoplasmic reticulum aminopeptidase 1	ERAP1	5.7	107.23	4	4	4	4	4	3	612000	485860	607790	446390	395890	443230	7	4	6	4	3	2	0.0307666
Q16186	Proteasomal ubiquitin receptor ADRM1	ADRM1	8.1	42.153	3	3	3	3	3	2	916300	1255300	1418000	748340	804920	747080	1	3	4	4	2	2	0.0316084
Q01081	Splicing factor U2AF 35 kDa subunit;Splicing factor U2AF 26 kDa subunit	U2AF1;U2AF1L4	29.2	27.872	6	6	6	7	7	5	2302400	3318400	2169700	4441700	7121800	4163800	2	7	9	12	12	6	0.032532
F5GX33	Calcium-binding mitochondrial carrier protein Aralar2	SLC25A13	24.2	62.244	6	7	7	6	6	2	1393200	1389700	1132700	609320	959720	873060	8	9	10	3	7	0	0.0346539
Q9NSI2-2	Protein FAM207A	FAM207A	32.6	23.944	2	4	3	4	5	2	369250	378100	346250	684070	720990	438320	0	4	4	6	6	0	0.0355337
Q01844-6	RNA-binding protein EWS	EWSR1	17.7	62.507	2	2	2	2	2	2	52474000	68254000	66739000	86802000	80709000	109800000	42	55	55	66	67	67	0.0359217
P62158	Calmodulin	CALM1;CALM2;CALM3	22.1	16.837	2	2	2	2	2	1	638430	468830	940310	242910	238390	407610	3	5	3	0	3	0	0.0365254
P23229-4	Integrin alpha-6;Integrin alpha-6 heavy chain;Integrin alpha-6 light chain	ITGA6	17.9	119.09	12	14	14	13	11	13	3583100	2571400	2926300	926070	1029600	2167600	11	10	17	1	2	5	0.039559
P62820-2	Ras-related protein Rab-1A	RAB1A	45.4	15.33	2	1	2	1	1	1	1366800	1176700	1542600	516960	800240	979050	5	4	10	1	1	8	0.0415491
P53618	Coatomer subunit beta	COPB1	8.4	107.14	6	6	6	6	6	4	1168000	1269800	1193100	771440	987760	1023900	6	5	8	2	2	0	0.0418676
Q68CZ2	Tensin-3	TNS3	42.8	155.26	33	32	33	15	17	27	22326000	17220000	14589000	2487700	2712500	10806000	57	55	53	5	7	31	0.0422099
P48634	Protein PRRC2A	PRRC2A	12.6	228.86	9	7	7	14	14	7	671900	770460	776940	2635800	2526400	1003900	0	0	0	14	18	0	0.0422982
P51532-5	Transcription activator BRG1	SMARCA4	6.4	181.26	3	3	1	4	5	1	286470	330210	247940	489100	581750	354420	0	1	0	5	8	0	0.0436952
H3BRG4	Cytochrome b-c1 complex subunit 2, mitochondrial	UQCRC2	10.7	44.634	3	3	3	3	3	2	538310	426690	796100	370820	307370	262320	1	1	5	3	0	0	0.0438194
Q9BXS6-2	Nucleolar and spindle-associated protein 1	NUSAP1	40.5	49.323	10	12	12	15	14	12	1468200	1831400	2355300	5894000	4541100	2610900	1	6	10	21	30	8	0.0442069
P62851	40S ribosomal protein S25	RPS25	29.6	13.742	4	5	5	5	5	5	1496300	1872500	2805100	6101400	4459800	3051100	3	5	5	7	7	5	0.0445828
Q9UI10-3	Translation initiation factor eIF-2B subunit delta	EIF2B4	5.7	57.457	2	2	2	2	2	0	95002	116390	102270	143480	249770	0	0	0	0	1	2	0	0.0450699
Q59GN2	Putative 60S ribosomal protein L39-like 5;60S ribosomal protein L39	RPL39P5;RPL39	19.6	6.3225	1	1	1	1	1	1	349140	234800	417740	1075700	544020	603840	0	0	2	4	1	1	0.0458613
Q9Y5J1	U3 small nucleolar RNA-associated protein 18 homolog	UTP18	12.6	62.003	2	2	5	5	5	2	367550	346140	511650	1125700	1090500	535680	0	0	1	4	7	1	0.046727
Q14980-2	Nuclear mitotic apparatus protein 1	NUMA1	7.9	236.51	9	8	5	11	11	7	534180	600610	409770	1258300	845590	705210	4	4	2	10	9	3	0.0472412
E7EU96	Casein kinase II subunit alpha 3;Casein kinase II subunit alpha	CSNK2A1;CSNK2A3	21.8	45.31	5	6	5	5	6	4	2224300	2343600	1886200	1203500	1536800	1766100	6	13	6	1	11	4	0.0473474
Q9H0A0	N-acetyltransferase 10	NAT10	19.5	115.73	9	11	10	15	14	9	1378500	1686400	1554700	3235600	2996700	1831200	4	7	7	22	20	6	0.0475028
P18827	Syndecan-1	SDC1	16.1	32.461	4	4	5	3	4	4	2363600	1725300	4259500	461610	574530	1489300	4	5	14	1	0	4	0.0476279
P16144-4	Integrin beta-4	ITGB4	28.9	194.46	36	36	36	28	31	33	15379000	10913000	12118000	4936800	4223200	9673100	54	53	48	21	22	30	0.0481306
Q8WU90	Zinc finger CCCH domain-containing protein 15	ZC3H15	8	48.602	1	0	2	2	2	1	0	0	151360	250400	207980	0	0	0	0	2	0	1	0.0509377
P21333-2	Filamin-A	FLNA	6.1	280.01	8	8	7	7	6	5	869630	883560	1113800	774050	605550	737290	4	5	9	4	5	0	0.0510528
B9A067	Mitochondrial inner membrane protein	IMMT	13.2	78.973	6	6	5	3	2	5	1035900	659360	671880	358970	313310	581460	6	6	4	1	0	1	0.0529231
Q13882	Protein-tyrosine kinase 6	PTK6	32.2	51.834	12	13	11	2	4	9	3870400	1977400	2300900	339600	364050	1624600	13	15	8	0	1	4	0.0533483
P08243-2	Asparagine synthetase [glutamine-hydrolyzing]	ASNS	4.3	62.168	0	2	1	2	2	0	0	109130	0	134230	217970	0	0	0	0	1	2	0	0.0547197
P62829	60S ribosomal protein L23	RPL23	46.4	14.865	3	3	6	7	7	5	1024900	1425700	1865800	8255500	6422700	2055700	4	3	7	16	10	8	0.0561572
O00743-2	Serine/threonine-protein phosphatase 6 catalytic subunit	PPP6C	12.4	32.532	2	2	3	2	2	2	379020	396400	584220	228990	282530	334160	1	2	4	0	1	0	0.0563679
Q86TU7	Histone-lysine N-methyltransferase setd3	SETD3	4	67.256	2	2	0	2	2	0	127000	125820	0	170050	132260	0	2	2	0	2	3	0	0.0566327
E9PJ54	7-dehydrocholesterol reductase	DHCR7	18.9	18.265	2	2	2	1	2	1	214730	210850	359030	0	173310	0	0	1	3	0	1	1	0.0570537
P28070	Proteasome subunit beta type-4	PSMB4	20.1	29.204	4	4	4	4	4	2	933870	758400	1015400	540880	674460	731030	2	2	6	4	2	2	0.0573111
Q86Y91-2	Kinesin-like protein KIF18B	KIF18B	3.1	91.964	0	2	0	2	2	0	0	134130	0	375800	238470	0	0	0	0	2	2	0	0.0576651
Q9NRC8	NAD-dependent protein deacetylase sirtuin-7	SIRT7	9.8	44.898	0	2	1	3	2	0	0	153530	0	307830	342080	0	0	0	0	4	2	0	0.0596088
P08579	U2 small nuclear ribonucleoprotein B	SNRPB2	50.2	25.486	5	6	5	7	7	4	4227900	4534700	4061000	3901600	3804100	3337700	6	10	4	17	15	7	0.060504
P14866	Heterogeneous nuclear ribonucleoprotein L	HNRNPL	20.9	64.132	7	7	7	7	7	4	1315600	1664400	1841800	1325500	1139100	1010100	5	9	20	6	5	1	0.0630623
P11387	DNA topoisomerase 1	TOP1	46.3	90.725	24	27	22	31	31	24	20595000	23558000	13117000	64377000	56963000	24845000	55	55	29	118	98	47	0.0631429
Q00839	Heterogeneous nuclear ribonucleoprotein U	HNRNPU	44	90.583	34	34	29	36	35	29	48320000	64530000	51532000	67901000	66711000	82819000	45	79	76	91	89	64	0.0647895
B4DVK3	SURP and G-patch domain-containing protein 1	SUGP1	28.1	20.507	2	3	1	2	3	0	0	147640	0	164450	222260	0	0	0	0	2	2	0	0.0654618
Q99459	Cell division cycle 5-like protein	CDC5L	7.2	92.25	3	4	3	4	4	3	334770	379550	274930	593830	717230	386880	0	2	0	4	4	0	0.065476
F8W871	Fragile X mental retardation syndrome-related protein 1;Fragile X mental retardation protein 1;Fragile X mental retardation syndrome-related protein 2	FMR1;FXR1;FXR2	8.8	28.957	1	2	2	2	2	2	0	233820	227180	346280	308930	371920	0	1	0	2	1	0	0.0660334
P46013	Antigen KI-67	MKI67	8.6	358.69	11	14	10	17	16	8	1150100	1369600	713700	2862600	2379000	1418900	2	7	3	19	20	2	0.0665299
P05141	ADP/ATP translocase 2	SLC25A5	47.3	32.852	6	5	5	6	6	4	55074000	51346000	58590000	44169000	46315000	31494000	37	43	36	36	34	26	0.0686593
Q9Y520-3	Protein PRRC2C	PRRC2C	4.3	295.73	6	6	4	9	9	6	516840	600770	479450	1195700	1178200	598070	1	3	0	15	9	0	0.0721132
Q15019	Septin-2	SEPT2	16.3	41.487	3	3	3	3	3	3	720990	522410	477150	416330	416330	416330	6	4	9	4	5	0	0.0721151
B4DKM5	Voltage-dependent anion-selective channel protein 2	VDAC2	25.5	27.478	4	3	4	2	4	2	863790	578350	1330500	516550	492030	441980	2	2	5	0	1	0	0.072799
Q9H9L3	Interferon-stimulated 20 kDa exonuclease-like 2	ISG20L2	16.4	39.153	3	3	1	4	4	3	202570	205900	0	672350	528720	221850	0	1	2	8	10	0	0.0734122
Q07955	Serine/arginine-rich splicing factor 1	SRSF1	21	27.744	5	5	3	5	4	3	1190500	1236800	1103000	1108500	765520	781630	7	5	4	7	2	2	0.0748784
Q9UKD2	mRNA turnover protein 4 homolog	MRTO4	15.1	27.56	1	1	2	3	3	0	0	0	154560	611700	720900	0	0	0	0	3	4	0	0.0772913
Q13283	Ras GTPase-activating protein-binding protein 1	G3BP1	43.3	52.164	12	13	12	12	13	12	5818500	6447000	4242500	6470900	9598600	11560000	24	24	21	28	30	34	0.0772919
P42677	40S ribosomal protein S27	RPS27	40.5	9.461	5	5	5	5	5	5	946790	1278600	1543300	3252800	2230500	1552000	5	8	10	8	9	9	0.080008
P16422	Epithelial cell adhesion molecule	EPCAM	9.2	34.932	2	2	3	0	1	2	325610	334980	585620	0	0	317730	1	1	4	0	1	0	0.0804154
Q86UE4	Protein LYRIC	MTDH	36.6	63.836	17	15	12	17	17	13	4521200	4947600	2674300	5314100	7146400	7039600	12	14	6	19	23	14	0.0807021
B7Z9L0	T-complex protein 1 subunit delta	CCT4	13.7	52.33	5	5	5	4	5	4	1653700	1940100	2819400	1270700	1531900	1449000	6	6	11	6	5	2	0.0812467
B4E241	Serine/arginine-rich splicing factor 3	SRSF3	53.2	14.203	6	7	7	7	7	6	8348200	7212700	6647500	10907000	9190100	8262400	14	11	15	14	19	16	0.0817914
P28066	Proteasome subunit alpha type-5	PSMA5	28.2	26.411	5	5	5	5	5	5	1387000	1709300	2202100	986970	951290	1471700	7	9	14	6	8	2	0.083704
Q13435	Splicing factor 3B subunit 2	SF3B2	5.5	100.23	3	3	3	4	4	3	269220	254770	292070	285380	348750	380110	0	0	0	6	4	0	0.086592
Q9Y383	Putative RNA-binding protein Luc7-like 2	LUC7L2	16.6	46.513	6	6	6	7	6	6	552870	949240	1003000	3086400	2775400	986740	1	5	6	14	18	4	0.0871543
O60264	SWI/SNF-related matrix-associated actin-dependent regulator of chromatin subfamily A member 5	SMARCA5	3.3	121.9	2	2	1	2	3	0	115190	127030	0	136960	222950	0	0	0	0	0	5	0	0.0874052
Q9UI09	NADH dehydrogenase [ubiquinone] 1 alpha subcomplex subunit 12	NDUFA12	20	17.114	2	2	2	1	2	0	244050	269270	246890	0	236150	0	2	2	2	1	1	0	0.0897488
J3QT28	Mitotic checkpoint protein BUB3	BUB3	32	31.703	7	6	7	5	7	6	1616300	1467700	1879600	1089800	1511100	911110	8	8	11	6	12	4	0.092175
B1AK87	F-actin-capping protein subunit beta	CAPZB	9.2	29.295	2	2	2	2	2	2	558490	422150	776880	419510	338390	375920	2	1	5	2	0	0	0.0926715
P12931	Proto-oncogene tyrosine-protein kinase Src	SRC	31.5	59.834	9	8	8	8	1	1	4458700	3471800	3568600	3053100	0	0	16	13	14	14	0	0	0.0928768
P62263	40S ribosomal protein S14	RPS14	41.7	16.273	6	6	7	9	9	4	3154900	3411400	3249500	9773500	7342000	3553300	7	7	7	18	18	3	0.093406
Q9NQS1	Cell death regulator Aven	AVEN	22.9	38.506	5	6	5	6	6	6	1615600	1485800	1251300	1936300	1891200	3641100	7	9	7	7	6	11	0.0941812
Q14684	Ribosomal RNA processing protein 1 homolog B	RRP1B	23.9	84.427	7	8	10	13	13	7	622920	668110	714290	4351500	2911900	757230	1	1	1	19	20	1	0.0943183
O15042-2	U2 snRNP-associated SURP motif-containing protein	U2SURP	11.3	118.23	3	5	4	8	8	3	439890	673730	562210	1054000	1353900	629050	0	2	3	11	13	0	0.0945318
B4E2D5	Transcription factor SPT20 homolog	SUPT20H	5.8	56.056	2	2	2	2	2	0	219020	231260	146900	133830	137020	0	2	1	0	3	3	0	0.097649
Q9BYG3	MKI67 FHA domain-interacting nucleolar phosphoprotein	MKI67IP	28	34.222	3	3	1	7	6	2	286800	250850	0	724730	775460	264670	0	0	0	8	9	0	0.0982912
Q9BVK6	Transmembrane emp24 domain-containing protein 9	TMED9	8.5	27.277	2	2	2	2	2	1	332760	202540	589670	184660	184260	0	2	2	2	1	0	0	0.0984366
Q01650	Large neutral amino acids transporter small subunit 1	SLC7A5	6.7	55.01	2	2	2	2	2	2	438780	385980	324400	200160	354890	208150	4	4	4	3	4	1	0.0990308
P35998	26S protease regulatory subunit 7	PSMC2	7.4	48.633	3	3	3	2	2	3	321610	343170	503200	0	0	342570	1	1	2	0	0	1	0.0992047
Q8NCA5-2	Protein FAM98A	FAM98A	12.2	55.272	4	4	4	2	4	4	510750	407100	395990	470740	675590	803600	2	2	3	2	2	8	0.0997966
P51149	Ras-related protein Rab-7a	RAB7A	47.3	23.489	7	5	8	7	8	5	1333300	1058200	1645200	814800	794840	1176800	3	2	7	4	3	3	0.107908
Q9Y224	UPF0568 protein C14orf166	C14orf166	29.1	28.068	6	5	5	5	5	6	918650	766030	480870	960160	1009900	1373700	4	3	2	5	5	9	0.109798
Q15717	ELAV-like protein 1	ELAVL1	10.1	36.091	3	3	3	1	3	0	330790	287390	490910	0	321890	0	1	2	1	1	2	0	0.11015
Q86U38	Nucleolar protein 9	NOP9	8.5	69.437	0	1	2	4	4	1	0	0	176360	549600	297490	0	0	0	0	8	3	0	0.111131
Q9NPE3	H/ACA ribonucleoprotein complex subunit 3	NOP10	45.3	7.7059	2	2	2	2	2	2	196570	193890	164100	211430	199710	239960	0	0	0	0	2	0	0.112939
Q96Q89-3	Kinesin-like protein KIF20B	KIF20B	8.4	206.13	9	9	3	11	11	9	858010	1074400	469610	1894100	1556500	983440	5	9	1	14	13	1	0.113874
P47755	F-actin-capping protein subunit alpha-2	CAPZA2	15	32.949	2	2	2	2	2	2	424550	535910	405530	206150	271830	422130	1	3	3	0	0	1	0.114922
P62081	40S ribosomal protein S7	RPS7	59.8	22.127	10	9	9	10	10	8	7575100	11609000	8437400	15635000	16285000	9934500	22	27	17	32	32	12	0.11527
Q96AG4	Leucine-rich repeat-containing protein 59	LRRC59	42.3	34.93	11	10	11	12	12	11	22321000	23129000	13290000	22967000	35492000	31902000	23	28	27	24	33	27	0.115858
O43615	Mitochondrial import inner membrane translocase subunit TIM44	TIMM44	24.6	51.355	7	10	9	11	8	5	1005100	1322700	1298100	1554000	2047900	1346400	3	8	9	10	15	3	0.116207
O95159	Zinc finger protein-like 1	ZFPL1	9	34.114	1	2	1	2	2	0	0	155620	0	177080	316330	0	2	2	0	3	2	0	0.116224
H7C3I1	Putative protein FAM10A4;Hsc70-interacting protein;Putative protein FAM10A5	ST13;ST13P4;ST13P5	25.3	16.219	3	3	3	3	2	1	391400	361920	795400	274810	341600	0	1	1	7	1	1	0	0.118444
Q9Y5B9	FACT complex subunit SPT16	SUPT16H	19.1	119.91	16	17	17	17	17	16	5840100	6410500	4752600	6639400	7108900	6518000	11	18	18	21	23	16	0.119045
P22087	rRNA 2-O-methyltransferase fibrillarin	FBL	45.8	33.784	5	7	9	8	10	7	957190	1867000	3958000	7277100	7119700	2851000	1	4	12	15	26	5	0.119678
G3XAM7	Catenin alpha-1	CTNNA1	9.6	92.721	3	4	3	2	3	2	627770	565780	829120	427360	433510	608480	5	3	5	0	3	3	0.119905
P12236	ADP/ATP translocase 3	SLC25A6	49	32.866	2	3	3	2	2	1	2941000	4259500	2724100	1620700	2893900	2013000	6	7	6	2	11	3	0.12126
J3QQT2	60S ribosomal protein L17	RPL17	53.8	19.786	7	7	9	11	11	8	736870	1587400	1962800	8696300	6755400	1476200	0	4	9	23	20	0	0.126496
O60664-4	Perilipin-3	PLIN3	15.2	45.803	2	2	3	4	3	1	0	0	224660	519260	543060	0	0	0	1	3	0	0	0.126631
B4DZI8	Coatomer subunit beta	COPB2	16.1	99.045	9	11	9	9	10	7	1416800	1558600	2012400	1006100	1543700	1080600	7	10	15	4	8	2	0.126922
Q9UMY1	Nucleolar protein 7	NOL7	11.3	29.426	1	2	2	2	2	2	0	185820	253970	669550	472700	197500	0	0	0	5	4	0	0.130875
O43660	Pleiotropic regulator 1	PLRG1	16	57.193	4	4	2	4	4	2	534420	399480	418690	315970	373950	397880	2	3	0	2	6	0	0.132156
P61026	Ras-related protein Rab-10	RAB10	16	22.541	2	2	2	2	2	1	242770	244280	380930	237330	204330	0	2	3	3	2	2	0	0.132477
P25788-2	Proteasome subunit alpha type-3	PSMA3	8.9	27.647	2	2	2	2	1	2	601180	474270	781430	257150	0	537560	2	2	2	0	1	2	0.133562
Q6DKI1	60S ribosomal protein L7-like 1	RPL7L1	21.1	28.661	2	3	2	4	4	3	582910	561560	395440	644430	846050	594770	4	2	4	3	3	5	0.134018
P27694	Replication protein A 70 kDa DNA-binding subunit	RPA1	5.7	68.137	3	3	3	2	3	2	665140	195260	410230	174250	163310	232550	3	1	2	0	0	0	0.135484
Q16181-2	Septin-7	SEPT7	14	50.58	4	3	4	2	3	2	578410	424570	558730	252070	291100	506420	4	6	5	1	1	1	0.136368
O43242	26S proteasome non-ATPase regulatory subunit 3	PSMD3	16.9	60.977	7	6	7	5	5	5	1065000	1161300	984510	903240	857120	1038600	5	8	7	9	9	3	0.137171
B7Z1M1	Reticulocalbin-1	RCN1	14.6	33.026	3	3	3	1	2	3	730990	422850	824680	0	0	643040	2	2	3	1	1	1	0.137519
Q5T0Z8	Uncharacterized protein C6orf132	C6orf132	10.4	124.03	8	8	2	5	5	0	1492200	1592900	249600	347870	290000	0	6	9	0	1	1	0	0.137685
Q6P2Q9	Pre-mRNA-processing-splicing factor 8	PRPF8	2.9	273.6	4	3	2	5	4	2	257590	206150	235460	246540	273270	311550	0	2	0	0	4	2	0.139028
Q9NYL4-2	Peptidyl-prolyl cis-trans isomerase;Peptidyl-prolyl cis-trans isomerase FKBP11	FKBP11	19.9	15.769	1	1	1	1	2	1	608280	638390	571670	1000600	631040	753850	2	0	1	3	2	2	0.139156
O75489	NADH dehydrogenase [ubiquinone] iron-sulfur protein 3, mitochondrial	NDUFS3	21.2	30.241	3	4	3	4	4	0	501380	445770	292310	266110	335360	0	5	8	4	0	2	0	0.140031
B4DS13	Eukaryotic translation initiation factor 4B	EIF4B	8.7	64.805	3	3	3	2	2	2	213230	212930	376990	99358	192800	185010	2	3	6	1	2	0	0.140996
O95292	Vesicle-associated membrane protein-associated protein B/C	VAPB	22.6	27.228	3	3	3	2	3	2	1309800	1423000	994220	1012000	980350	566720	9	7	5	2	7	0	0.14114
P35269	General transcription factor IIF subunit 1	GTF2F1	21.5	58.24	8	9	8	10	10	7	1421900	2201500	1094100	4377100	3409200	1639000	6	13	5	21	18	4	0.141512
Q9BZE1	39S ribosomal protein L37, mitochondrial	MRPL37	9.5	48.117	3	3	3	3	3	3	1651000	1782500	1189300	836970	1368800	1092900	1	2	0	0	2	0	0.143587
P12532	Creatine kinase U-type, mitochondrial	CKMT1A	13.4	47.036	4	4	4	4	3	4	503860	569980	787460	416190	515040	474450	0	3	6	1	0	0	0.143947
H0YNU5	Bloom syndrome protein	BLM	6.5	144.47	2	4	1	6	5	0	180970	174840	0	729290	438670	0	0	0	0	9	2	0	0.145279
P31946-2	14-3-3 protein beta/alpha;14-3-3 protein beta/alpha, N-terminally processed	YWHAB	34.8	27.85	5	5	5	5	5	5	2047600	2059700	2949300	2112800	1640600	1583800	8	12	11	13	10	6	0.14528
P52907	F-actin-capping protein subunit alpha-1	CAPZA1	15	32.922	2	2	1	2	2	2	1619600	1481600	2038500	1145800	1203800	1622800	2	0	3	2	3	3	0.145499
O94761	ATP-dependent DNA helicase Q4	RECQL4	2.6	133.08	2	2	2	2	2	1	149490	140990	120710	440150	209000	0	0	0	0	2	1	0	0.145792
Q68D10-2	Protein SPT2 homolog	SPTY2D1	28.4	74.229	18	18	18	16	17	18	4074800	4045600	2993600	8937400	5440400	4001900	14	15	8	26	15	6	0.147586
P51970	NADH dehydrogenase [ubiquinone] 1 alpha subcomplex subunit 8	NDUFA8	22.7	20.105	2	2	2	1	2	0	528970	465180	455100	0	523670	0	6	2	2	2	4	0	0.148697
O60506-2	Heterogeneous nuclear ribonucleoprotein Q	SYNCRIP	44.2	65.681	17	17	17	19	18	16	13657000	16214000	12800000	14896000	18613000	25397000	41	35	47	43	45	45	0.148995
F8W181	60S ribosomal protein L6	RPL6	18.1	25.892	1	2	3	2	3	0	0	204650	180410	538550	655230	0	0	0	0	3	3	0	0.152331
J3KNQ3	26S proteasome non-ATPase regulatory subunit 13	PSMD13	11.5	39.829	2	2	3	2	3	2	324090	234930	269250	162620	140940	274810	2	0	3	0	0	3	0.153024
P35251-2	Replication factor C subunit 1	RFC1	13.9	128.18	11	11	7	11	12	7	1166800	1703500	555300	2800600	2616300	1307700	7	9	1	26	16	3	0.153265
Q5QNZ2	ATP synthase subunit b, mitochondrial	ATP5F1	14.4	22.275	3	3	3	3	2	1	318250	325570	355430	320590	240270	0	2	2	0	3	0	2	0.15487
E5RHT3	t-SNARE domain-containing protein 1	TSNARE1	13.4	30.15	2	2	1	3	3	0	127710	151620	0	146110	220570	0	0	0	0	1	3	0	0.155458
P34932	Heat shock 70 kDa protein 4	HSPA4	6.9	94.33	2	3	3	4	3	1	340740	319290	637340	296760	298370	0	3	2	6	2	2	0	0.156263
Q14669	E3 ubiquitin-protein ligase TRIP12	TRIP12	5.8	220.43	2	1	1	7	8	1	239620	0	0	405890	480840	0	0	0	0	9	8	0	0.158174
Q96BK5	PIN2/TERF1-interacting telomerase inhibitor 1	PINX1	30.5	37.034	8	7	7	8	9	7	2782300	3368300	2723400	4546600	2896400	4530600	9	10	9	19	20	7	0.159952
P09661	U2 small nuclear ribonucleoprotein A	SNRPA1	32.2	28.415	7	8	8	8	8	7	1469500	1581600	1163700	1831200	1469600	1876400	3	6	4	10	11	5	0.160032
J3QRD1	Fatty aldehyde dehydrogenase	ALDH3A2	10.7	44.648	3	3	3	2	2	1	363710	283050	299310	238430	293180	0	2	1	2	2	1	0	0.161241
E9PK01	Elongation factor 1-delta	EEF1D	40.6	28.821	7	7	8	7	7	7	8514000	7238100	7236200	4926300	7664700	5726700	15	17	17	10	13	14	0.161301
P11021	78 kDa glucose-regulated protein	HSPA5	43	72.332	31	30	30	31	30	29	79792000	64796000	52516000	44992000	46146000	59965000	83	82	85	83	84	81	0.161822
Q92499	ATP-dependent RNA helicase DDX1	DDX1	24.3	82.431	11	11	10	12	9	10	2521300	2577000	2019600	2438700	2985900	3252800	12	14	11	16	12	11	0.163688
G3V529	ATP-dependent RNA helicase DDX24	DDX24	5.5	91.48	2	2	2	2	3	1	0	0	198100	344450	217610	0	1	1	0	1	3	0	0.164555
E9PNC7	Dr1-associated corepressor	DRAP1	14.1	16.658	0	2	0	2	2	0	0	206730	0	236530	355530	0	0	0	0	0	2	0	0.166707
P24534	Elongation factor 1-beta	EEF1B2	26.7	24.763	3	3	3	2	3	2	2715600	2348700	1974900	940050	1836400	1999700	4	4	5	3	4	6	0.166951
F5GYC1	ATP-binding cassette sub-family D member 3	ABCD3	7	67.315	3	3	3	3	3	0	507420	612170	340310	288710	425760	0	4	3	3	3	3	0	0.169967
H7C0M1	H/ACA ribonucleoprotein complex subunit 4	DKC1	39.3	25.722	3	3	2	4	5	3	455150	427720	233360	499560	808910	452270	2	1	0	8	9	3	0.171185
Q9Y678	Coatomer subunit gamma-1	COPG1	13.8	97.717	6	3	7	8	8	4	920030	845940	993510	770480	733680	913630	4	5	7	4	7	1	0.172451
P23396	40S ribosomal protein S3	RPS3	50.2	26.688	9	10	10	10	10	10	5139200	4838100	5477600	3204400	3937200	5221200	16	19	19	10	13	18	0.172521
P46783	40S ribosomal protein S10	RPS10	47.9	18.898	5	6	5	6	7	5	2293300	2846600	3952300	4485500	4586400	3266300	15	14	11	17	12	13	0.172763
Q5RKV6	Exosome complex component MTR3	EXOSC6	9.9	28.235	1	2	1	2	2	0	0	230720	0	297860	413870	0	1	0	0	2	3	0	0.173113
Q9H0U3	Magnesium transporter protein 1	MAGT1	9.6	38.036	3	3	2	2	3	2	396900	396920	571560	344860	395110	348380	0	1	1	0	4	0	0.173907
D6RG13	40S ribosomal protein S3a	RPS3A	59.2	25.608	9	10	10	13	12	9	1440900	2835400	3787900	10316000	7985800	2483600	4	10	16	36	31	3	0.17556
Q14258	E3 ubiquitin/ISG15 ligase TRIM25	TRIM25	3.8	70.973	2	2	2	0	2	2	250740	245570	190900	0	153870	229520	0	1	2	0	1	0	0.175872
Q9Y5A9-2	YTH domain family protein 2	YTHDF2	6.4	56.877	2	2	2	2	2	2	316930	224020	466360	234710	230410	214240	1	1	2	0	2	0	0.176604
Q27J81-2	Inverted formin-2	INF2	4.7	134.62	2	3	1	4	4	0	167550	178820	0	247480	359850	0	0	1	0	1	6	0	0.177092
P68402	Platelet-activating factor acetylhydrolase IB subunit beta	PAFAH1B2	12.2	25.569	1	1	2	2	2	0	0	0	258320	455340	400800	0	1	2	3	3	4	0	0.178174
F5H721	WW domain-binding protein 11	WBP11	20.3	66.842	7	10	3	11	11	5	459890	812690	241780	2414200	1838900	445020	2	2	0	11	13	0	0.178212
B4DEZ3	NADH dehydrogenase [ubiquinone] 1 alpha subcomplex subunit 13	NDUFA13;YJEFN3	19.2	14.085	2	3	3	3	3	1	380140	467650	375270	368960	307100	0	2	3	2	4	5	0	0.179576
G3XAN4	Translocating chain-associated membrane protein 1	TRAM1	10.8	33.435	2	2	2	2	2	2	182960	168040	224600	299760	274940	188380	2	1	2	3	3	0	0.180341
P08574	Cytochrome c1, heme protein, mitochondrial	CYC1	16.6	35.422	4	4	4	4	4	3	1603500	1183800	887490	1060100	829190	538790	3	3	1	4	0	0	0.180854
Q92598-2	Heat shock protein 105 kDa	HSPH1	20.4	92.115	11	8	11	10	9	9	2062000	2402300	4132900	1151600	1274400	2683500	5	6	25	4	4	6	0.18146
B3KQ95	Squalene synthase	FDFT1	7.8	35.101	1	2	2	2	2	0	0	134510	148720	141810	222610	0	0	2	0	0	2	0	0.181574
Q16401-2	26S proteasome non-ATPase regulatory subunit 5	PSMD5	4.1	51.311	0	1	2	2	2	0	0	0	127820	168070	114430	0	0	0	0	0	2	0	0.181903
P55795	Heterogeneous nuclear ribonucleoprotein H2	HNRNPH2	18.3	49.263	2	2	2	1	2	1	144670	158410	178410	0	140150	0	1	2	1	5	0	0	0.183884
A2IDA3	DNA-3-methyladenine glycosylase	MPG	12	27.295	2	2	1	2	2	0	161690	213650	0	347650	367440	0	0	0	0	3	3	0	0.184815
P02786	Transferrin receptor protein 1;Transferrin receptor protein 1, serum form	TFRC	21.3	84.87	11	12	13	10	11	11	1994000	1879100	3330200	1775600	1877300	1447600	7	9	22	9	8	4	0.185146
Q8TF42	Ubiquitin-associated and SH3 domain-containing protein B	UBASH3B	39.6	72.695	17	16	18	14	15	15	11084000	9124700	7424800	2078300	2494200	10985000	24	33	20	6	11	28	0.186419
Q5LJB0	Ubiquitin carboxyl-terminal hydrolase isozyme L5	UCHL5	13.6	29.116	3	3	3	3	3	2	302540	275050	294960	268580	274050	284630	1	2	1	1	3	0	0.186812
Q9P035	Very-long-chain (3R)-3-hydroxyacyl-[acyl-carrier protein] dehydratase 3	PTPLAD1	30.7	43.159	9	10	9	9	10	7	3964900	3944100	3235700	1989400	3827900	2530800	16	18	14	13	17	8	0.18726
P13693	Translationally-controlled tumor protein	TPT1	15.1	19.595	1	1	2	2	2	0	0	0	185760	180080	326660	0	0	0	3	1	3	0	0.18771
O95831-3	Apoptosis-inducing factor 1, mitochondrial	AIFM1	16.6	66.294	6	6	6	5	6	2	893620	741780	810090	641070	824900	580370	7	3	4	2	4	0	0.188158
J3KMW5	Protein FAM173A	FAM173A	21.6	23.286	1	3	1	3	3	0	0	210630	0	266310	230150	0	0	0	0	4	6	0	0.188389
Q99805	Transmembrane 9 superfamily member 2	TM9SF2	3.9	75.775	2	2	3	2	2	3	428780	500470	667050	371040	474140	403260	2	3	2	3	4	0	0.189369
Q99959-2	Plakophilin-2	PKP2	5.5	92.755	3	3	3	0	2	0	233030	407720	121990	0	107690	0	3	4	0	0	0	0	0.189744
P51991	Heterogeneous nuclear ribonucleoprotein A3	HNRNPA3	16.4	39.594	4	4	4	4	4	3	865420	729560	922770	839790	639810	519660	3	3	3	3	3	1	0.190335
O94906-2	Pre-mRNA-processing factor 6	PRPF6	6.2	102.43	2	2	1	4	4	1	236580	0	0	324800	322080	0	1	0	0	4	1	0	0.190341
K7EQ02	DAZ-associated protein 1	DAZAP1	13.8	24.805	1	1	2	2	2	0	0	0	213380	251190	244520	0	0	0	4	2	0	0	0.19101
Q5UIP0-2	Telomere-associated protein RIF1	RIF1	2	271.69	2	3	2	2	2	2	199820	220590	142630	187460	276440	346240	3	3	0	5	1	2	0.191354
E9PRM7	Solute carrier family 22 member 18	SLC22A18	7.4	34.952	2	2	2	2	2	1	137540	138500	131730	145790	254040	0	0	0	0	0	2	0	0.196313
Q8N983-4	39S ribosomal protein L43, mitochondrial	MRPL43	25.2	17.853	3	3	3	4	4	1	402190	488180	372470	394320	309400	0	1	3	1	3	1	0	0.196861
O96011	Peroxisomal membrane protein 11B	PEX11B	20.5	28.431	3	3	5	2	3	2	390170	452810	519430	476810	0	242010	2	2	1	1	1	0	0.19901
P27348	14-3-3 protein theta	YWHAQ	18.8	27.764	2	2	2	1	2	2	283890	308150	771030	0	255160	304590	1	1	4	0	2	1	0.199156
B7Z817	Delta(24)-sterol reductase	DHCR24	9.1	54.75	4	5	5	2	4	2	824390	803220	1459200	658660	897170	392250	4	3	5	1	4	1	0.199782
Q9Y446	Plakophilin-3	PKP3	52.2	87.081	32	33	30	29	33	4	17079000	18679000	7670700	7566300	7474800	392780	54	62	27	28	24	0	0.200592
P51571	Translocon-associated protein subunit delta	SSR4	36.4	18.998	5	5	5	4	5	5	2314700	2776800	2187400	1587300	2558900	1386100	14	11	18	8	9	5	0.200746
Q14451	Growth factor receptor-bound protein 7	GRB7	52.8	59.68	23	23	24	17	23	22	31935000	24006000	20028000	5274200	5608400	32171000	59	52	61	16	20	57	0.202106
A8MUB1	Tubulin alpha-4A chain	TUBA4A	53.3	48.328	2	2	2	1	2	1	575510	571750	509860	0	709300	0	1	2	6	1	0	1	0.202208
M0QXI4	Zinc finger protein 766	ZNF766	10.1	18.37	1	1	1	1	1	1	915260	1343900	721770	908040	0	466010	1	2	2	1	2	0	0.202473
P31949	Protein S100-A11	S100A11	27.6	11.74	3	3	3	1	3	1	326360	276140	1612200	0	378080	0	1	2	8	2	3	0	0.203314
H0Y8E6	DNA replication licensing factor MCM2	MCM2	8.7	93.998	3	4	6	6	4	0	319960	352180	561760	337330	308630	0	0	0	7	4	4	0	0.204985
B4DN45	S-adenosylmethionine synthase;S-adenosylmethionine synthase isoform type-2	MAT2A	13.7	32.964	3	3	3	3	3	3	991350	1084800	1035800	952580	920630	523230	3	3	7	3	3	3	0.205992
P62701	40S ribosomal protein S4, X isoform	RPS4X	63.1	29.597	14	17	18	19	20	16	6175300	9680600	19356000	49718000	35824000	9708600	14	19	28	61	55	15	0.207049
Q9UPP1-4	Histone lysine demethylase PHF8	PHF8	5.3	105.91	3	3	2	3	3	2	225100	298520	252200	411930	536620	238840	0	2	1	3	7	1	0.207287
Q13835-2	Plakophilin-1	PKP1	11.7	80.496	6	7	5	5	4	1	711130	664450	645560	648300	440640	0	3	6	3	3	1	0	0.207956
H0YDD4	Dihydrolipoyllysine-residue acetyltransferase component of pyruvate dehydrogenase complex, mitochondrial	DLAT	13.6	51.201	4	3	3	4	4	5	1191900	962940	1116200	321290	345400	1364500	5	7	6	3	3	8	0.208116
P07384	Calpain-1 catalytic subunit	CAPN1	7.8	81.889	3	4	4	5	5	1	580140	618840	601160	456620	530930	0	0	4	3	4	3	0	0.208193
O00505	Importin subunit alpha-3	KPNA3	4.4	57.81	2	2	2	1	2	1	260670	288820	374860	0	341060	0	2	4	2	2	2	0	0.208547
E7EMW7	E3 ubiquitin-protein ligase UBR5	UBR5	1.4	308.57	2	1	1	2	2	0	186690	0	0	175590	316610	0	2	1	0	1	2	0	0.208915
P11940-2	Polyadenylate-binding protein 1	PABPC1	29.6	61.18	13	14	15	14	13	13	2904000	3127600	4613300	2166800	2114100	3474200	10	15	24	9	8	12	0.209775
P61619	Protein transport protein Sec61 subunit alpha isoform 1;Protein transport protein Sec61 subunit alpha isoform 2	SEC61A1;SEC61A2	13.9	52.264	4	4	4	5	6	4	1363400	1466500	2148100	927840	1622300	1073800	6	5	8	5	10	5	0.210704
P84077	ADP-ribosylation factor 1;ADP-ribosylation factor 3;ADP-ribosylation factor 5	ARF1;ARF3;ARF5	50.8	20.697	0	1	3	4	3	0	827070	887760	1174900	451060	1034800	0	3	2	7	3	9	0	0.214261
P55957-4	BH3-interacting domain death agonist;BH3-interacting domain death agonist p15;BH3-interacting domain death agonist p13;BH3-interacting domain death agonist p11	BID	15.2	11.263	1	1	1	1	1	0	0	154070	0	131520	228330	0	0	1	0	4	4	0	0.215965
Q9ULX3	RNA-binding protein NOB1	NOB1	19.7	46.674	0	3	0	5	5	0	0	393290	0	1013300	752910	0	0	0	0	8	6	0	0.216361
P33993	DNA replication licensing factor MCM7	MCM7	10.3	81.307	2	4	5	3	5	2	326360	361550	380540	450860	627500	344780	1	2	7	3	6	0	0.221982
P25705	ATP synthase subunit alpha, mitochondrial;ATP synthase subunit alpha	ATP5A1	41	59.75	14	15	14	16	16	11	8741500	8479800	9356300	7409500	8664200	8456700	18	26	18	18	26	14	0.222987
Q58FF8	Putative heat shock protein HSP 90-beta 2	HSP90AB2P	15.7	44.348	1	1	1	1	1	1	292000	409970	595860	191370	454870	146620	7	7	7	9	6	0	0.223957
Q8WXI9	Transcriptional repressor p66-beta	GATAD2B	14.3	65.26	4	4	2	2	3	2	326060	314490	199450	360860	296780	658270	1	1	0	0	2	4	0.224239
Q14444-2	Caprin-1	CAPRIN1	29.8	76.861	15	16	15	15	16	15	11713000	9320800	7096900	10666000	11643000	31311000	22	34	20	29	32	32	0.224328
J3QLE5	Small nuclear ribonucleoprotein-associated protein N;Small nuclear ribonucleoprotein-associated proteins B and B;Small nuclear ribonucleoprotein-associated protein	SNRPN;SNRPB	26	17.546	5	5	5	5	5	5	2324100	1946000	2036200	2096500	2596700	4146400	5	5	4	1	5	10	0.224676
F8VPF3	Myosin light polypeptide 6	MYL6	40.8	14.436	4	4	4	4	4	3	2888600	3000000	4528100	2636600	2815200	2827300	3	7	12	13	16	5	0.2255
Q96GD0	Pyridoxal phosphate phosphatase	PDXP	14.2	31.698	1	3	1	3	3	0	0	243520	0	261510	339340	0	0	0	0	1	4	0	0.226055
P62280	40S ribosomal protein S11	RPS11	57	18.431	8	7	9	8	9	7	1146600	1544200	3675400	8109100	4730400	1836600	3	4	9	12	9	1	0.227297
Q08945	FACT complex subunit SSRP1	SSRP1	18.9	81.074	11	11	11	14	14	11	3124100	3554800	2259500	3654800	3843000	3282400	12	13	10	19	15	11	0.228077
P19105	Myosin regulatory light chain 12A;Myosin regulatory light chain 12B;Myosin regulatory light polypeptide 9	MYL12A;MYL12B;MYL9	33.9	19.794	5	5	5	5	5	5	2194900	2280300	2090300	1160100	1500200	2406700	11	13	13	4	9	7	0.229166
P55060-4	Exportin-2	CSE1L	7.5	103.88	4	3	4	2	4	2	271280	214620	371210	183890	209600	255250	2	1	12	0	1	0	0.229431
Q9H0G5	Nuclear speckle splicing regulatory protein 1	NSRP1	7.2	66.389	3	4	3	4	4	2	275110	347360	229220	347180	513220	293140	0	0	0	1	6	0	0.230301
Q92572	AP-3 complex subunit sigma-1	AP3S1	21.2	21.732	4	4	2	4	3	2	277940	347930	0	368390	375430	336650	1	3	0	4	5	0	0.230712
P62826	GTP-binding nuclear protein Ran	RAN	30.1	24.423	3	5	6	5	5	3	956120	1197300	3121100	841700	900330	1006400	1	8	10	3	6	1	0.232781
Q9NYY8-2	FAST kinase domain-containing protein 2	FASTKD2	9.6	74.535	2	4	4	4	4	1	416410	408950	347170	305230	385660	0	1	3	6	2	3	0	0.233861
Q9HBH1	Peptide deformylase, mitochondrial	PDF	9.5	27.013	2	2	1	2	2	0	177730	195610	0	249360	362750	0	0	1	0	1	2	0	0.233959
E2QRH7	Elongation of very long chain fatty acids protein 5	ELOVL5	13.8	34.202	2	2	2	1	2	1	407010	446000	427200	0	560940	0	4	4	6	6	7	0	0.234893
Q9Y3C6	Peptidyl-prolyl cis-trans isomerase-like 1	PPIL1	20.5	18.237	2	2	2	2	2	2	300610	336390	257310	435140	598910	273260	0	0	0	1	2	0	0.235684
P35579	Myosin-9	MYH9	35.3	226.53	53	52	54	43	49	48	23112000	23150000	28261000	10361000	14278000	28475000	76	78	94	37	58	83	0.235836
Q13442	28 kDa heat- and acid-stable phosphoprotein	PDAP1	11.6	20.63	2	2	2	1	2	2	170410	228340	181460	0	187220	162590	0	2	0	0	3	0	0.236464
B4DTG6	Protein LSM14 homolog A	LSM14A	41	46.411	5	6	5	6	6	5	17818000	20365000	18394000	21232000	19404000	33640000	18	20	16	22	24	29	0.236626
Q9P031	Thyroid transcription factor 1-associated protein 26	CCDC59	21.2	28.669	3	2	2	4	4	2	354680	453030	613730	620790	532870	593040	2	3	3	3	4	0	0.236847
Q9NVI7-2	ATPase family AAA domain-containing protein 3A	ATAD3A	56.7	66.217	6	7	6	7	9	5	27389000	32359000	21053000	23023000	21599000	7270600	62	66	59	62	65	11	0.237731
P62314	Small nuclear ribonucleoprotein Sm D1	SNRPD1	37	13.281	3	4	3	3	4	1	1164600	1130700	1466100	1577200	1609800	1239400	1	2	2	4	5	0	0.237792
B4DS61	SRSF protein kinase 1	SRPK1	19.2	72.383	3	4	1	8	9	0	193670	410000	0	1171800	1394800	0	0	0	0	9	12	0	0.23856
O43747	AP-1 complex subunit gamma-1	AP1G1	2.6	91.35	2	2	1	1	2	0	125550	144400	262110	49712	0	0	0	0	2	0	1	0	0.238979
Q07666-2	KH domain-containing, RNA-binding, signal transduction-associated protein 1	KHDRBS1	11.2	45.86	3	3	3	4	3	4	1248600	1562500	2379200	2572900	1677600	3525400	7	6	6	9	10	7	0.239159
F8VV32	Lysozyme C	LYZ	26	11.488	3	3	3	3	3	1	1316100	950290	1390000	784360	1105700	0	4	4	5	2	5	0	0.239365
P14555	Phospholipase A2, membrane associated	PLA2G2A	30.6	16.083	5	5	5	4	4	5	5197300	4685700	4990500	4193500	3437900	5137200	9	9	7	8	9	8	0.240251
P62136	Serine/threonine-protein phosphatase PP1-alpha catalytic subunit;Serine/threonine-protein phosphatase	PPP1CA	27.3	37.512	4	4	4	3	4	3	4851500	5654400	3840400	4017400	4441400	2531300	9	8	10	12	14	6	0.243288
Q5HY57	Emerin	EMD	17.8	24.938	3	3	3	3	3	3	953170	665630	910630	621270	739530	745280	3	3	4	3	4	3	0.243336
Q99623	Prohibitin-2	PHB2	49.8	33.296	12	12	11	10	11	12	6760900	7070800	3770100	3689500	3475800	5252500	20	23	15	17	14	15	0.243537
Q9Y266	Nuclear migration protein nudC	NUDC	7.9	38.242	2	2	2	1	2	2	178180	221170	662700	0	212970	165390	0	0	3	0	2	0	0.243577
Q9Y265	RuvB-like 1	RUVBL1	33.1	50.227	10	10	11	10	11	9	4381100	4045900	3460800	2410900	3238800	4022200	12	14	19	12	14	10	0.244513
P14314-2	Glucosidase 2 subunit beta	PRKCSH	9.3	59.177	4	2	4	3	4	0	279640	283370	619380	302800	268050	0	0	2	9	1	3	0	0.245552
Q8WVX9	Fatty acyl-CoA reductase 1	FAR1	16.9	59.356	6	5	6	6	6	4	1402000	1264800	950730	746400	1264800	767760	8	10	6	6	10	5	0.245582
P06576	ATP synthase subunit beta, mitochondrial;ATP synthase subunit beta	ATP5B	49	56.559	17	16	18	18	17	15	12175000	10140000	11800000	10095000	11174000	7352100	37	28	54	41	41	24	0.245608
Q99832-3	T-complex protein 1 subunit eta	CCT7	27.1	54.804	7	9	10	7	10	8	1651700	1673300	2530300	1429300	1689800	1581900	1	2	12	2	6	0	0.245749
D6RAW0	Ubiquitin-conjugating enzyme E2 D2;Ubiquitin-conjugating enzyme E2 D3;Ubiquitin-conjugating enzyme E2 D4;Ubiquitin-conjugating enzyme E2 D1	UBE2D3;UBE2D2;UBE2D4;UBE2D1	40.3	8.2133	1	2	2	2	2	1	0	0	273700	315880	347920	0	0	0	2	1	2	0	0.248398
E9PEX6	Dihydrolipoyl dehydrogenase, mitochondrial;Dihydrolipoyl dehydrogenase	DLD	11.1	51.815	4	3	5	3	2	3	349610	265780	899530	335530	143580	280530	4	2	10	7	1	0	0.249035
Q9NVN8	Guanine nucleotide-binding protein-like 3-like protein	GNL3L	39.7	65.572	14	14	14	17	17	12	3671100	3870500	2027500	6712800	6076800	2807800	14	20	7	27	25	10	0.252909
H0YN26	Acidic leucine-rich nuclear phosphoprotein 32 family member A	ANP32A	37.3	19.997	2	1	3	2	2	3	271800	0	0	402250	291480	0	1	0	3	1	1	0	0.254813
P52597	Heterogeneous nuclear ribonucleoprotein F;Heterogeneous nuclear ribonucleoprotein F, N-terminally processed	HNRNPF	31.3	45.671	5	5	5	4	6	4	963930	942700	1356900	930810	989980	755890	6	4	7	4	6	7	0.254952
O14818	Proteasome subunit alpha type-7;Proteasome subunit alpha type-7-like	PSMA7;PSMA8	40.7	27.887	4	5	7	5	6	6	1751300	1404700	2191900	1260800	1486200	1604000	5	3	8	1	3	5	0.25509
P13667	Protein disulfide-isomerase A4	PDIA4	22.9	72.932	8	6	13	6	6	1	768050	951590	2756700	744050	1055300	0	4	2	24	2	5	0	0.258036
H7BXI1	Extended synaptotagmin-2	ESYT2	12.1	98.008	7	8	6	6	7	3	1000900	992940	973830	850040	953970	380150	7	8	5	5	8	0	0.258127
D6RCD0	Estradiol 17-beta-dehydrogenase 11	HSD17B11	13.3	28.074	1	2	1	2	2	1	0	236630	0	215110	608540	0	1	2	1	1	4	0	0.258459
F5H801	2-oxoglutarate dehydrogenase, mitochondrial;2-oxoglutarate dehydrogenase-like, mitochondrial	OGDH;OGDHL	8.6	110.61	6	6	6	4	5	7	1375200	1169600	1005000	568890	672180	1373300	4	2	5	1	1	4	0.258892
Q9H089	Large subunit GTPase 1 homolog	LSG1	26.9	75.225	13	13	13	14	13	9	2562500	3377900	2117200	4487000	3801500	2531100	6	8	7	20	22	8	0.259411
P00352	Retinal dehydrogenase 1	ALDH1A1	21.2	54.861	3	3	7	2	2	1	306580	342910	989060	359860	311460	0	0	0	9	1	0	0	0.259701
Q15233-2	Non-POU domain-containing octamer-binding protein	NONO	40.8	43.866	15	16	17	16	16	16	4540300	3622100	7003700	6101800	5456400	14346000	22	26	24	37	39	42	0.259825
Q9UHB9-4	Signal recognition particle subunit SRP68	SRP68	16.8	66.107	3	4	3	6	6	3	384640	393240	398260	378880	461860	435010	0	0	1	1	8	0	0.260141
O43148	mRNA cap guanine-N7 methyltransferase	RNMT	9.2	54.843	2	1	0	2	2	0	279540	0	0	282780	551340	0	2	2	0	3	5	0	0.260195
Q13393-4	Phospholipase D1	PLD1	5.1	112.18	2	2	2	2	3	2	282950	239070	296180	0	195040	297820	3	2	1	0	1	0	0.261606
P35250	Replication factor C subunit 2	RFC2	35.3	39.157	7	7	6	8	8	5	2670400	2415400	1019100	2462400	4012700	2550500	8	9	7	11	17	6	0.262551
P28072	Proteasome subunit beta type-6	PSMB6	13	25.357	3	3	3	3	3	3	1351600	1583400	2003300	1562600	1383900	961780	5	4	5	6	4	2	0.263017
Q9BQE3	Tubulin alpha-1C chain	TUBA1C	66.6	49.895	2	2	2	2	2	1	787580	497410	339600	370420	463630	0	10	1	6	0	1	0	0.264181
P19338	Nucleolin	NCL	29.9	76.613	19	18	19	22	19	16	8050500	12953000	15977000	23774000	18062000	11837000	15	20	27	36	37	16	0.264549
P24158	Myeloblastin	PRTN3	8.2	27.807	1	2	1	2	2	0	0	298800	0	328670	420740	0	0	3	0	4	2	0	0.264892
M0R210	40S ribosomal protein S16	RPS16	38	14.419	4	4	5	5	5	4	687490	912120	1664100	1532100	1444600	1316800	3	5	9	4	4	5	0.264979
O43390	Heterogeneous nuclear ribonucleoprotein R	HNRNPR	42.8	70.942	1	1	1	2	2	1	30246000	34358000	30723000	32057000	34632000	49787000	52	55	60	57	60	68	0.265738
Q92576-2	PHD finger protein 3	PHF3	1.5	219.81	2	2	1	2	2	0	107140	131640	0	0	123640	0	0	3	0	1	3	0	0.266
Q14978	Nucleolar and coiled-body phosphoprotein 1	NOLC1	11.6	73.602	6	6	7	6	6	6	2173500	2650400	1990300	2859700	2224700	2854400	2	3	3	5	5	1	0.266699
F5GX77	tRNA methyltransferase 112 homolog	TRMT112	32.1	11.972	3	3	2	3	3	2	679610	568980	491400	735850	683580	588030	3	7	1	4	2	3	0.267635
G3V295	Proteasome subunit alpha type;Proteasome subunit alpha type-6	PSMA6	26.6	22.842	5	5	5	5	5	4	1388400	1506300	1961500	1108900	981910	1733100	5	7	9	5	4	3	0.268844
O75934	Pre-mRNA-splicing factor SPF27	BCAS2	11.6	26.131	1	2	2	2	2	2	0	316080	236620	320990	301690	287030	1	1	0	0	2	0	0.269936
P67809	Nuclease-sensitive element-binding protein 1;Y-box-binding protein 3	YBX1;YBX3	20.1	35.924	3	3	0	4	4	0	219880	282370	0	825890	489950	0	0	1	0	4	7	0	0.270128
F5H3X9	Serine/threonine-protein phosphatase 2A 65 kDa regulatory subunit A alpha isoform	PPP2R1A	12.7	59.203	3	3	4	3	3	1	488180	452160	1048600	383280	610340	0	0	0	6	2	2	1	0.270606
Q8NC51	Plasminogen activator inhibitor 1 RNA-binding protein	SERBP1	43.6	44.965	20	19	19	21	20	19	11598000	11781000	23420000	19930000	15933000	50209000	18	18	25	34	31	32	0.272272
Q9UHK0	Nuclear fragile X mental retardation-interacting protein 1	NUFIP1	6.7	56.299	3	3	3	3	3	3	355230	425320	389420	632470	453470	377120	0	0	0	2	3	0	0.273384
Q06830	Peroxiredoxin-1	PRDX1	58.8	22.11	8	8	8	8	8	8	8909400	6825100	14950000	6042500	6819500	8507900	12	17	22	9	15	10	0.274498
Q8N5A5-3	Zinc finger CCCH-type with G patch domain-containing protein	ZGPAT	14.9	54.604	5	5	4	5	5	5	832780	794690	537040	819780	760530	1262900	2	2	5	4	6	4	0.276357
Q08209-2	Serine/threonine-protein phosphatase 2B catalytic subunit alpha isoform;Serine/threonine-protein phosphatase	PPP3CA	19.6	57.658	5	5	5	4	3	5	2593000	2273800	2090400	632920	889280	3269100	10	8	12	1	5	9	0.277089
O14617-4	AP-3 complex subunit delta-1	AP3D1	12.2	114.71	3	4	1	7	7	0	240070	303350	0	668310	728220	0	0	1	0	8	6	0	0.27882
P52294	Importin subunit alpha-1;Importin subunit alpha;Importin subunit alpha-7;Importin subunit alpha-6	KPNA1;KPNA5;KPNA6	4.6	60.221	2	2	2	2	2	1	96640	129760	314980	382860	385640	0	2	2	2	2	2	2	0.279651
Q9NPF2-2	Carbohydrate sulfotransferase 11	CHST11	16.7	41.003	2	3	2	3	3	0	0	338070	0	365000	522340	0	0	1	0	3	5	0	0.281376
Q13895	Bystin	BYSL	31.6	49.601	6	8	6	10	11	5	1170600	1330600	1479400	2807000	2827700	1034200	3	3	4	11	17	2	0.281945
P04406	Glyceraldehyde-3-phosphate dehydrogenase	GAPDH	45.1	36.053	12	12	13	11	11	8	11217000	12914000	39275000	13183000	13344000	4109400	12	14	56	17	18	6	0.284133
P21281	V-type proton ATPase subunit B, brain isoform;V-type proton ATPase subunit B, kidney isoform	ATP6V1B2;ATP6V1B1	4.9	56.5	2	2	2	2	2	0	231110	216740	336440	298780	0	0	1	1	1	1	0	0	0.286374
F5H7E2	Superkiller viralicidic activity 2-like 2	SKIV2L2	8.9	106.81	6	7	4	5	4	1	1296500	1584400	633270	623100	1181800	0	5	8	4	3	3	0	0.287161
P27824	Calnexin	CANX	14.9	67.567	6	5	7	6	7	4	998360	921960	2291100	857020	1031600	784970	5	4	12	6	3	0	0.287194
P40938	Replication factor C subunit 3	RFC3	21.1	40.556	6	6	5	5	6	5	2026100	1687000	1001200	2213300	2479400	1572200	10	7	4	9	9	4	0.287851
P07900	Heat shock protein HSP 90-alpha	HSP90AA1	30.9	84.659	14	14	14	11	13	12	5131200	5024000	10590000	4500500	5998400	3480800	18	21	34	22	27	8	0.289169
Q99733	Nucleosome assembly protein 1-like 4	NAP1L4;NAP1L4b	14.1	42.823	3	3	4	3	3	2	280190	218910	599700	249630	249330	182810	2	1	10	2	0	0	0.289356
Q99878	Histone H2A type 1-J;Histone H2A type 1-H;Histone H2A.J;Histone H2A type 2-C;Histone H2A type 2-A;Histone H2A type 1-D;Histone H2A type 1;Histone H2A	HIST1H2AJ;HIST1H2AH;H2AFJ;HIST2H2AC;HIST2H2AA3;HIST1H2AD;HIST1H2AG	35.9	13.936	0	1	1	1	1	0	1368600	2260400	1506800	8593800	5507700	1069700	2	5	4	6	8	0	0.289626
M0R261	6-phosphogluconolactonase	PGLS	13	22.996	2	2	2	2	2	0	0	0	427600	542770	663460	0	0	0	1	1	1	0	0.290296
P25786	Proteasome subunit alpha type-1;Proteasome subunit alpha type	PSMA1	22.4	29.555	4	4	5	2	3	4	1010200	678240	1110400	667000	887720	670690	4	4	7	3	4	0	0.290601
O60524-4	Nuclear export mediator factor NEMF	NEMF	4.9	118.02	2	3	0	4	4	0	194110	227140	0	300730	363970	0	0	0	0	2	5	0	0.294859
Q5QPE1	Protein transport protein Sec23B	SEC23B	22.8	28.626	2	1	1	2	4	1	218340	157170	502240	144260	198770	166600	1	1	2	2	5	0	0.298143
P07814	Bifunctional glutamate/proline--tRNA ligase;Glutamate--tRNA ligase;Proline--tRNA ligase	EPRS	26.5	170.59	28	30	29	25	27	24	7153700	5655400	5667300	2925200	3569000	7552500	32	26	31	5	22	24	0.300033
J3KNL6	Protein transport protein Sec16A	SEC16A	9	251.89	13	13	12	6	10	12	2033300	1568000	1309600	1061800	988520	1781100	13	8	6	2	2	7	0.300065
P12235	ADP/ATP translocase 1	SLC25A4	40.9	33.064	3	4	3	3	3	1	308920	451550	406350	241200	459980	0	0	4	2	1	1	0	0.301417
Q2MD36	Methyl-CpG-binding domain protein 4	MBD4	11.8	30.315	0	2	0	1	2	0	0	186350	0	180000	159130	0	0	0	0	3	4	0	0.301681
P56378	6.8 kDa mitochondrial proteolipid	MP68;C14orf2	32.8	6.662	1	2	2	1	2	2	512550	511740	590290	1272000	1299100	389270	0	1	1	2	2	0	0.302061
P35613-3	Basigin	BSG	15.3	19.438	2	2	1	2	2	0	295690	0	0	351150	309070	0	1	0	1	2	1	0	0.302223
K7EJC1	26S proteasome non-ATPase regulatory subunit 8	PSMD8	15.7	19.781	3	3	3	3	1	3	218250	205790	313170	196120	0	246800	0	0	3	0	0	1	0.302783
Q00610-2	Clathrin heavy chain 1	CLTC	39.9	187.89	49	50	51	51	48	47	32388000	28399000	34807000	14543000	14668000	42262000	106	96	121	52	56	103	0.304735
B4DPJ8	T-complex protein 1 subunit zeta	CCT6A	18	54.867	6	6	6	6	6	5	1064200	1012500	2654800	914260	879340	1139700	2	1	13	5	3	0	0.305958
P39656	Dolichyl-diphosphooligosaccharide--protein glycosyltransferase 48 kDa subunit	DDOST	23	50.8	7	8	7	6	8	6	1711800	1495300	2120500	1385000	1863000	1124500	8	9	12	5	12	1	0.306685
B4E1K7	Stomatin-like protein 2, mitochondrial	STOML2	13.2	33.337	3	3	3	2	3	2	1438500	1283400	1655200	1605000	1118300	842510	1	2	1	1	3	0	0.307107
P11142	Heat shock cognate 71 kDa protein	HSPA8	50.3	70.897	15	15	14	15	15	14	147610000	132800000	107090000	102000000	105150000	128840000	122	125	122	116	108	109	0.308407
P60842	Eukaryotic initiation factor 4A-I	EIF4A1	35	46.153	9	9	10	9	7	3	2663300	2758900	8011400	3321600	2891400	894250	9	7	25	16	14	0	0.309108
O60547-2	GDP-mannose 4,6 dehydratase	GMDS	45.3	39.053	11	10	12	7	10	12	4622900	3406700	5959100	1086500	1435100	7198100	13	13	21	2	6	18	0.311204
P07737	Profilin-1	PFN1	31.4	15.054	3	3	3	3	3	3	2136700	2549900	7256000	2806200	2523300	888170	5	5	8	5	6	2	0.311473
Q13557-8	Calcium/calmodulin-dependent protein kinase type II subunit delta	CAMK2D	31	54.127	0	1	1	7	0	1	0	59107	68580	7811000	0	82347	0	0	0	27	0	0	0.312432
O00231	26S proteasome non-ATPase regulatory subunit 11	PSMD11	19.2	47.463	5	6	6	5	4	5	1070000	834620	880220	517520	604120	1095400	2	4	8	6	2	3	0.314021
E5RHW4	Erlin-2;Erlin-1	ERLIN2;ERLIN1	16.6	37.725	4	4	4	3	2	3	836030	509520	690190	233310	282420	928430	4	3	5	0	0	6	0.314648
P51659	Peroxisomal multifunctional enzyme type 2;(3R)-hydroxyacyl-CoA dehydrogenase;Enoyl-CoA hydratase 2	HSD17B4	13	79.685	7	7	6	6	7	6	1417500	1257000	1772700	1052800	1165400	1533800	13	11	4	4	7	9	0.316518
P61964	WD repeat-containing protein 5	WDR5	16.8	36.588	2	2	3	3	2	2	909350	787690	558630	243930	416030	941330	2	2	2	3	4	2	0.31751
P68133	Actin, alpha skeletal muscle;Actin, alpha cardiac muscle 1;Actin, gamma-enteric smooth muscle;Actin, aortic smooth muscle	ACTA1;ACTC1;ACTG2;ACTA2	30.2	42.051	1	1	1	1	1	1	1405800	1509400	2709600	1309500	1899600	432370	10	8	10	5	8	0	0.318433
Q8TED0	U3 small nucleolar RNA-associated protein 15 homolog	UTP15	9.7	58.414	4	4	4	4	4	2	404430	587730	349170	378580	410030	267980	2	5	2	2	3	0	0.319303
D6RFM5	Succinate dehydrogenase [ubiquinone] flavoprotein subunit, mitochondrial	SDHA	4.6	63.566	2	2	2	2	1	2	606200	657420	643390	656290	0	530880	1	1	3	0	0	0	0.323029
Q14241	Transcription elongation factor B polypeptide 3	TCEB3	3.6	89.908	2	2	1	1	2	1	140120	138510	0	0	383720	0	1	1	0	2	1	0	0.324616
P53621	Coatomer subunit alpha;Xenin;Proxenin	COPA	18.6	138.34	17	16	16	13	16	11	3668600	3852900	2852300	2906100	3625100	1771300	13	16	9	12	17	0	0.329176
Q13242	Serine/arginine-rich splicing factor 9	SRSF9	9.5	25.542	2	2	2	2	2	0	187840	195540	269180	227500	161860	0	0	0	2	3	1	0	0.330935
Q13155	Aminoacyl tRNA synthase complex-interacting multifunctional protein 2	AIMP2	20.6	35.348	4	4	4	4	4	4	939070	970180	732280	355710	530540	1118300	6	11	11	2	6	6	0.331166
B4DSZ6	Isocitrate dehydrogenase [NADP];Isocitrate dehydrogenase [NADP], mitochondrial	IDH2	13	36.171	2	3	3	2	3	1	203200	211080	740450	217080	220360	0	0	0	8	3	6	0	0.331417
P35232	Prohibitin	PHB	23.9	29.804	5	5	5	5	5	5	4335200	3363700	2040400	2078300	1380400	3372000	11	10	8	7	5	12	0.332581
Q9H773	dCTP pyrophosphatase 1	DCTPP1	15.9	18.681	2	0	2	2	0	2	83937	0	104290	790040	0	102660	0	0	0	5	0	0	0.332911
E7ENZ3	T-complex protein 1 subunit epsilon	CCT5	27.8	53.848	8	9	10	8	7	6	860330	1035400	2077200	1214500	702310	764020	4	7	16	6	3	1	0.335185
P46109	Crk-like protein	CRKL	14.5	33.777	3	3	3	2	1	3	350030	347080	585790	294030	0	477560	1	0	5	0	0	4	0.335722
E9PH29	Thioredoxin-dependent peroxide reductase, mitochondrial	PRDX3	15.5	25.838	2	2	2	3	3	2	629780	677400	898280	688830	684390	476840	0	1	2	2	4	0	0.336087
B4DVY1	Eukaryotic translation initiation factor 3 subunit D	EIF3D	15.4	58.14	8	8	8	8	10	5	994620	1841700	1264100	3908400	4061700	856820	4	14	10	14	26	1	0.338103
P51398-2	28S ribosomal protein S29, mitochondrial	DAP3	52.9	41.044	14	16	15	14	15	13	8697100	9472800	5497600	7007800	6979100	4404000	19	29	17	19	12	10	0.339609
Q92665	28S ribosomal protein S31, mitochondrial	MRPS31	25.6	45.318	7	9	6	9	10	5	1704100	2356500	1203700	5022400	3693700	1209700	7	6	4	15	17	4	0.341039
Q13724-2	Mannosyl-oligosaccharide glucosidase	MOGS	36.3	80.702	11	17	12	18	20	10	5865100	6714800	3129500	9796000	10454000	4121000	7	11	6	23	28	5	0.342431
Q92922	SWI/SNF complex subunit SMARCC1	SMARCC1	4.2	122.87	2	2	2	1	1	2	305650	199910	278330	0	0	349180	1	2	1	0	2	2	0.342904
Q15758	Neutral amino acid transporter B(0)	SLC1A5	14	56.598	6	6	6	6	6	5	991610	671370	1298600	795580	954780	387070	8	6	10	9	5	0	0.344424
Q09161	Nuclear cap-binding protein subunit 1	NCBP1	2.7	91.838	2	2	2	2	2	2	184130	219030	272500	141460	159970	250000	2	2	3	0	0	0	0.344883
Q5VTE0	Putative elongation factor 1-alpha-like 3;Elongation factor 1-alpha 1;Elongation factor 1-alpha 2	EEF1A1P5;EEF1A1;EEF1A2	51.9	50.184	19	17	18	20	18	16	52993000	49441000	60838000	46562000	59005000	26866000	43	44	43	42	44	21	0.346738
E9PCY4	DDB1- and CUL4-associated factor 7	DCAF7	17	19.258	1	1	2	1	2	2	0	0	279410	0	303130	431120	0	0	1	0	1	5	0.347061
P05023-3	Sodium/potassium-transporting ATPase subunit alpha-1	ATP1A1	13.9	109.55	10	10	11	6	9	10	2476500	2431900	2149200	1828800	2262700	2349000	14	8	7	2	10	7	0.34755
P62805	Histone H4	HIST1H4A	51.5	11.367	4	5	4	6	5	3	850690	783580	1046100	4823300	2770600	483600	2	1	4	11	6	0	0.34776
Q13813	Spectrin alpha chain, non-erythrocytic 1	SPTAN1	35.8	284.54	67	67	68	57	52	64	20003000	16596000	20027000	8546300	8200100	26956000	83	88	94	25	29	78	0.348107
Q08379-2	Golgin subfamily A member 2	GOLGA2	5.3	70.472	2	2	2	2	2	2	194630	156220	137160	121520	115850	174950	3	2	1	0	1	0	0.348493
Q86VP6-2	Cullin-associated NEDD8-dissociated protein 1	CAND1	7.2	117.89	4	4	5	6	6	2	430550	410000	610880	332930	362940	505520	2	2	6	6	4	0	0.349074
Q56VL3	OCIA domain-containing protein 2	OCIAD2	50.6	16.953	6	6	7	6	6	3	1920800	1900900	3196100	2517400	1728600	848760	5	6	12	7	6	3	0.349161
P48047	ATP synthase subunit O, mitochondrial	ATP5O	54.5	23.277	8	8	8	8	8	6	2598600	3060600	2583900	2894900	2466000	1388500	9	12	9	18	13	0	0.349961
B4DWJ2	Glutamine--tRNA ligase	QARS	20.9	86.578	13	13	13	8	11	13	2101900	2014100	2132100	1111000	1275500	2676200	7	12	12	5	3	10	0.350183
P62333	26S protease regulatory subunit 10B	PSMC6	13.1	44.172	4	4	4	3	4	4	822620	716450	823050	387090	409270	1068300	7	2	7	0	2	6	0.35096
Q9NV06	DDB1- and CUL4-associated factor 13	DCAF13	21.3	51.402	5	6	7	7	6	4	666860	1278600	776340	3151000	1887800	594730	3	6	3	16	16	2	0.351977
E9PB14	Pyruvate dehydrogenase protein X component, mitochondrial	PDHX	4.7	51.459	2	2	2	1	1	2	151040	136530	244180	0	0	175620	1	1	2	0	0	0	0.353386
O95139	NADH dehydrogenase [ubiquinone] 1 beta subcomplex subunit 6	NDUFB6	25.8	15.489	3	3	3	3	2	2	615960	445010	714780	1489100	874030	469650	2	1	2	3	5	0	0.353449
Q01082	Spectrin beta chain, non-erythrocytic 1	SPTBN1	32.3	274.61	52	51	56	46	43	51	16492000	14357000	12707000	6681700	6599400	20480000	86	77	85	35	32	77	0.353941
P63173	60S ribosomal protein L38	RPL38	52.9	8.2178	6	6	6	6	6	7	38579000	37280000	33564000	34896000	39514000	93246000	21	22	19	23	26	29	0.354105
Q9UGP8	Translocation protein SEC63 homolog	SEC63	5.7	87.996	2	3	3	2	3	2	217110	256680	223650	227910	386480	243450	0	1	0	0	5	0	0.357188
Q96QE3	ATPase family AAA domain-containing protein 5	ATAD5	2.8	207.57	2	3	0	4	3	0	192340	224300	0	383940	237330	0	0	1	0	6	0	0	0.357321
B4E022	Transketolase	TKT	27.6	62.878	5	7	10	8	7	1	1807300	1514300	3070100	1747800	2089500	0	5	8	13	6	6	0	0.357453
Q15366-6	Poly(rC)-binding protein 2	PCBP2	28.8	38.15	4	4	3	5	5	2	1108500	1231800	1337800	1229000	1168700	908470	5	5	7	7	9	4	0.358417
Q9Y2Q9	28S ribosomal protein S28, mitochondrial	MRPS28	10.2	20.843	2	2	2	2	2	2	365160	411170	299660	551060	492980	308630	1	1	1	3	2	0	0.358433
Q9BX40	Protein LSM14 homolog B	LSM14B	24.7	42.07	5	5	5	5	5	5	2432300	2542300	1141800	3300700	3092700	1852600	12	9	4	13	11	4	0.359445
P35249	Replication factor C subunit 4	RFC4	36.6	39.681	7	9	6	8	9	6	2128900	2622200	768110	2411500	3263600	1931600	7	14	3	9	9	9	0.360244
P47813	Eukaryotic translation initiation factor 1A, X-chromosomal;Eukaryotic translation initiation factor 1A, Y-chromosomal	EIF1AX;EIF1AY	36.1	16.46	4	4	4	4	4	4	904030	1338200	1110100	1007900	1466700	1584300	3	10	7	1	6	4	0.360873
Q5VYY1	Ankyrin repeat domain-containing protein 22	ANKRD22	16.2	21.848	3	3	3	3	3	3	932030	1025300	1010400	893470	1061400	377560	4	7	8	7	7	2	0.361284
P42330	Aldo-keto reductase family 1 member C3;Aldo-keto reductase family 1 member C1	AKR1C3;AKR1C1	22.3	36.853	3	3	5	2	3	2	399480	413120	1523200	464520	472440	256910	0	2	8	0	1	0	0.361455
P26196	Probable ATP-dependent RNA helicase DDX6	DDX6	27.3	54.416	9	9	9	6	6	9	3577900	3358300	2943900	2118300	2540500	3773100	13	10	16	10	17	11	0.36169
P09211	Glutathione S-transferase P	GSTP1	50	23.356	5	3	8	5	5	3	2475800	2925300	7150400	2961600	3680100	817010	9	3	14	4	5	2	0.364098
P50395-2	Rab GDP dissociation inhibitor beta	GDI2	25.2	45.619	4	5	8	6	6	3	555980	507010	1301600	657200	534800	367260	4	3	9	9	4	0	0.369998
Q86XZ4	Spermatogenesis-associated serine-rich protein 2	SPATS2	11	59.544	4	4	2	4	4	4	386240	415840	259870	456340	382190	384660	3	2	0	5	5	2	0.370897
B4DGU4	Catenin beta-1	CTNNB1	6.6	84.765	4	4	4	3	4	3	384980	429580	503050	491670	346500	287730	2	2	6	1	3	1	0.37117
Q14764	Major vault protein	MVP	18.9	99.326	10	10	10	6	8	9	2268800	1698400	1603500	667320	908080	2715700	9	8	15	1	4	13	0.372171
P05455	Lupus La protein	SSB	18.9	46.836	5	4	5	4	6	3	480740	666640	602860	676890	445470	290420	2	2	3	4	4	0	0.372182
E7EW34	26S proteasome non-ATPase regulatory subunit 2	PSMD2	10.8	85.605	5	5	6	5	5	4	791980	801050	1004800	586920	742350	924760	1	2	7	2	1	1	0.372562
H0YL12	Electron transfer flavoprotein subunit alpha, mitochondrial	ETFA	19.6	24.896	3	2	3	2	3	0	162470	177820	414040	170150	183730	0	0	0	6	0	1	0	0.373111
Q8NI27	THO complex subunit 2	THOC2	8.2	182.77	5	9	1	9	10	2	592170	939310	0	726850	1199300	558010	0	7	0	7	18	0	0.373783
Q96DH6	RNA-binding protein Musashi homolog 2	MSI2	21	35.196	3	4	4	4	4	1	986040	896110	606050	709360	892460	0	3	4	4	6	7	0	0.376445
J3KTF8	Rho GDP-dissociation inhibitor 1	ARHGDIA	25.8	21.614	2	2	3	1	2	0	129150	133770	553940	0	116840	0	0	0	3	0	0	0	0.377188
E7EQR4	Ezrin	EZR	17.5	65.578	5	6	6	2	5	5	1384100	1531100	2795600	1600200	1767300	722600	6	9	13	6	11	2	0.377915
E7EVD1	U4/U6 small nuclear ribonucleoprotein Prp3	PRPF3	24.3	72.075	8	9	6	11	10	6	2580400	2773300	1628900	3669000	3518200	1963100	7	10	3	24	17	4	0.378713
O00767	Acyl-CoA desaturase	SCD	8.9	41.522	2	2	2	3	3	1	199390	170190	582140	166490	231750	0	1	1	3	1	2	0	0.380438
P29323-2	Ephrin type-B receptor 2	EPHB2	17.8	109.87	2	2	5	12	1	3	44745	41221	152750	8115000	54595	84149	0	0	2	37	0	0	0.380871
D6RAA6	Transmembrane protein 33	TMEM33	23.9	25.223	6	6	6	6	6	5	2254400	2710300	3341700	2511500	2808800	1470200	2	4	4	7	3	3	0.381556
P08238	Heat shock protein HSP 90-beta	HSP90AB1	31.6	83.263	12	12	14	13	13	12	18130000	15894000	30895000	17147000	21925000	8379200	38	39	58	48	56	13	0.381995
P41240	Tyrosine-protein kinase CSK	CSK	17.3	50.704	1	1	3	6	2	1	0	0	168590	3224300	105950	0	0	0	1	14	0	0	0.382035
Q15149-7	Plectin	PLEC	1.7	512.6	6	4	5	4	5	6	508100	380490	406200	402600	459460	1343400	0	0	0	0	1	8	0.382197
Q96DF8	Protein DGCR14	DGCR14	8.4	52.567	2	2	1	2	2	0	176000	147490	0	215160	149090	0	0	1	0	4	1	0	0.38321
O95373	Importin-7	IPO7	6.7	119.52	4	3	5	3	3	1	439350	444880	509060	447560	484220	0	0	0	10	6	5	0	0.383618
E9PJH7	Mitochondrial glutamate carrier 1;Mitochondrial glutamate carrier 2	SLC25A22;SLC25A18	17.7	27.715	2	2	2	2	2	1	325810	271720	215240	214870	297750	0	1	1	0	1	2	0	0.384144
D6R955	Pituitary homeobox 1;Pituitary homeobox 3;Pituitary homeobox 2	PITX1;PITX2;PITX3	35.1	12.445	1	2	2	2	2	0	582190	441340	485750	538000	464120	0	1	4	2	4	4	0	0.385247
O43809	Cleavage and polyadenylation specificity factor subunit 5	NUDT21	10.6	26.227	2	2	2	2	2	2	492570	494240	403830	558050	457720	497730	3	5	2	2	3	2	0.38568
F8VYE8	Serine/threonine-protein phosphatase;Serine/threonine-protein phosphatase PP1-gamma catalytic subunit	PPP1CC	25.3	34.95	2	2	2	2	2	2	598350	608630	469750	530800	0	589060	2	2	2	2	1	2	0.385815
B4DVB0	Oxysterol-binding protein;Oxysterol-binding protein-related protein 5	OSBPL5	6.2	88.434	2	3	1	3	3	0	209570	238210	0	287330	339780	0	1	2	1	5	3	0	0.386085
O00299	Chloride intracellular channel protein 1	CLIC1	24.5	26.922	5	5	5	5	4	2	1024900	1242100	4099800	1642100	1221900	513260	8	8	11	3	5	0	0.386143
Q9BX66-4	Sorbin and SH3 domain-containing protein 1	SORBS1	4.1	76.595	2	2	2	1	2	0	42352	44388	90586	0	37972	0	0	0	2	0	0	0	0.387459
G5EA52	Protein disulfide-isomerase A3	PDIA3	36.9	54.963	12	12	12	11	12	8	2884500	2713100	7181900	2468100	4483600	1255600	10	13	30	6	25	2	0.390319
P04843	Dolichyl-diphosphooligosaccharide--protein glycosyltransferase subunit 1	RPN1	20.6	68.569	8	9	8	9	9	6	1633100	1585300	2180400	1492100	1871200	1347600	7	6	13	3	7	5	0.390368
P14625	Endoplasmin	HSP90B1	24.5	92.468	15	15	18	13	17	10	2700000	2745600	12501000	3737800	2740000	1876500	11	11	43	11	11	5	0.391031
O14980	Exportin-1	XPO1	2.2	123.38	2	2	2	2	2	2	276420	257580	331540	250230	228500	300530	2	3	3	2	3	2	0.391254
Q9BY77	Polymerase delta-interacting protein 3	POLDIP3	62.9	46.089	25	25	25	22	24	26	30550000	27566000	44740000	23411000	19814000	39217000	41	37	54	33	41	43	0.391465
Q99880	Histone H2B type 1-L;Histone H2B type 1-M;Histone H2B type 1-N;Histone H2B type 1-H;Histone H2B type 3-B;Histone H2B type 2-F;Histone H2B type 2-E;Histone H2B type 1-C/E/F/G/I;Histone H2B type 1-D;Histone H2B type F-S;Histone H2B type 1-B;Histone H2B type 1-O;Histone H2B type 1-J;Histone H2B type 1-K;Histone H2B;Histone H2B type 1-A	HIST1H2BL;HIST1H2BM;HIST1H2BN;HIST1H2BH;HIST3H2BB;HIST2H2BF;HIST2H2BE;HIST1H2BC;HIST1H2BD;H2BFS;HIST1H2BB;HIST1H2BO;HIST1H2BJ;HIST1H2BK;HIST1H2BA	27.8	13.952	3	3	3	3	3	2	675380	820380	904210	3305800	1517500	495010	5	7	1	18	10	0	0.392905
P22234	Multifunctional protein ADE2;Phosphoribosylaminoimidazole-succinocarboxamide synthase;Phosphoribosylaminoimidazole carboxylase	PAICS	16.7	47.079	4	5	7	5	6	3	841360	1204800	2592500	2101800	676810	246090	5	5	12	12	5	0	0.393163
P54727-2	UV excision repair protein RAD23 homolog B	RAD23B	8	35.004	2	2	2	2	2	0	267690	0	329470	548030	543040	0	4	4	4	2	4	0	0.397233
P23526	Adenosylhomocysteinase	AHCY	19.9	47.716	6	5	7	6	7	4	765800	786910	3126100	760610	905200	721540	3	5	16	4	5	1	0.397503
Q13573	SNW domain-containing protein 1	SNW1	17.5	61.494	7	8	5	7	8	5	2318900	2139100	920310	3099300	2904900	1482700	2	2	5	7	7	0	0.397629
Q8TBX8-3	Phosphatidylinositol 5-phosphate 4-kinase type-2 gamma	PIP4K2C	13.6	45.053	3	3	1	4	4	0	219000	305200	0	381450	463870	0	2	3	0	2	8	0	0.397663
Q8NBW7	ER lumen protein retaining receptor;ER lumen protein retaining receptor 1;ER lumen protein retaining receptor 2	KDELR1;KDELR2	20	17.486	1	2	2	1	2	1	0	481870	433530	0	263790	0	2	4	4	1	4	1	0.398001
Q5VUA4	Zinc finger protein 318	ZNF318	1.5	251.11	2	2	1	1	2	0	203210	270400	0	0	161090	0	1	2	0	2	2	0	0.398797
Q9BRS2	Serine/threonine-protein kinase RIO1	RIOK1	7	65.582	2	3	2	3	3	1	266730	266800	138370	510500	423550	0	0	0	0	3	3	0	0.398997
Q13011	Delta(3,5)-Delta(2,4)-dienoyl-CoA isomerase, mitochondrial	ECH1	14.3	35.816	3	3	4	3	3	0	432500	869990	1712700	781360	795650	0	2	5	6	3	2	0	0.399158
Q9NZ01	Very-long-chain enoyl-CoA reductase	TECR	32.8	36.034	11	12	11	12	13	10	17614000	16443000	22375000	16429000	20184000	11289000	16	22	20	25	25	9	0.399184
Q02978-2	Mitochondrial 2-oxoglutarate/malate carrier protein	SLC25A11	16	28.494	3	3	3	3	3	1	771780	679130	440540	607420	618000	0	5	5	4	4	4	0	0.400084
Q08380	Galectin-3-binding protein	LGALS3BP	30.8	65.33	15	14	15	13	13	15	10658000	10060000	8128800	4775700	6059600	12709000	36	27	34	19	24	33	0.400497
H0YJX6	Protein arginine N-methyltransferase 5;Protein arginine N-methyltransferase 5, N-terminally processed	PRMT5	11.8	32.311	3	3	3	3	3	2	447170	603800	383830	399570	463610	367010	4	5	4	4	1	2	0.400668
Q6IN84	rRNA methyltransferase 1, mitochondrial	MRM1	9.9	38.638	3	3	2	3	3	0	248290	223390	158900	357320	400180	0	1	1	1	4	3	0	0.405607
Q9NUQ6-2	SPATS2-like protein	SPATS2L	38.9	54.178	13	14	13	14	13	12	7852100	8031100	4521100	8416200	6951200	8478300	23	32	17	39	29	16	0.405745
P09327	Villin-1	VIL1	14.6	92.694	8	5	10	3	5	4	452850	235720	1986200	290810	327350	380600	1	0	19	0	1	0	0.406369
Q5T9A4	ATPase family AAA domain-containing protein 3B	ATAD3B	34.6	72.572	1	1	1	1	1	0	3817600	3071500	1267300	2165600	2848800	0	2	2	1	2	2	0	0.406725
P28482	Mitogen-activated protein kinase 1	MAPK1	26.9	41.389	2	2	5	7	1	1	73739	112000	158220	8361000	65933	0	0	0	0	26	0	0	0.408525
Q9Y679-2	Ancient ubiquitous protein 1	AUP1	15.4	45.786	3	3	4	4	4	1	761980	559480	530810	556050	694640	0	3	4	5	6	6	0	0.408575
O43707	Alpha-actinin-4	ACTN4	22.8	104.85	5	7	9	8	8	0	1818800	1848100	6268300	2769600	2445200	374050	7	11	28	15	12	0	0.408987
P35659	Protein DEK	DEK	22.7	42.674	8	8	9	11	11	4	1240200	2171300	1218100	13088000	10233000	476070	5	9	4	28	30	1	0.412664
P14618	Pyruvate kinase isozymes M1/M2;Pyruvate kinase	PKM	83.1	57.936	48	50	49	49	49	48	1301200000	1023800000	965350000	414170000	566930000	1675600000	254	292	298	188	220	345	0.41358
P12277	Creatine kinase B-type	CKB	12.3	42.644	2	1	2	2	3	0	307090	0	187800	350000	365050	0	2	1	2	2	4	0	0.415738
P08754	Guanine nucleotide-binding protein G(k) subunit alpha;Guanine nucleotide-binding protein G(i) subunit alpha-1;Guanine nucleotide-binding protein G(o) subunit alpha;Guanine nucleotide-binding protein G(i) subunit alpha-2	GNAI3;GNAI1;GNAO1;GNAI2	10.7	40.532	2	2	3	2	2	2	224000	192580	864570	202340	198030	250380	0	0	5	0	2	1	0.416285
P67775	Serine/threonine-protein phosphatase 2A catalytic subunit alpha isoform;Serine/threonine-protein phosphatase 2A catalytic subunit beta isoform	PPP2CA;PPP2CB	14.2	35.594	3	3	3	2	3	3	801540	878230	718130	776780	820660	522710	1	2	4	0	2	0	0.416708
P20700	Lamin-B1	LMNB1	16.2	66.408	9	6	7	7	8	8	1559500	1161700	1493100	1054300	825060	1678100	6	4	9	1	4	5	0.417235
Q8IWZ3	Ankyrin repeat and KH domain-containing protein 1	ANKHD1	3.9	269.45	4	3	0	4	2	0	851470	764110	489350	595090	814840	0	3	3	0	4	3	0	0.420192
Q9ULC5-4	Long-chain-fatty-acid--CoA ligase 5	ACSL5	30.5	73.277	15	16	15	16	16	2	2874400	3993800	3250900	3254500	3860700	501680	13	18	17	19	22	0	0.420255
Q16555-2	Dihydropyrimidinase-related protein 2	DPYSL2	15.5	58.162	3	5	4	4	4	3	448970	413700	1050700	420230	598940	292580	2	2	7	1	4	0	0.42108
P63244	Guanine nucleotide-binding protein subunit beta-2-like 1	GNB2L1	44.5	35.076	11	11	11	6	10	11	3066900	2375500	4416900	1353700	1991100	4278900	12	4	24	4	6	14	0.422409
Q9Y3I0	tRNA-splicing ligase RtcB homolog	C22orf28	25.5	55.21	8	5	6	7	7	3	1350500	1603100	1230900	1880500	1896400	1187200	1	4	5	3	9	0	0.422838
P42167	Lamina-associated polypeptide 2, isoforms beta/gamma;Thymopoietin;Thymopentin	TMPO	40.1	50.67	8	7	6	6	7	6	5084800	4485600	4020300	5215700	6348500	4078100	16	16	15	18	27	12	0.423595
E9PKG1	Protein arginine N-methyltransferase 1	PRMT1	8	37.709	2	2	2	2	2	2	184730	309240	500320	204530	227030	275970	1	2	3	1	3	1	0.424236
P01034	Cystatin-C	CST3	19.2	15.799	2	2	2	2	2	1	355410	327660	356070	355400	358090	0	1	2	0	2	1	1	0.424937
C9JXB8	60S ribosomal protein L24	RPL24	18.2	14.369	2	2	2	2	2	1	240960	286950	275850	824220	589000	0	2	1	2	4	3	1	0.425551
Q15388	Mitochondrial import receptor subunit TOM20 homolog	TOMM20	13.1	16.298	2	2	2	1	2	1	0	508910	503610	0	309300	0	0	3	1	2	1	0	0.425768
P40937	Replication factor C subunit 5	RFC5	47.1	38.496	10	9	9	10	11	8	2120600	2634300	1025600	2171800	3142400	1954800	11	11	3	8	20	6	0.427681
B4DXX7	ATP-dependent RNA helicase DDX3Y	DDX3Y	43.5	72.931	1	2	2	2	2	1	0	228430	214640	322080	250310	0	0	1	2	2	2	0	0.42889
B7Z463	Puromycin-sensitive aminopeptidase	NPEPPS	5.5	94.515	3	3	4	3	3	1	539850	306350	553570	417930	484160	0	4	3	6	4	6	0	0.428901
Q8NEG4	Protein FAM83F	FAM83F	18.2	55.485	3	5	1	6	6	0	361690	596940	0	1311900	1151500	0	0	3	1	3	9	0	0.429682
P07355	Annexin A2;Annexin;Putative annexin A2-like protein	ANXA2;ANXA2P2	54.6	38.604	21	21	21	21	22	19	23239000	24637000	21995000	11142000	39649000	7736100	38	44	50	30	57	18	0.43053
Q8IZW8	Tensin-4	TNS4	76.1	76.763	50	50	51	49	50	50	810560000	563050000	578050000	252360000	263550000	1085900000	264	234	180	156	177	205	0.430965
P05204	Non-histone chromosomal protein HMG-17;High mobility group nucleosome-binding domain-containing protein 3	HMGN2;HMGN3	51.1	9.3926	4	3	4	3	3	4	4585000	1110400	4886100	386060	304770	9124900	4	1	3	0	1	6	0.431144
P56470	Galectin-4	LGALS4	32.2	35.941	6	7	6	6	7	5	1321700	1289500	2374000	1166800	1321200	1503900	6	12	15	4	5	6	0.431653
P06733	Alpha-enolase	ENO1	51.6	47.168	14	15	17	16	15	7	11757000	9840300	27962000	15496000	13408000	3391200	31	27	38	30	30	11	0.431797
P26599	Polypyrimidine tract-binding protein 1	PTBP1	32.6	57.221	10	10	10	11	11	7	2640700	2641700	4249800	3493300	2707700	1300300	7	11	22	13	13	1	0.432018
Q06323	Proteasome activator complex subunit 1	PSME1	24.1	28.723	4	4	4	3	3	4	979440	894760	949550	334500	335070	1754600	6	4	6	1	3	9	0.433475
Q9Y262	Eukaryotic translation initiation factor 3 subunit L	EIF3L	32.3	66.726	9	12	9	8	13	10	2567700	2586500	2217500	1119900	2182900	2872500	14	14	13	4	14	14	0.433967
Q8WVV4	Protein POF1B	POF1B	11	68.064	5	5	4	2	3	5	949900	830760	569320	361740	394530	1124800	8	12	3	3	1	4	0.434615
P15531	Nucleoside diphosphate kinase A	NME1	53.3	17.149	1	1	1	1	1	0	0	0	883930	1036000	732790	0	0	0	1	2	0	0	0.434739
B7Z3A6	Sorbitol dehydrogenase	SORD	37	10.811	2	2	2	2	2	1	487870	484560	825020	571890	625160	0	2	3	5	4	3	0	0.434742
Q6IAN0	Dehydrogenase/reductase SDR family member 7B	DHRS7B	25.2	35.119	7	6	5	7	7	1	1309300	1338000	995940	1145900	1503200	0	9	10	4	9	14	1	0.435258
J3QKR3	Proteasome subunit beta type-3	PSMB3	23.4	16.161	2	2	2	2	2	1	514770	486470	475330	522620	515770	0	5	6	4	3	2	1	0.435794
P39019	40S ribosomal protein S19	RPS19	37.9	16.06	7	7	7	7	6	7	3049900	3774100	4906000	2555700	2292500	4804000	5	7	14	6	6	10	0.436091
P54136	Arginine--tRNA ligase, cytoplasmic	RARS	29.8	75.378	17	16	16	13	14	17	3537300	3694000	3159200	1459000	2266300	4936000	24	16	23	4	9	24	0.437917
P62937	Peptidyl-prolyl cis-trans isomerase A;Peptidyl-prolyl cis-trans isomerase	PPIA	70.9	18.012	9	10	10	10	10	9	3654000	3916800	13588000	5789800	4144800	2138100	14	12	23	11	15	1	0.439093
Q9Y2R4	Probable ATP-dependent RNA helicase DDX52	DDX52	32.4	67.497	9	12	10	12	13	9	5191200	6472600	2584900	7692000	9075200	3505100	17	20	12	26	21	7	0.440214
P22102	Trifunctional purine biosynthetic protein adenosine-3;Phosphoribosylamine--glycine ligase;Phosphoribosylformylglycinamidine cyclo-ligase;Phosphoribosylglycinamide formyltransferase	GART	7.1	107.77	5	5	5	5	5	2	420200	472740	590300	426300	443970	474000	3	3	7	4	5	0	0.440426
O60841	Eukaryotic translation initiation factor 5B	EIF5B	34.7	138.83	25	30	13	34	34	15	10097000	12142000	2491700	20140000	21006000	4489600	29	43	5	63	67	6	0.440726
Q96EY4	Translation machinery-associated protein 16	TMA16	26.6	23.864	3	3	4	4	5	4	1997100	2314700	941820	2116100	2295600	1859100	5	9	4	7	11	5	0.441714
P62906	60S ribosomal protein L10a	RPL10A	23.5	24.831	3	3	4	3	3	4	720780	669430	1799600	634850	661590	880140	0	0	5	0	0	2	0.44235
Q07065	Cytoskeleton-associated protein 4	CKAP4	48.2	66.022	22	20	20	20	22	23	6544100	6086100	4372500	5178300	5782300	13120000	26	26	24	23	29	37	0.442402
P04844-2	Dolichyl-diphosphooligosaccharide--protein glycosyltransferase subunit 2	RPN2	23.3	67.723	9	9	10	9	10	6	2470500	2451000	2750400	1776200	3360600	1462700	17	16	23	12	16	2	0.444425
P60174-1	Triosephosphate isomerase	TPI1	50.2	26.669	7	8	10	9	10	3	1963100	1550300	6237000	2681500	2291300	619490	5	5	22	15	8	1	0.445116
P07195	L-lactate dehydrogenase B chain;L-lactate dehydrogenase	LDHB	11.1	36.638	1	2	2	2	2	0	0	0	359660	400740	245410	0	0	0	1	1	1	0	0.446108
P28074	Proteasome subunit beta type-5	PSMB5	25.1	28.48	5	6	6	5	6	5	776010	755860	1467100	848720	800060	722640	3	5	9	2	2	0	0.446159
Q9Y230	RuvB-like 2	RUVBL2	42.3	51.156	15	15	16	13	16	14	4575500	3925800	3890200	2752800	3806800	4512600	21	17	12	7	17	17	0.446238
P37837	Transaldolase	TALDO1	18.1	37.54	2	2	6	5	4	2	169910	156840	2500200	254520	178440	144860	0	1	10	2	0	0	0.450885
P00338	L-lactate dehydrogenase A chain	LDHA	39.5	36.688	12	12	14	12	14	10	2532900	2551400	12618000	3137700	3457800	1833200	7	5	30	8	8	1	0.455185
P55081	Microfibrillar-associated protein 1	MFAP1	15	51.958	6	6	6	6	6	5	1820300	1656900	2431500	1803600	1929300	5010800	5	6	8	2	8	9	0.455277
Q15386	Ubiquitin-protein ligase E3C	UBE3C	2.1	123.92	2	2	1	2	2	0	230360	230670	0	272640	324820	0	1	2	0	3	1	0	0.456542
H3BVI7	Cadherin-1;E-Cad/CTF1;E-Cad/CTF2;E-Cad/CTF3	CDH1	6.3	45.52	2	2	1	2	1	1	326570	307760	0	247370	0	0	2	0	2	0	0	2	0.456629
P56556	NADH dehydrogenase [ubiquinone] 1 alpha subcomplex subunit 6	NDUFA6	17.5	17.871	2	2	2	2	2	0	243720	0	222950	370610	258610	0	0	0	1	2	0	0	0.457379
Q6NUQ4-2	Transmembrane protein 214	TMEM214	17.2	72.039	9	9	7	9	9	9	1367600	1647700	591380	1316400	2405300	1106800	9	11	3	10	11	2	0.458462
Q5T7A2	Chaperone activity of bc1 complex-like, mitochondrial	ADCK3	10.2	55.981	1	3	3	3	3	0	0	428280	364300	870310	689200	0	0	0	1	2	3	0	0.460544
P67870	Casein kinase II subunit beta	CSNK2B	23.7	24.942	3	3	4	4	3	3	493750	488780	663210	595930	431530	435910	1	1	5	2	0	2	0.461068
P07339	Cathepsin D;Cathepsin D light chain;Cathepsin D heavy chain	CTSD	25.2	44.552	9	9	9	6	8	9	2855200	2279400	3515100	1089000	1259000	4947300	14	11	20	8	5	15	0.461577
P84090	Enhancer of rudimentary homolog	ERH	32.7	12.259	4	4	4	4	3	4	5545000	4142500	5781300	2506200	1953300	8621200	8	7	8	7	8	7	0.462601
P24752	Acetyl-CoA acetyltransferase, mitochondrial	ACAT1	7.3	45.199	2	2	2	1	2	0	231440	206760	241390	0	307670	0	1	2	2	2	3	0	0.465132
Q12824-2	SWI/SNF-related matrix-associated actin-dependent regulator of chromatin subfamily B member 1	SMARCB1	8	43.158	2	2	2	1	2	2	535190	508450	294060	0	406710	501600	0	3	1	2	1	1	0.465172
Q92734-2	Protein TFG	TFG	30.3	43.02	11	10	10	8	10	11	17515000	14850000	12468000	5369800	7683500	24994000	27	25	26	12	16	23	0.466289
Q9UBS4	DnaJ homolog subfamily B member 11	DNAJB11	11.7	40.513	3	3	3	2	3	1	438620	428240	434310	440100	492650	0	1	1	0	2	3	0	0.466585
Q9BU61	NADH dehydrogenase [ubiquinone] 1 alpha subcomplex assembly factor 3	NDUFAF3	19.6	20.35	2	3	0	1	3	0	267580	346970	0	0	229920	0	0	2	0	0	4	0	0.467032
P55072	Transitional endoplasmic reticulum ATPase	VCP	20.6	89.321	7	8	11	10	8	5	1365300	1344500	2754100	1659000	1510800	1037400	2	10	16	7	4	3	0.467886
F8WDD7	Actin-related protein 2/3 complex subunit 4	ARPC4	27.4	13.057	3	3	3	3	3	1	750290	800470	1186800	810460	1208100	0	2	2	2	2	1	0	0.468365
O15260-2	Surfeit locus protein 4	SURF4	30.2	17.97	2	2	4	2	2	1	266430	370900	229900	222300	344770	0	2	3	3	2	0	0	0.468555
P09651-3	Heterogeneous nuclear ribonucleoprotein A1;Heterogeneous nuclear ribonucleoprotein A1-like 2	HNRNPA1;HNRNPA1L2	55.8	29.386	14	15	14	14	15	10	11613000	12270000	9182900	12964000	11099000	2683200	19	33	25	33	33	6	0.468868
Q13347	Eukaryotic translation initiation factor 3 subunit I	EIF3I	39.1	36.501	6	7	7	7	8	5	1680400	1423900	2032400	729060	1259800	2302200	6	8	6	2	6	6	0.469246
Q00059	Transcription factor A, mitochondrial	TFAM	46.7	29.096	13	12	11	13	13	11	10243000	10846000	5631800	15040000	11270000	7436200	20	21	15	34	29	13	0.469853
P14868	Aspartate--tRNA ligase, cytoplasmic	DARS;DKFZp781B11202	24.2	57.136	10	9	9	8	7	11	2239600	2225900	2934800	1166900	1633500	3455700	8	13	10	1	5	13	0.469859
P62979	Ubiquitin-40S ribosomal protein S27a;Ubiquitin;40S ribosomal protein S27a;Ubiquitin-60S ribosomal protein L40;Ubiquitin;60S ribosomal protein L40;Polyubiquitin-B;Ubiquitin;Polyubiquitin-C;Ubiquitin	RPS27A;UBB;UBC;UBA52;UBBP4	35.9	17.965	6	6	6	6	6	6	8627900	7972200	12411000	10077000	6910300	8087900	11	15	16	11	9	5	0.472023
Q96CW5-2	Gamma-tubulin complex component 3	TUBGCP3	9	93.884	3	5	3	5	5	1	364520	475350	371970	329950	528450	0	0	4	0	1	7	0	0.473725
Q92797	Symplekin	SYMPK	2.2	141.15	2	2	2	2	2	2	146310	119650	0	88979	96234	0	1	1	0	1	1	0	0.475569
Q15046	Lysine--tRNA ligase	KARS	26	68.047	10	10	6	7	9	9	2990600	3069900	2043400	1667700	1755000	3423400	13	7	8	6	11	11	0.476503
J3QWB6	SWI/SNF-related matrix-associated actin-dependent regulator of chromatin subfamily D member 2	SMARCD2	18.2	26.714	3	3	2	3	3	3	274320	330340	210630	267880	411050	271970	0	0	0	1	4	0	0.477129
P13984	General transcription factor IIF subunit 2	GTF2F2	54.2	28.38	12	12	10	10	11	9	3176700	4201600	2001700	4951600	5360300	2279100	12	10	5	11	14	1	0.477625
F5H698	Leucine--tRNA ligase, cytoplasmic	LARS	18.8	129.21	16	17	17	17	17	16	3786200	2987100	2851200	1740600	2446100	4090600	11	11	19	7	12	12	0.479253
Q92896	Golgi apparatus protein 1	GLG1	3.5	134.55	3	3	2	3	4	0	182360	146730	204250	218410	237860	0	1	3	1	2	6	0	0.480043
Q14974	Importin subunit beta-1	KPNB1	15.4	97.169	6	7	8	9	9	5	1334300	1178100	1755800	1528900	1314500	818980	9	5	14	13	9	3	0.480839
K7EJC8	Golgi SNAP receptor complex member 1	GOSR1	19.5	26.989	1	2	3	3	3	2	0	587860	703150	795470	902010	308200	1	4	3	4	8	0	0.481117
O96019-2	Actin-like protein 6A	ACTL6A	25.1	43.236	6	6	5	5	6	6	1497500	1134100	1351600	824990	973070	1677500	9	6	5	1	2	7	0.481387
P62277	40S ribosomal protein S13	RPS13	45.7	17.222	8	7	7	9	8	8	10831000	12494000	13569000	18262000	13228000	11052000	13	15	16	18	19	12	0.481585
A6NCA8	Ubiquitin-associated protein 2	UBAP2	8.6	87.899	5	4	5	4	5	4	632980	430750	559510	232020	307670	834430	1	0	3	1	2	2	0.481613
Q86UP2-2	Kinectin	KTN1	6.5	149.61	7	7	7	5	4	7	948680	649890	566800	356670	369190	1072600	8	4	0	0	5	8	0.484964
P62491-2	Ras-related protein Rab-11A;Ras-related protein Rab-11B	RAB11A;RAB11B	54.8	17.659	6	6	8	6	6	6	1579100	1385000	2851200	1784300	1631700	1194700	8	8	11	3	9	4	0.485011
Q9Y2R9	28S ribosomal protein S7, mitochondrial	MRPS7	47.1	28.134	11	11	11	11	11	10	11228000	10856000	7403100	11813000	8338000	4409500	20	26	17	28	22	11	0.486028
P06748-2	Nucleophosmin	NPM1	41.5	29.464	9	10	9	11	11	9	18635000	26993000	22816000	29798000	40067000	17605000	45	37	37	43	41	48	0.486288
Q8WWI1-3	LIM domain only protein 7	LMO7	10.2	153.67	9	11	6	9	9	0	1345400	1389100	549300	1082500	1160000	0	5	12	1	9	8	0	0.487603
Q9P0L0	Vesicle-associated membrane protein-associated protein A	VAPA	17.7	27.893	3	2	3	3	3	2	1034500	697570	1074300	823040	1123500	369490	2	1	4	3	4	0	0.489014
P36957	Dihydrolipoyllysine-residue succinyltransferase component of 2-oxoglutarate dehydrogenase complex, mitochondrial	DLST	13.9	48.755	5	5	5	4	3	4	1284200	1230700	942030	704010	702490	1573100	6	4	8	2	2	5	0.490556
P26583	High mobility group protein B2	HMGB2	41.6	24.033	10	9	8	8	9	8	6043200	5994600	4021900	3794100	8858200	8772300	12	12	8	6	18	11	0.492682
G3V1R9	Inositol-3-phosphate synthase 1	ISYNA1	11	44.786	2	3	1	3	3	0	282560	348030	0	366110	714630	0	2	1	0	3	4	0	0.493249
Q8IXQ4	Uncharacterized protein KIAA1704	KIAA1704	11.5	38.141	5	5	4	5	5	3	545730	668660	467880	731830	688090	489240	0	5	1	5	1	0	0.493517
E5RI99	60S ribosomal protein L30	RPL30	44.7	12.656	5	5	5	5	4	5	1924400	1493300	1976900	1198100	1314400	2230900	5	4	7	1	3	6	0.494315
Q9H814	Phosphorylated adapter RNA export protein	PHAX	5.6	44.402	2	2	2	2	2	2	211900	208890	233030	176740	146720	265880	0	2	4	2	2	1	0.494635
R4GN98	Protein S100-A6	S100A6	29.4	9.681	0	2	2	1	2	1	0	970060	1359200	0	815990	0	0	1	2	2	4	2	0.497468
Q9BW19	Kinesin-like protein KIFC1	KIFC1	15.3	73.747	6	6	4	6	6	5	801220	825270	387850	777610	838760	692410	7	6	1	9	6	2	0.497585
P17480-2	Nucleolar transcription factor 1	UBTF	3.6	84.936	2	2	2	1	1	2	230230	0	203550	0	0	205380	1	0	1	0	0	1	0.498835
Q13887	Krueppel-like factor 5	KLF5	15.1	50.791	3	3	3	3	3	1	1300700	1299000	541550	1143400	1053100	0	5	8	2	5	4	0	0.499441
Q15070-2	Mitochondrial inner membrane protein OXA1L	OXA1L	9.1	46.691	3	4	4	4	4	2	313310	396890	608790	1548000	888850	216770	3	4	2	5	3	0	0.499711
P26641	Elongation factor 1-gamma	EEF1G	38.4	50.118	15	16	15	13	16	15	8239100	8246300	10963000	4898800	9811100	9096400	16	25	25	17	24	15	0.499794
P54577	Tyrosine--tRNA ligase, cytoplasmic	YARS	21.4	59.143	8	9	8	6	9	0	756460	944380	544160	547830	1176700	0	2	5	2	1	10	0	0.500166
B4DJP7	Small nuclear ribonucleoprotein Sm D3	SNRPD3	33.3	13.291	3	3	3	3	3	3	2558500	3145900	2214500	2217600	2747900	5779400	4	5	5	6	6	8	0.501467
H7C1M5	Deoxynucleotidyltransferase terminal-interacting protein 1	DNTTIP1	10.4	31.664	2	2	2	2	2	2	343800	314930	163130	164580	267570	219040	4	3	1	1	4	1	0.503014
O14773-2	Tripeptidyl-peptidase 1	TPP1	15.9	34.463	2	3	2	3	3	0	565230	417550	593560	512210	648260	0	2	2	1	3	3	0	0.504582
Q96EK4	THAP domain-containing protein 11	THAP11	8.3	34.455	2	3	2	3	3	2	373800	454590	215720	706670	656680	211900	1	3	1	5	3	0	0.504585
Q8N567	Zinc finger CCHC domain-containing protein 9	ZCCHC9	8.9	30.477	2	2	1	2	2	2	195890	177100	0	0	201580	326030	2	1	1	0	2	1	0.504837
Q09666	Neuroblast differentiation-associated protein AHNAK	AHNAK	34.1	629.09	89	88	82	73	77	87	40022000	34487000	24646000	15232000	19364000	49417000	98	106	91	28	48	121	0.505453
O00571	ATP-dependent RNA helicase DDX3X	DDX3X	57.6	73.243	9	11	11	11	11	8	13367000	19893000	23790000	29300000	30202000	13933000	30	48	50	65	69	24	0.506205
B4E3P0	ATP-citrate synthase	ACLY	8.3	91.098	3	4	5	3	3	0	275090	393380	551390	430600	390150	0	0	0	5	4	1	0	0.508909
P20618	Proteasome subunit beta type-1	PSMB1	27.8	26.489	5	5	5	5	5	5	1204800	950230	2157600	1150300	1226800	1018400	7	7	13	8	6	3	0.509641
H7C5E4	5-3 exoribonuclease 1	XRN1	3.7	130.08	3	3	0	3	3	0	191300	217060	0	278280	196210	0	0	0	0	3	1	0	0.511176
P04075	Fructose-bisphosphate aldolase A;Fructose-bisphosphate aldolase	ALDOA	49.7	39.42	9	11	17	15	15	5	3787000	6455100	18113000	9212500	7811400	956080	14	14	44	19	21	0	0.511297
E7EMC7	Sequestosome-1	SQSTM1	21.7	41.013	5	4	5	3	4	4	1058700	650300	914870	465990	452520	1316500	5	3	6	0	4	5	0.511785
Q86V15-2	Zinc finger protein castor homolog 1	CASZ1	6.1	124.79	5	3	4	6	6	0	370840	353840	337310	431270	339600	0	0	1	0	4	3	0	0.512034
O14965	Aurora kinase A	AURKA	32.8	45.809	4	5	3	9	6	1	466840	525750	280960	3472600	941370	0	0	1	0	20	3	0	0.51211
Q16851-2	UTP--glucose-1-phosphate uridylyltransferase	UGP2	11.7	55.676	2	3	4	3	3	0	128550	125580	515380	142490	138040	0	0	0	9	1	0	0	0.512291
I3L397	Eukaryotic translation initiation factor 5A-1-like;Eukaryotic translation initiation factor 5A-1;Eukaryotic translation initiation factor 5A-2	EIF5A;EIF5AL1;EIF5A2	30.6	16.118	3	3	5	2	3	2	173020	205850	1731700	248970	194500	256690	0	0	8	0	0	0	0.51359
P78417	Glutathione S-transferase omega-1	GSTO1	10	27.566	2	2	2	2	2	0	157560	181360	455060	207460	193870	0	0	0	3	1	0	0	0.51364
Q01518-2	Adenylyl cyclase-associated protein 1	CAP1	17.3	51.83	4	3	7	2	4	2	259500	228830	770660	346880	299900	170490	0	0	10	2	1	0	0.514391
P04083	Annexin A1	ANXA1	27.2	38.714	4	3	5	6	7	0	557520	600630	1087400	831700	796020	0	1	2	8	3	7	0	0.514614
B4DT77	Annexin;Annexin A7	ANXA7	13.4	37.805	3	2	4	4	3	0	0	0	569820	559520	341250	0	0	0	2	1	1	0	0.515289
K7ES31	Eukaryotic translation initiation factor 3 subunit K	EIF3K	18.2	15.875	2	2	2	2	2	2	1108000	856160	686080	636050	766860	919140	3	2	1	1	2	5	0.515961
Q9Y5Y5	Peroxisomal membrane protein PEX16	PEX16	22.9	38.628	6	5	6	6	6	2	1028400	855600	1042700	1119200	938060	531810	2	3	6	4	4	0	0.517186
B4DDC6	Prostaglandin E synthase 3	PTGES3	17.7	14.573	2	3	3	3	3	0	180090	212060	1806400	325910	263700	0	0	0	6	3	2	0	0.517516
Q04637-6	Eukaryotic translation initiation factor 4 gamma 1	EIF4G1	6	154.8	5	6	5	6	6	3	687250	667090	966780	796280	1004600	0	2	0	2	2	4	0	0.517751
J3QSH4	Vascular endothelial zinc finger 1	VEZF1	22.9	55.793	6	6	6	5	7	0	1350500	1260000	960420	1183900	1776700	0	3	5	6	9	8	0	0.519098
Q9Y3F4	Serine-threonine kinase receptor-associated protein	STRAP	12	38.438	2	3	3	2	2	0	0	209970	497430	230840	0	0	0	0	2	1	0	0	0.519901
Q9UNZ5	Leydig cell tumor 10 kDa protein homolog	C19orf53	17.2	10.576	1	3	3	3	3	2	465120	426470	1669800	1779900	710300	796440	0	1	4	3	3	2	0.521015
Q6P1M0	Long-chain fatty acid transport protein 4	SLC27A4	10.1	72.063	4	5	5	5	5	0	589710	680870	549480	662200	742680	0	1	2	4	2	6	0	0.523631
P56192	Methionine--tRNA ligase, cytoplasmic	MARS	13.1	101.11	7	7	7	8	8	7	925780	961460	1197600	898830	1150000	764220	5	2	8	5	9	2	0.524304
B0QYW5	Peroxisomal membrane protein PMP34	SLC25A17	14.2	25.721	2	2	2	2	2	0	215230	165280	150890	180750	324090	0	2	4	4	6	4	0	0.524686
P12757-5	Ski-like protein	SKIL	4.2	74.784	1	1	2	1	2	2	0	0	271850	0	173570	423060	0	0	0	0	2	1	0.525099
B7Z254	Protein disulfide-isomerase A6	PDIA6	25.9	47.837	5	6	8	6	6	3	1339100	1319900	3590500	1991600	2176700	362020	5	4	14	5	4	0	0.525914
Q8WUK0	Phosphatidylglycerophosphatase and protein-tyrosine phosphatase 1	PTPMT1	38.8	22.843	5	5	5	6	6	1	1250400	1549700	1201200	1917400	1487400	0	7	9	7	6	9	1	0.528231
H0YLY7	Calcineurin B homologous protein 1	CHP1	30.8	10.632	2	2	2	2	2	1	333620	300670	194880	252160	296090	0	3	3	2	1	1	0	0.528996
Q9Y3D7	Mitochondrial import inner membrane translocase subunit TIM16	PAM16	59.2	13.825	6	6	5	6	6	1	3240000	3812100	2832800	5252900	4110000	0	4	11	5	11	9	3	0.529634
P18669	Phosphoglycerate mutase 1	PGAM1	33.9	28.804	7	6	7	6	7	0	2442000	2454900	4882100	4543000	4063200	0	8	6	16	9	17	0	0.530714
Q9UQ80	Proliferation-associated protein 2G4	PA2G4	25.4	43.786	7	10	10	7	10	0	949510	1346000	2895800	1542900	2401800	0	6	6	14	4	10	0	0.532524
O00411	DNA-directed RNA polymerase, mitochondrial;DNA-directed RNA polymerase	POLRMT	18.6	138.62	15	14	14	15	15	5	3082700	3568400	2204600	3387500	3009900	1063200	16	17	10	16	14	0	0.53391
P19224	UDP-glucuronosyltransferase 1-6	UGT1A6	5.8	60.75	2	2	2	2	2	2	736460	530820	789500	634290	601400	1652900	3	5	5	2	3	5	0.534234
Q15120	[Pyruvate dehydrogenase [lipoamide]] kinase isozyme 3, mitochondrial	PDK3	17.7	46.938	5	5	5	5	5	3	1991400	2142900	1018700	2951100	2800600	1152300	2	1	3	6	4	0	0.535511
Q8IWX8	Calcium homeostasis endoplasmic reticulum protein	CHERP	6.4	103.7	4	4	4	4	4	3	837160	822580	422750	565370	862660	1085600	7	1	1	4	3	7	0.53628
P09496-2	Clathrin light chain A	CLTA	17.9	23.662	3	3	2	3	2	3	1010300	877070	918100	590290	639520	1292500	4	4	4	2	2	3	0.536633
Q53GQ0	Estradiol 17-beta-dehydrogenase 12	HSD17B12	36.9	34.324	10	10	10	9	10	8	13061000	12561000	13292000	13259000	16003000	4854800	17	16	19	14	21	4	0.536972
Q14435	Polypeptide N-acetylgalactosaminyltransferase 3	GALNT3	25.6	72.609	15	15	15	15	15	11	6743800	6239100	4481400	5526900	6669900	2887100	22	26	19	23	22	6	0.537354
Q6Y7W6-4	PERQ amino acid-rich with GYF domain-containing protein 2	GIGYF2	5.3	148.63	4	3	1	1	3	2	272210	248230	0	0	178570	194240	3	1	0	0	4	0	0.538466
P39748	Flap endonuclease 1	FEN1	16.3	42.592	3	4	2	1	5	2	287590	427360	345370	0	713660	0	0	3	1	1	5	0	0.539166
H0Y8G5	Heterogeneous nuclear ribonucleoprotein D0	HNRNPD	32.6	29.724	7	7	6	8	7	1	1791000	2595700	1406300	2830700	2233800	0	2	6	3	10	7	0	0.540902
P12004	Proliferating cell nuclear antigen	PCNA	18	28.768	4	3	5	4	4	2	689120	585770	2719200	927650	831040	500390	3	0	11	2	1	0	0.541352
O75643	U5 small nuclear ribonucleoprotein 200 kDa helicase	SNRNP200	4.5	244.5	5	6	4	4	6	4	605110	479080	274430	433270	546280	551070	2	2	0	5	9	0	0.541817
C9JXG8	Ran-specific GTPase-activating protein	RANBP1	13.8	16.9	2	2	2	2	2	1	284350	266880	507050	389860	319400	0	1	2	4	1	3	0	0.542201
P55036	26S proteasome non-ATPase regulatory subunit 4;Putative PIP5K1A and PSMD4-like protein	PSMD4;PIPSL	5.6	40.736	2	2	2	1	2	2	249840	207070	344240	0	177500	387570	1	2	3	0	0	1	0.542415
Q15637-6	Splicing factor 1	SF1	26.8	61.888	10	10	10	9	10	9	2973500	4036700	2168100	4518900	4334500	2319100	10	15	2	20	17	4	0.544358
G3V1A4	Cofilin-1	CFL1	39.6	16.811	2	3	4	3	3	2	791280	773400	2964900	1111700	994320	641870	3	2	7	4	2	3	0.545746
P31943	Heterogeneous nuclear ribonucleoprotein H;Heterogeneous nuclear ribonucleoprotein H, N-terminally processed	HNRNPH1	32.3	49.229	5	5	5	5	5	2	5021600	4880400	5368400	5059600	6165700	2386000	17	15	17	11	18	6	0.549141
O95816	BAG family molecular chaperone regulator 2	BAG2	18	23.772	4	4	3	2	3	4	1009900	425820	976080	209890	193450	2055800	3	1	3	1	1	5	0.549364
O00410-3	Importin-5	IPO5	16.8	125.54	11	12	12	14	14	7	1370300	1543500	2190500	1339900	1565600	1638300	2	12	19	13	11	3	0.551663
J3KS22	L-xylulose reductase	DCXR	20.1	23.96	1	2	3	4	4	0	0	384460	272400	497920	408360	0	0	1	1	3	5	0	0.553295
P42166	Lamina-associated polypeptide 2, isoform alpha;Thymopoietin;Thymopentin	TMPO	17	75.491	1	2	2	0	2	0	0	131610	134820	0	121980	0	1	0	0	0	2	0	0.556673
P13639	Elongation factor 2	EEF2	31.2	95.337	14	13	21	16	15	7	2483800	2194300	10315000	4002500	3287900	1357100	6	10	40	15	9	0	0.557246
P61106	Ras-related protein Rab-14	RAB14	17.7	23.897	2	1	3	3	2	2	363130	0	666240	204520	313090	152020	0	1	3	2	0	0	0.557482
F8W914	Reticulon-4	RTN4	17.7	37.144	2	2	3	2	2	2	293940	281890	812190	396460	272540	310580	1	2	4	2	1	0	0.557593
P17987	T-complex protein 1 subunit alpha	TCP1	22.8	60.343	8	8	10	8	8	6	1403900	1405300	2532000	1684400	1544700	1278300	6	7	17	10	7	0	0.558398
Q16795	NADH dehydrogenase [ubiquinone] 1 alpha subcomplex subunit 9, mitochondrial	NDUFA9	54.6	42.509	11	15	14	14	16	6	3976800	5275400	3882200	4504800	5536700	1424700	16	25	14	23	29	3	0.558424
P48444	Coatomer subunit delta	ARCN1	6.3	57.21	2	3	3	3	3	1	247610	282200	341410	277350	342250	0	1	1	3	2	5	0	0.559754
P52701	DNA mismatch repair protein Msh6	MSH6	5.6	152.78	3	5	1	4	6	1	432690	642550	0	624670	1790100	0	0	1	0	0	6	0	0.56043
E9PJ21	Hypoxia up-regulated protein 1	HYOU1	12.8	72.976	3	3	5	4	3	0	313150	264820	662180	456740	343980	0	0	0	7	4	0	0	0.56069
Q9Y3B4	Pre-mRNA branch site protein p14	SF3B14	18.4	14.585	2	2	2	1	2	1	224610	278370	181940	0	325310	0	2	2	1	2	3	0	0.561852
Q9Y2C3	Beta-1,3-galactosyltransferase 5	B3GALT5	14.2	36.189	2	2	3	3	3	0	0	341860	157480	226080	374730	0	0	1	3	0	3	0	0.562198
P11388	DNA topoisomerase 2-alpha	TOP2A	25.5	174.38	23	26	26	25	26	20	4403600	6653200	11067000	9148800	8197300	7268300	20	34	42	40	32	24	0.562647
Q9H0H5	Rac GTPase-activating protein 1	RACGAP1	8.9	71.026	4	4	1	4	4	0	360450	380850	0	549830	560770	0	2	4	0	5	4	0	0.563002
P10809	60 kDa heat shock protein, mitochondrial	HSPD1	50.3	61.054	19	22	20	22	24	12	9038400	9199800	17184000	13526000	11941000	3664000	20	22	27	33	38	12	0.563131
Q9P258	Protein RCC2	RCC2	47.9	56.084	16	18	14	15	18	12	5558000	9076000	3611400	4423700	7211200	2772900	18	30	11	11	30	5	0.564011
Q14244	Ensconsin	MAP7	46.6	84.051	6	7	7	7	6	4	18827000	26631000	18032000	60183000	40913000	10290000	27	44	33	76	58	14	0.566223
Q96CS3	FAS-associated factor 2	FAF2	16	52.623	4	5	5	4	5	0	849210	880270	654450	973820	1008300	0	3	3	1	3	7	0	0.566935
B4DGN5	Glutamate dehydrogenase;Glutamate dehydrogenase 1, mitochondrial;Glutamate dehydrogenase 2, mitochondrial	GLUD1;GLUD2	17.4	46.575	4	5	5	4	5	1	764930	648290	1032000	1081500	932280	0	2	2	4	5	1	0	0.568964
B4DE85	Phosphatidylserine synthase 1	PTDSS1	9	34.579	2	2	2	2	2	2	430800	531530	0	126510	440810	0	1	1	0	1	1	0	0.569217
P00558	Phosphoglycerate kinase 1;Phosphoglycerate kinase	PGK1	38.6	44.614	8	11	12	11	10	3	1537600	1353300	8121700	2837700	2362000	629110	3	4	25	9	9	0	0.569263
O75340-2	Programmed cell death protein 6	PDCD6	23.8	21.664	4	3	4	4	4	3	1608000	1274100	1506500	1414100	1087200	1576600	6	5	5	7	4	4	0.569893
Q6P452	Annexin;Annexin A4	ANXA4	22.4	33.552	4	5	5	4	4	0	495940	520050	1318300	860410	781900	0	2	4	8	5	5	0	0.571219
Q9UHX1-4	Poly(U)-binding-splicing factor PUF60	PUF60	41.5	54.024	14	16	13	16	16	14	12131000	12449000	3577600	9773800	13832000	8887100	31	30	9	24	38	17	0.571519
Q9H501	ESF1 homolog	ESF1	15.6	98.795	12	12	11	12	12	12	1505600	1572900	1998900	2197300	1390900	2124800	4	5	13	17	10	4	0.572141
Q8WUF5	RelA-associated inhibitor	PPP1R13L	34.1	89.09	20	20	19	20	20	1	3914100	5272400	3190900	7183100	5867300	0	12	20	16	35	35	0	0.572267
P41252	Isoleucine--tRNA ligase, cytoplasmic	IARS	14.7	144.5	13	15	14	15	14	13	3120100	2488500	2813400	1575700	1796700	4281900	20	17	11	3	5	15	0.573212
C9J9K3	40S ribosomal protein SA	RPSA;RPSAP58	53.4	29.505	9	9	9	8	9	9	8235600	6789000	9967500	6304600	6525300	9762600	11	16	21	14	16	23	0.57455
Q8NBX0	Saccharopine dehydrogenase-like oxidoreductase	SCCPDH	36.4	47.151	7	9	5	8	7	0	1536700	1730600	1020500	1417400	2535100	0	6	6	4	8	12	0	0.574737
O75400-2	Pre-mRNA-processing factor 40 homolog A	PRPF40A	5.3	105.93	4	4	3	4	3	3	587410	436910	252450	685600	487180	346020	4	2	0	9	1	0	0.575085
Q96DV4	39S ribosomal protein L38, mitochondrial	MRPL38	5.3	44.596	2	2	1	2	2	1	256780	294680	0	0	243710	0	1	1	0	0	1	0	0.575837
O76094	Signal recognition particle subunit SRP72	SRP72	12.5	74.605	6	6	5	5	5	4	678220	471650	354010	556330	391960	909540	1	2	2	1	5	3	0.57715
Q9NXV6	CDKN2A-interacting protein	CDKN2AIP	27.2	61.124	10	11	8	10	10	1	1644900	1650700	454940	1217400	1437800	0	14	14	1	11	16	0	0.577236
Q96BP2	Coiled-coil-helix-coiled-coil-helix domain-containing protein 1	CHCHD1	25.4	13.475	2	3	2	3	3	3	3059500	3157000	1625800	3786000	2945600	2266000	4	6	2	5	5	2	0.577761
P49748-2	Very long-chain specific acyl-CoA dehydrogenase, mitochondrial	ACADVL	16.9	68.058	8	7	8	7	8	4	1872600	1881300	2897300	2466000	2756800	585790	9	9	12	13	11	0	0.578353
O43324-2	Eukaryotic translation elongation factor 1 epsilon-1	EEF1E1;hCG_2043275	33.1	15.548	3	3	3	2	2	3	717650	719210	557600	362280	695370	736410	5	3	1	2	1	4	0.57893
H0YMM5	Deoxyuridine 5-triphosphate nucleotidohydrolase, mitochondrial	DUT	16.5	14.306	2	1	2	2	2	2	236120	0	580570	114860	101940	422550	3	1	2	0	0	3	0.581703
Q9NZB2	Constitutive coactivator of PPAR-gamma-like protein 1	FAM120A	20.2	121.89	14	15	12	12	15	6	2632300	3270000	2158100	4929700	3762800	1790700	18	19	13	24	21	5	0.583959
P11413	Glucose-6-phosphate 1-dehydrogenase	G6PD	13.2	59.256	5	5	5	3	4	2	435020	434580	593470	492220	487690	360420	4	0	8	1	3	0	0.584193
O00515	Ladinin-1	LAD1	27.5	57.13	12	12	8	12	12	1	3228900	3857100	839640	2789300	3416200	0	14	16	1	8	19	0	0.587489
O14975	Very long-chain acyl-CoA synthetase	SLC27A2	11	70.311	3	4	2	3	4	0	814770	989360	309830	434900	1129200	0	0	2	0	0	4	0	0.588937
Q5TBI2	Uncharacterized protein C1orf131	C1orf131	7.8	28.477	2	2	2	2	2	2	361340	336950	335840	457600	283770	406500	1	0	2	2	1	0	0.590288
Q9BWJ5	Splicing factor 3B subunit 5	SF3B5	18.6	10.135	2	1	2	2	2	2	192950	0	227470	228820	219070	0	1	0	1	1	1	0	0.590318
Q3YEC7	Rab-like protein 6	RABL6	13.4	79.548	5	7	5	7	7	3	709880	1116500	277560	1095200	1275600	408110	6	11	1	9	6	0	0.590657
P55884	Eukaryotic translation initiation factor 3 subunit B	EIF3B	21.4	92.48	11	12	12	10	13	11	2041300	2466200	2330100	1880900	3004900	2709500	13	11	19	9	15	9	0.591922
P60891	Ribose-phosphate pyrophosphokinase 1;Ribose-phosphate pyrophosphokinase 3;Ribose-phosphate pyrophosphokinase	PRPS1;PRPS1L1;PRPS2	9.1	34.834	0	1	1	1	1	0	0	0	152550	105290	82248	0	0	0	2	1	0	0	0.592142
P46940	Ras GTPase-activating-like protein IQGAP1	IQGAP1	31.5	189.25	33	37	29	35	35	16	10549000	10579000	6440600	10243000	10613000	3073600	45	51	31	56	46	1	0.592365
P09012	U1 small nuclear ribonucleoprotein A	SNRPA	15.6	31.279	2	2	2	2	2	2	990810	928830	1699100	0	1091500	2382900	1	1	1	0	1	2	0.592522
P31939	Bifunctional purine biosynthesis protein PURH;Phosphoribosylaminoimidazolecarboxamide formyltransferase;IMP cyclohydrolase	ATIC	10	64.615	0	1	4	3	3	0	0	0	466680	292830	328500	0	0	0	3	3	0	0	0.592685
P68036-2	Ubiquitin-conjugating enzyme E2 L3	UBE2L3	37.7	14.121	2	2	3	2	3	0	313980	458880	762640	509980	588550	0	2	5	9	6	5	0	0.592766
P30041	Peroxiredoxin-6	PRDX6	31.2	25.035	4	4	3	4	5	1	870730	720030	1553300	1323200	1295800	0	6	4	5	6	8	0	0.593231
P16930	Fumarylacetoacetase	FAH;DKFZp686F13224	9.8	46.374	2	3	2	3	3	0	368830	399610	306720	433930	378240	0	2	2	3	2	4	0	0.593562
Q9NPF4	Probable tRNA threonylcarbamoyladenosine biosynthesis protein OSGEP	OSGEP	13.1	36.426	3	3	3	3	3	1	810270	888180	724200	1220100	899720	0	0	1	0	4	2	0	0.593718
Q6P444	Mitochondrial fission regulator 2	MTFR2	23.6	43.384	6	5	7	6	6	0	586010	549500	1170300	969950	833230	0	3	2	7	3	6	0	0.593733
E9PKD5	26S protease regulatory subunit 6A	PSMC3	19.3	34.614	4	3	4	4	3	5	624600	556880	450930	363410	415440	704740	7	5	7	1	0	3	0.593872
J3KQH2	Spermatogenesis-associated protein 13	SPATA13	7	141.43	5	4	2	7	6	0	394890	494470	311820	1411400	928370	0	1	1	0	9	6	0	0.594067
Q9BRQ8-2	Apoptosis-inducing factor 2	AIFM2	7.4	36.52	2	2	2	2	2	0	185700	190640	212470	231540	293910	0	0	1	2	1	3	0	0.594554
C9JQD4	Peptidyl-prolyl cis-trans isomerase;Peptidyl-prolyl cis-trans isomerase H	PPIH	36.8	15.8	4	4	4	3	4	1	858330	1126000	447510	895970	994430	0	4	3	2	4	3	0	0.595633
P06239	Tyrosine-protein kinase Lck	LCK	33.6	58	1	3	10	12	4	3	0	146950	1004600	5661800	140050	212230	0	0	3	28	0	0	0.59597
P26368-2	Splicing factor U2AF 65 kDa subunit	U2AF2	31.2	53.12	9	10	9	9	9	9	7933000	7910900	5269200	4812800	9261900	12854000	21	24	15	18	24	22	0.596641
Q96P11-2	Putative methyltransferase NSUN5	NSUN5	22.5	50.41	6	6	5	6	7	4	974360	1238000	599330	1780000	1431500	571230	6	4	1	6	7	0	0.598494
Q9NVH0	Exonuclease 3-5 domain-containing protein 2	EXD2	11	70.352	5	5	5	5	6	0	554060	773930	595340	844410	754590	0	5	6	3	4	6	0	0.599241
O95347-2	Structural maintenance of chromosomes protein 2	SMC2	7.8	124.92	6	5	6	3	4	6	669170	672730	548960	328000	507430	893050	8	6	4	2	3	4	0.599469
Q8NE71-2	ATP-binding cassette sub-family F member 1	ABCF1	30	91.679	14	16	9	15	16	8	4706300	6997500	1369400	8289000	11468000	1730000	23	26	2	31	42	2	0.602137
P10599	Thioredoxin	TXN	51.4	11.737	5	5	6	5	5	5	1302100	1028300	4223200	929140	624880	3194600	3	2	11	4	1	8	0.602159
E7EVX8	U4/U6 small nuclear ribonucleoprotein Prp31	PRPF31	30.8	54.766	7	9	6	10	10	4	1129000	1865800	390140	2701800	2282300	458660	7	11	0	21	18	0	0.602423
C9J9W2	LIM and SH3 domain protein 1	LASP1	41	18.98	2	3	6	2	2	0	94512	80111	888630	115630	100730	0	0	0	6	0	0	0	0.605509
Q15398	Disks large-associated protein 5	DLGAP5	16.8	95.114	4	9	2	10	10	1	445810	625070	338080	1758500	1297500	0	0	3	2	16	13	0	0.605869
O75874	Isocitrate dehydrogenase [NADP] cytoplasmic	IDH1	15	46.659	2	4	5	3	4	1	109900	121230	949640	177070	141680	0	0	0	9	2	2	0	0.605893
P11233	Ras-related protein Ral-A	RALA	20.9	23.567	3	4	4	3	4	0	1374400	1739000	692390	1317200	2002400	0	5	4	3	9	11	0	0.607671
H0Y8Z9	Acyl-CoA dehydrogenase family member 9, mitochondrial	ACAD9	7.3	43.074	1	2	0	2	2	0	0	225730	0	94725	125330	0	1	3	0	1	3	0	0.61007
Q6WKZ4-3	Rab11 family-interacting protein 1	RAB11FIP1	19.4	70.982	8	8	4	8	10	3	932220	1371200	446610	1549300	1608600	520400	2	8	0	7	9	0	0.610112
P42704	Leucine-rich PPR motif-containing protein, mitochondrial	LRPPRC	38.2	157.9	39	39	33	40	43	4	16730000	17060000	7168800	19957000	25811000	418380	43	49	27	60	73	0	0.611462
Q8WXF1-2	Paraspeckle component 1	PSPC1	6.4	45.57	2	2	2	2	2	1	354510	311170	362860	381090	404480	0	2	2	2	4	2	0	0.611519
P31689	DnaJ homolog subfamily A member 1	DNAJA1	21.4	44.868	5	6	5	7	6	2	1684400	1897200	1203700	1623800	1754700	885500	5	8	4	8	9	1	0.611528
G8JLM6	Transcription initiation factor TFIID subunit 6	TAF6	13.3	64.231	5	5	4	5	5	5	612430	638030	558090	466660	444170	777520	3	3	0	0	3	1	0.611612
F8VY04	Adenylate kinase 2, mitochondrial	AK2	47.9	21.226	4	5	5	6	6	0	1057000	942440	2037800	1969400	1637300	0	1	1	8	10	7	0	0.612434
Q49AN9	Small nuclear ribonucleoprotein G;Small nuclear ribonucleoprotein G-like protein	SNRPG	20.3	7.1013	2	2	2	2	2	2	292990	434940	220850	373110	487650	245350	2	4	3	4	3	0	0.612492
O94826	Mitochondrial import receptor subunit TOM70	TOMM70A	34.4	67.454	16	16	16	16	16	1	7571500	8843900	4288900	11964000	13671000	0	31	38	25	35	43	0	0.615167
B1AH87	Translocator protein	TSPO	36.4	11.896	3	3	2	2	3	1	450920	321540	850680	578930	585750	0	0	1	2	2	6	0	0.616126
M0R0F0	40S ribosomal protein S5;40S ribosomal protein S5, N-terminally processed	RPS5	30.5	22.391	4	5	5	6	6	5	1546300	1283400	2851000	1457800	1407400	1824900	6	7	6	3	5	8	0.617307
E7ET89	Probable E3 ubiquitin-protein ligase DTX2	DTX2	13.9	57.296	4	4	3	4	4	1	602590	717540	411420	670960	728050	0	3	3	1	3	6	0	0.617929
P50750	Cyclin-dependent kinase 9	CDK9	6.7	42.777	2	2	2	2	2	2	232360	241950	88731	379140	265190	109880	2	2	1	4	2	1	0.619278
Q99714-2	3-hydroxyacyl-CoA dehydrogenase type-2	HSD17B10	43.3	25.984	5	6	5	6	6	1	1348200	1108700	862410	1328000	1791600	0	8	9	4	12	8	0	0.621205
Q14789	Golgin subfamily B member 1	GOLGB1	1.3	376.01	2	2	2	1	0	3	159080	138050	183870	0	0	205410	0	0	2	0	0	4	0.621289
P13010	X-ray repair cross-complementing protein 5	XRCC5	24.9	82.704	14	14	14	15	15	10	4133200	3611500	3753900	8416400	3481400	3158900	13	14	22	38	15	5	0.622722
Q5T6W5	Heterogeneous nuclear ribonucleoprotein K	HNRNPK	41.8	47.557	14	14	14	14	14	11	4766600	3936200	8638700	4338500	4499200	5578400	15	12	27	16	19	10	0.62301
Q7L2H7	Eukaryotic translation initiation factor 3 subunit M	EIF3M	21.4	42.502	4	5	5	6	6	5	1259400	1451400	955160	678640	1350000	1276000	5	9	7	2	3	3	0.624306
P61006	Ras-related protein Rab-8A	RAB8A	19.3	23.668	3	3	3	3	3	0	653110	848040	612130	906920	930200	0	4	3	3	5	4	0	0.624661
Q9Y5T4	DnaJ homolog subfamily C member 15	DNAJC15	64.7	16.383	8	8	8	9	7	6	3079600	3407300	3440000	3906700	4032400	1232500	9	8	9	14	11	2	0.625491
P82930	28S ribosomal protein S34, mitochondrial	MRPS34	23.9	25.65	3	2	4	4	4	2	569150	730580	587900	801510	865220	483050	3	2	4	2	5	2	0.625548
Q6UXN9	WD repeat-containing protein 82	WDR82	10.9	35.079	2	2	2	2	2	3	409140	591160	733090	243350	369000	978180	3	4	6	0	3	6	0.627375
Q7KZF4	Staphylococcal nuclease domain-containing protein 1	SND1	16.4	102	8	10	10	10	11	0	918370	1360600	1831500	1995100	1896700	0	2	3	10	12	14	0	0.627696
B4DLN1	39S ribosomal protein L12, mitochondrial	SLC25A10;MRPL12	13.1	48.099	4	4	4	4	4	3	812130	699010	585400	651890	503960	786500	3	3	3	4	3	2	0.627763
P04080	Cystatin-B	CSTB	45.9	11.139	3	3	3	3	3	3	1591300	1142900	2004300	779740	656660	3138800	3	3	3	2	0	3	0.628292
Q86YP4-2	Transcriptional repressor p66-alpha	GATAD2A	13	65.225	4	3	3	4	4	3	1142900	1157500	675630	927510	1310600	1013700	4	5	0	1	11	1	0.629876
B4DEM7	T-complex protein 1 subunit theta	CCT8	26.1	57.645	10	10	12	9	10	10	1073800	1015500	3890200	1294000	1345000	1226500	2	3	20	2	3	2	0.629971
P78347-2	General transcription factor II-I	GTF2I	19.9	107.97	13	13	9	12	14	2	2847300	2277200	1012600	1790600	2472400	681750	14	14	2	5	21	0	0.630669
Q5T280	Uncharacterized protein C9orf114	C9orf114	17.8	42.008	5	5	5	4	5	5	2091300	2016300	1833700	1333600	1267600	2970700	6	5	7	2	3	8	0.632818
P40926	Malate dehydrogenase, mitochondrial;Malate dehydrogenase	MDH2	45.3	35.503	11	10	11	11	9	1	2221200	3106800	10117000	8052700	4071800	474380	16	11	32	22	16	0	0.63283
B4E0G4	PHD finger protein 6	PHF6	15.7	37.628	4	4	3	3	4	1	416720	490950	315900	310750	677140	0	4	3	0	3	8	0	0.634094
P78527	DNA-dependent protein kinase catalytic subunit	PRKDC	25.3	469.08	78	83	75	79	82	69	23856000	20672000	15890000	15487000	18489000	21629000	92	71	50	64	87	44	0.635639
Q5RI15	Cytochrome c oxidase protein 20 homolog	COX20	22	13.291	1	2	2	2	2	0	0	298110	229180	317860	268030	0	3	1	1	1	3	0	0.636613
Q92688-2	Acidic leucine-rich nuclear phosphoprotein 32 family member B	ANP32B	41.5	22.276	4	5	6	5	5	6	2687900	2798700	9833200	2852700	2882800	4518900	4	6	22	9	8	11	0.638371
P98175-4	RNA-binding protein 10	RBM10	3.2	94.369	2	2	2	2	2	0	143350	164990	0	0	179820	0	1	1	0	0	1	0	0.638725
P11586	C-1-tetrahydrofolate synthase, cytoplasmic;Methylenetetrahydrofolate dehydrogenase;Methenyltetrahydrofolate cyclohydrolase;Formyltetrahydrofolate synthetase	MTHFD1	6.4	101.56	1	2	4	4	3	0	0	0	492170	326040	282620	0	0	0	5	4	0	0	0.638739
P43243	Matrin-3	MATR3	33.3	94.622	20	21	19	22	23	9	16035000	20361000	8801700	20882000	19786000	2052100	26	41	18	52	44	3	0.639507
P08107	Heat shock 70 kDa protein 1A/1B	HSPA1A	40.7	70.051	9	9	10	10	9	9	8676800	7277000	6009700	5839200	5975700	8514200	21	15	17	18	22	20	0.64043
E9PAU2	0	RAVER1	64.4	79.578	1	1	1	1	1	0	8224600	10627000	5154600	17544000	15500000	0	18	24	18	50	52	0	0.641174
E7EX83	Mitogen-activated protein kinase kinase kinase kinase 4	MAP4K4	5.6	119	2	1	2	2	2	0	199340	195540	223630	185660	245840	0	2	1	2	0	3	0	0.642322
O95994	Anterior gradient protein 2 homolog	AGR2	26.9	19.979	4	4	5	4	4	3	476150	461390	603430	373330	582230	483660	1	3	7	3	3	0	0.642531
Q8WXX5	DnaJ homolog subfamily C member 9	DNAJC9	12.3	29.909	3	3	3	3	3	3	1617500	1338300	690460	1099500	1320500	1558100	5	7	6	4	4	8	0.644132
P43686-2	26S protease regulatory subunit 6B	PSMC4	6.7	43.507	2	1	2	1	2	2	153910	0	272640	0	138410	186800	1	0	2	0	0	0	0.645833
P53007	Tricarboxylate transport protein, mitochondrial	SLC25A1	25.4	34.012	7	7	6	7	8	6	1725600	2160300	2401200	2703200	2035100	1043800	7	10	9	10	12	2	0.645959
P30740	Leukocyte elastase inhibitor	SERPINB1	20.8	42.741	6	5	6	6	6	6	818380	786530	1419600	959960	848690	838730	3	5	7	6	5	3	0.646051
Q9HDC5	Junctophilin-1	JPH1	7.6	71.685	4	4	3	5	3	1	526960	578700	414730	744950	531860	0	6	7	0	5	4	0	0.64609
P52272-2	Heterogeneous nuclear ribonucleoprotein M	HNRNPM	40.1	73.62	8	8	8	9	9	8	5970000	5625100	6547000	6524000	5031300	5883400	28	26	36	22	34	17	0.647088
Q9Y295	Developmentally-regulated GTP-binding protein 1	DRG1	14.2	40.542	4	4	4	4	4	4	795030	646910	561590	460470	702590	1539900	5	3	7	3	4	7	0.647174
P08758	Annexin A5;Annexin	ANXA5	12.5	35.936	2	2	3	3	3	0	514840	520770	753630	689730	842200	0	1	2	6	4	3	0	0.648063
P53999	Activated RNA polymerase II transcriptional coactivator p15	SUB1	33.9	14.395	5	5	4	5	5	4	3816600	3782900	1665700	3976900	3917200	2463600	8	5	4	9	9	7	0.648488
Q9NRW3	DNA dC->dU-editing enzyme APOBEC-3C	APOBEC3C	13.2	22.826	2	1	2	1	1	2	182880	174780	407980	0	118560	424460	0	0	4	0	1	3	0.650747
Q3B726	DNA-directed RNA polymerase I subunit RPA43	TWISTNB	7.4	37.432	2	2	0	2	2	0	245810	291030	0	226710	437690	0	1	0	0	0	2	0	0.652027
Q15125	3-beta-hydroxysteroid-Delta(8),Delta(7)-isomerase	EBP	12.2	26.352	2	2	2	2	2	2	454380	548170	1369500	670420	722200	400010	1	1	7	2	4	0	0.652343
P60228	Eukaryotic translation initiation factor 3 subunit E	EIF3E	32.4	52.22	12	14	11	13	14	11	4533500	3755400	3361600	2207500	3505000	5088500	13	13	15	4	17	11	0.652719
P17483	Homeobox protein Hox-B4	HOXB4	12.7	27.604	2	2	2	2	2	2	188200	208730	149590	214210	172410	188630	0	0	0	3	0	0	0.652769
P41250	Glycine--tRNA ligase	GARS	11.6	83.165	2	4	4	4	4	0	251840	233360	565090	331120	367730	0	1	0	8	6	1	0	0.65477
P07741-2	Adenine phosphoribosyltransferase	APRT	17.2	14.557	2	2	2	2	2	0	713110	753330	802190	1036000	1072700	0	4	4	5	7	7	0	0.657063
Q5STU3	Spliceosome RNA helicase DDX39B;ATP-dependent RNA helicase DDX39A	DDX39B;DDX39A	9.2	48.825	1	2	3	3	3	0	0	495260	545390	584600	959970	0	1	2	2	3	4	0	0.658227
Q14204	Cytoplasmic dynein 1 heavy chain 1	DYNC1H1	4.2	532.4	11	12	13	10	13	11	1648500	1388600	1062500	854640	982500	1934500	10	5	4	2	4	1	0.659067
O60869-2	Endothelial differentiation-related factor 1	EDF1	16.5	15.48	2	2	2	2	2	2	868260	603540	889550	604670	558270	3144200	1	1	3	2	2	5	0.659402
Q9BVJ6-3	U3 small nucleolar RNA-associated protein 14 homolog A	UTP14A	24.2	82.004	11	12	9	14	13	7	1904200	1986900	1211600	2814700	2206700	1149000	4	15	7	24	14	3	0.659718
P04040	Catalase	CAT	10.4	59.755	3	3	3	4	4	1	375400	345970	425150	474330	446350	0	0	2	3	3	2	0	0.66055
Q96IX5	Up-regulated during skeletal muscle growth protein 5	USMG5	44.8	6.4575	3	3	3	3	3	3	2794600	2967900	2682000	2883700	4095200	1058000	5	6	6	6	7	5	0.660935
P35637-2	RNA-binding protein FUS	FUS	19.6	53.354	13	13	13	13	13	13	75729000	63164000	70186000	65227000	49585000	182450000	49	51	57	53	49	65	0.662852
F6U1T9	Calcineurin subunit B type 1;Calcineurin subunit B type 2	PPP3R1;PPP3R2	15	18.208	2	2	2	1	1	2	228180	214150	203860	0	0	397770	1	0	1	0	0	3	0.665579
Q09028-3	Histone-binding protein RBBP4	RBBP4	12.7	46.158	2	2	2	1	2	2	1398000	1373300	1838400	936320	1247800	2112000	2	4	3	0	6	3	0.665657
P82673-2	28S ribosomal protein S35, mitochondrial	MRPS35	24	32.717	4	4	4	4	4	1	410870	895230	293800	671100	482030	0	3	7	2	11	8	0	0.666383
G3V5L1	Protein max	MAX	25	14.057	2	2	2	2	2	1	314310	261660	158760	222740	265150	0	3	2	0	0	4	0	0.66761
P62244	40S ribosomal protein S15a	RPS15A	59.2	14.839	3	3	3	3	3	2	4860500	4830700	5384100	4915200	5364200	5091800	12	7	12	12	15	9	0.668068
Q96AE4	Far upstream element-binding protein 1	FUBP1	8.9	67.56	4	5	5	5	4	1	475120	518980	1033400	1047300	664520	0	1	3	6	4	5	0	0.670158
H9KV75	Alpha-actinin-1	ACTN1	15.9	94.825	1	2	4	3	4	1	0	149900	1012200	225150	180880	0	1	1	6	1	0	0	0.671628
O00257	E3 SUMO-protein ligase CBX4	CBX4	17.3	61.367	6	6	6	4	7	5	667320	781450	366020	646540	569020	344370	6	6	1	4	4	0	0.673034
Q15393	Splicing factor 3B subunit 3	SF3B3	17.4	135.58	13	15	15	13	14	11	3089500	2903900	2371100	1969200	2556900	3342700	14	11	13	10	9	13	0.67413
O60884	DnaJ homolog subfamily A member 2	DNAJA2	18	45.745	4	4	4	4	5	4	667640	631670	1081100	870480	722530	536760	3	3	3	4	7	0	0.674184
Q14318	Peptidyl-prolyl cis-trans isomerase FKBP8	FKBP8	13.1	44.561	3	4	3	4	3	1	720880	548940	503920	771350	795150	0	2	1	0	1	2	0	0.676088
Q9P2I0	Cleavage and polyadenylation specificity factor subunit 2	CPSF2	5.5	88.486	1	3	2	3	3	1	0	297780	273180	242360	426210	0	0	2	1	1	2	0	0.676177
D6R9P3	Heterogeneous nuclear ribonucleoprotein A/B	HNRNPAB	22.9	30.302	6	6	5	6	6	2	2229300	3042100	1237700	3810800	1929500	464660	4	9	5	13	6	4	0.679522
E5RJ68	AP-3 complex subunit beta-1	AP3B1	13.9	116.19	9	10	8	11	11	8	1712400	2088800	1067400	1617900	1748000	1762900	7	10	5	8	6	3	0.680942
P63104	14-3-3 protein zeta/delta	YWHAZ	38.4	27.745	7	7	8	8	7	6	6109500	5274400	13901000	6815300	5521700	7810000	23	19	27	23	26	17	0.681472
I3L0K7	Heat shock protein 75 kDa, mitochondrial	TRAP1	8.3	57.219	2	2	3	3	2	0	206700	185640	399490	297290	617110	0	0	0	4	5	3	0	0.683836
K7ELW9	Histone chaperone ASF1B	ASF1B	21.2	18.285	2	2	2	2	2	2	768530	785300	392880	525000	703370	926560	5	4	2	3	4	4	0.685305
F5H669	Cleavage and polyadenylation specificity factor subunit 7	CPSF7	9.6	41.265	3	2	2	2	2	3	241620	239380	332490	266060	159170	330870	1	0	1	0	3	2	0.685645
P20042	Eukaryotic translation initiation factor 2 subunit 2	EIF2S2	22.5	38.388	2	5	3	4	7	1	384090	848330	364400	1114100	2029200	0	1	5	1	4	10	0	0.685708
P06744	Glucose-6-phosphate isomerase	GPI	20.1	63.146	5	5	8	7	6	0	538830	518120	1839200	1329300	903760	0	2	3	15	7	4	0	0.686713
Q3ZCQ8	Mitochondrial import inner membrane translocase subunit TIM50	TIMM50	28.9	39.646	5	5	6	6	6	3	1132900	1217900	1229000	2021000	1422400	259470	4	8	6	12	14	0	0.688316
Q9UHD8-7	Septin-9	SEPT9	16.8	63.502	6	7	8	5	8	6	688310	969110	995090	750160	759130	966680	1	5	4	1	10	1	0.688483
Q96CT7	Coiled-coil domain-containing protein 124	CCDC124	20.6	25.835	4	4	4	4	3	4	563550	532400	656500	507330	387990	1896500	1	4	3	3	3	7	0.688619
F8W020	Nucleosome assembly protein 1-like 1	NAP1L1	22.7	24.366	3	3	3	3	3	2	669320	678290	897970	616610	1062000	789790	2	2	3	3	4	3	0.68874
P22626	Heterogeneous nuclear ribonucleoproteins A2/B1	HNRNPA2B1	42.5	37.429	10	11	11	10	11	5	5135500	5516600	6507800	7655800	7660600	1597500	22	22	25	25	23	0	0.690642
P05198	Eukaryotic translation initiation factor 2 subunit 1	EIF2S1	24.8	36.112	7	7	6	6	7	2	2203300	2284900	871620	1609700	3152900	339210	7	11	2	5	17	0	0.691875
B4DR67	Dolichyl-phosphate beta-glucosyltransferase	ALG5	10.9	25.365	2	2	2	2	2	2	321690	280260	397070	297710	486270	313230	1	0	3	2	0	1	0.693313
Q96KR1	Zinc finger RNA-binding protein	ZFR	3.2	117.01	2	2	2	1	2	0	152840	149040	124220	0	130980	0	3	4	1	0	1	0	0.693348
O00303	Eukaryotic translation initiation factor 3 subunit F	EIF3F	37	37.563	8	8	8	7	9	6	3740100	2583500	2472300	1723300	2681700	3719800	12	13	14	5	14	9	0.693412
Q5JTV8	Torsin-1A-interacting protein 1	TOR1AIP1	16.6	66.248	6	5	5	6	7	0	759510	799800	667820	949370	1214800	0	4	4	4	5	6	0	0.695564
Q02413	Desmoglein-1	DSG1	7.1	113.75	4	3	5	2	3	5	785900	359010	507830	350270	157210	1178400	4	0	4	1	0	6	0.695704
Q86V81	THO complex subunit 4	ALYREF	51.8	26.888	1	1	1	2	2	1	143420000	164640000	121970000	107300000	103280000	195980000	47	53	54	61	47	47	0.697129
Q2TB90	Putative hexokinase HKDC1	HKDC1	35.7	102.54	26	27	26	27	28	11	6718800	7985600	6507900	9540500	8888200	2293400	30	32	23	46	45	0	0.698277
O15372	Eukaryotic translation initiation factor 3 subunit H	EIF3H	17	39.93	5	4	5	4	4	4	2581500	2151900	2476700	1337100	2559500	2946100	3	3	2	3	2	4	0.699178
Q9H2P0	Activity-dependent neuroprotector homeobox protein	ADNP	7.1	123.56	5	5	4	5	5	2	516830	595390	207220	526760	579730	332100	3	7	1	3	6	0	0.699497
B1AHB1	DNA replication licensing factor MCM5	MCM5	5.5	77.592	3	3	2	3	2	3	746970	615690	498330	405850	623360	703590	3	4	4	4	4	2	0.700515
P02008	Hemoglobin subunit zeta	HBZ	43.7	15.637	4	4	4	5	5	0	808730	811850	1408700	1620200	1403100	0	3	3	4	5	4	0	0.70094
P23284	Peptidyl-prolyl cis-trans isomerase B	PPIB	57.9	23.742	13	14	12	15	15	7	24240000	28682000	5985100	14193000	38302000	2353500	28	40	15	32	53	2	0.701863
P49411	Elongation factor Tu, mitochondrial	TUFM	17.3	49.541	5	3	6	6	6	1	598770	662310	1338600	1307300	1076100	0	2	1	10	10	4	0	0.703012
P0CW22	40S ribosomal protein S17-like;40S ribosomal protein S17	RPS17L;RPS17	40	15.55	6	6	5	6	6	6	1520200	1548200	2555600	2098700	1678400	2150100	11	12	15	17	9	11	0.703112
P60866	40S ribosomal protein S20	RPS20	22.7	13.373	3	3	3	3	3	3	2068900	2206600	4552800	2329500	1607800	3633900	4	5	6	7	7	8	0.703994
O75909-1	Cyclin-K	CCNK	13.7	41.293	3	3	2	3	3	3	444450	534880	238550	360590	516820	421100	1	4	3	3	2	2	0.704303
Q13263	Transcription intermediary factor 1-beta	TRIM28	25.7	88.549	11	13	11	10	14	8	2959900	2952500	1818700	2701300	3050200	1334900	17	16	9	14	21	1	0.707357
D6RDX1	Vesicular integral-membrane protein VIP36	LMAN2	12.8	32.706	2	2	2	2	2	0	213080	228870	378360	263860	321560	0	0	0	3	0	0	0	0.70788
O15355	Protein phosphatase 1G	PPM1G	18.9	59.271	7	6	6	5	7	5	575280	524980	923270	556700	621960	647570	1	3	6	2	3	0	0.708113
O43143	Putative pre-mRNA-splicing factor ATP-dependent RNA helicase DHX15	DHX15	9.4	90.932	6	6	7	5	5	4	604600	1002500	1005000	1002600	776030	981570	5	6	12	6	9	3	0.708749
E5KLK1	Dynamin-like 120 kDa protein, mitochondrial;Dynamin-like 120 kDa protein, form S1	OPA1	5	111.82	4	4	4	4	4	4	417180	363890	332590	312200	221650	531800	1	1	3	1	5	0	0.709023
P49643	DNA primase large subunit	PRIM2	7.3	58.805	3	3	3	3	3	0	208650	322990	192170	198310	309910	0	2	4	2	5	6	0	0.709807
Q7Z2W4-2	Zinc finger CCCH-type antiviral protein 1	ZC3HAV1	9.2	77.902	2	2	2	3	3	2	428620	434080	258840	699500	401490	255990	3	5	2	2	2	2	0.712028
B1AH49	3-mercaptopyruvate sulfurtransferase;Sulfurtransferase	MPST	12.9	24.982	2	2	2	2	1	0	184870	145700	154530	193260	0	0	0	0	3	4	1	0	0.71336
E7ERW2	Aspartate aminotransferase;Aspartate aminotransferase, mitochondrial	GOT2	11.1	43.029	2	3	3	3	3	0	340670	556870	1019400	838760	714680	0	1	1	5	4	3	0	0.714478
Q14331	Protein FRG1	FRG1	31.4	29.172	7	8	7	7	8	5	2537400	3478100	1273900	2716200	2888300	2067900	4	7	5	7	12	2	0.716747
Q92841	Probable ATP-dependent RNA helicase DDX17	DDX17	33.3	80.272	10	10	8	11	11	6	1918300	2457100	1483700	2275700	3253000	1335000	10	16	8	17	16	4	0.717627
Q96EY7	Pentatricopeptide repeat domain-containing protein 3, mitochondrial	PTCD3	13.5	78.549	7	7	7	7	7	2	785510	889130	578790	727360	1084500	646880	3	5	2	5	5	0	0.720027
B4DQ14	Eukaryotic translation initiation factor 2A	EIF2A	15.4	62.288	3	4	2	1	5	0	321840	339320	280020	0	807490	0	0	1	0	0	7	0	0.722579
Q9ULU4-3	Protein kinase C-binding protein 1	ZMYND8	3.1	109.68	2	2	2	2	2	2	341560	293850	96628	155740	246910	154800	2	3	2	4	4	0	0.722641
P26640	Valine--tRNA ligase	VARS	10.1	140.47	10	10	9	10	10	8	2700400	2313800	2074600	2689700	2450600	1610100	8	5	8	12	15	6	0.723182
P38646	Stress-70 protein, mitochondrial	HSPA9	45.1	73.68	23	24	24	23	23	22	27121000	24305000	17581000	21361000	18605000	24536000	50	54	44	49	50	42	0.725359
Q5VW36	Focadhesin	FOCAD	9.7	200.07	15	12	15	10	9	15	1727200	1179100	1350600	972280	1161000	4105400	6	4	6	4	4	21	0.728534
Q8WUY1	Protein THEM6	THEM6	16.3	23.865	2	3	2	3	3	1	274360	410100	355560	365040	476400	0	2	0	0	2	2	0	0.730267
O60762	Dolichol-phosphate mannosyltransferase	DPM1	48.8	29.634	10	10	10	10	11	5	6545900	7445000	5600100	7925400	10674000	1708800	9	15	13	14	18	4	0.730594
O60563	Cyclin-T1	CCNT1;CYCT1b	7	80.684	2	2	0	3	3	0	340260	296710	0	359940	343790	0	0	0	0	4	0	0	0.73095
Q9UL03-3	Integrator complex subunit 6	INTS6	21.5	98.986	9	13	11	14	14	5	1801400	2364300	1577900	4379400	3344200	820450	6	17	10	26	22	0	0.73453
O15258	Protein RER1	RER1	24.5	22.958	4	4	3	4	4	4	2606500	2999300	3507500	3671600	3489900	1562000	5	6	4	7	7	4	0.73558
B1AKQ8	Guanine nucleotide-binding protein G(I)/G(S)/G(T) subunit beta-1	GNB1	25.9	12.285	0	1	1	1	1	0	0	309940	581620	0	503200	0	1	1	3	3	3	0	0.736867
P07858	Cathepsin B;Cathepsin B light chain;Cathepsin B heavy chain	CTSB	28.6	37.821	6	6	7	8	7	6	1425000	1207900	1562000	1166000	1509000	1362700	10	10	20	10	16	6	0.73743
H0YIZ0	Serine hydroxymethyltransferase;Serine hydroxymethyltransferase, mitochondrial	SHMT2	11	28.707	2	3	2	3	3	0	203110	275090	383630	408880	533660	0	0	0	1	2	4	0	0.737871
Q6ZVK8-2	8-oxo-dGDP phosphatase NUDT18	NUDT18	22	24.463	3	3	3	1	3	3	504590	262310	300560	0	185940	876460	3	0	2	1	1	6	0.738832
Q6P1N0-2	Coiled-coil and C2 domain-containing protein 1A	CC2D1A	7.4	103.93	3	5	3	5	5	0	461820	534330	163940	313260	489530	0	3	5	0	6	11	0	0.7394
Q8WUA2	Peptidyl-prolyl cis-trans isomerase-like 4	PPIL4	9.3	57.224	2	3	1	2	2	1	247170	292610	0	0	293140	0	1	3	0	0	1	0	0.73982
P16615-5	Sarcoplasmic/endoplasmic reticulum calcium ATPase 2;Sarcoplasmic/endoplasmic reticulum calcium ATPase 1	ATP2A2;ATP2A1	4.1	109.73	2	1	3	2	3	1	438690	0	161210	338170	257670	0	3	2	1	3	2	2	0.739916
Q9P2N5	RNA-binding protein 27	RBM27	2.4	118.72	1	1	0	1	1	0	264910	282590	0	271930	303050	0	2	3	2	3	3	1	0.742553
Q9UQR1	Zinc finger protein 148	ZNF148	5	88.975	3	3	2	2	3	1	292510	258110	196580	333530	402650	0	1	0	1	1	4	0	0.742568
P05388	60S acidic ribosomal protein P0;60S acidic ribosomal protein P0-like	RPLP0;RPLP0P6	50.8	34.273	10	10	10	11	10	9	4046700	3633000	6143800	2455900	3119700	7834700	14	11	15	14	10	16	0.743408
H0Y645	Casein kinase I isoform delta;Casein kinase I isoform epsilon	CSNK1E;CSNK1D	14.1	31.182	2	2	1	3	1	1	174660	197260	0	329850	0	0	0	0	0	4	2	0	0.745525
P27797	Calreticulin	CALR	13.2	48.141	3	3	4	3	5	1	243230	188020	1487700	593740	339250	0	1	0	5	3	3	0	0.748169
P22392-2	Nucleoside diphosphate kinase;Nucleoside diphosphate kinase B;Putative nucleoside diphosphate kinase	NME1-NME2;NME2;NME1;NME2P1	50.2	30.137	2	2	2	2	2	2	3813300	3942500	9170700	7707400	6276000	1575300	8	16	25	18	11	0	0.748474
Q13217	DnaJ homolog subfamily C member 3	DNAJC3	30.2	57.579	6	7	4	7	9	1	1481000	1759500	741690	1668200	2865200	0	3	9	2	12	17	0	0.748647
P48637	Glutathione synthetase	GSS	6.5	52.384	1	1	3	3	3	0	0	0	512380	271020	269260	0	0	1	4	1	1	0	0.749661
Q14697	Neutral alpha-glucosidase AB	GANAB	22.4	106.87	10	14	15	15	14	3	1900400	1889800	3929900	3691000	3339600	594300	5	6	21	17	11	0	0.750142
P38159	RNA-binding motif protein, X chromosome;RNA-binding motif protein, X chromosome, N-terminally processed;RNA binding motif protein, X-linked-like-1	RBMX;RBMXL1	50.1	42.331	21	21	20	21	21	21	16835000	13296000	21150000	12736000	9096300	28321000	32	33	35	27	26	31	0.752934
P78371	T-complex protein 1 subunit beta	CCT2	30.1	57.488	7	8	10	9	9	4	1054300	1069400	1944000	1372600	1334200	944230	8	6	13	6	8	1	0.753331
B7Z972	Protein-L-isoaspartate O-methyltransferase;Protein-L-isoaspartate(D-aspartate) O-methyltransferase	PCMT1	49	20.683	6	5	4	6	6	2	1692500	1267400	1041800	3024000	1818700	654060	6	4	4	9	8	1	0.753524
C9JMD7	B-cell receptor-associated protein 31	BCAP31	6.2	20.184	2	1	2	2	1	0	68890	0	246940	72577	0	0	0	0	2	0	0	0	0.754079
I3L2M4	Brain-specific angiogenesis inhibitor 1-associated protein 2	BAIAP2	16.7	26.052	2	2	1	1	2	0	162900	168350	0	0	146170	0	2	2	0	3	2	0	0.754383
P62258	14-3-3 protein epsilon	YWHAE	34.5	29.174	8	8	9	7	6	6	1683800	1611600	4550300	2514400	2144700	1589400	8	8	17	7	7	1	0.755327
P05387	60S acidic ribosomal protein P2	RPLP2	27	11.665	2	2	2	2	2	2	907070	697400	1145000	783060	647000	2118600	5	4	4	4	3	4	0.756395
Q8WUJ3	Protein KIAA1199	KIAA1199	18.5	153	14	17	11	18	18	0	2650600	2999700	1029100	4448100	3805200	0	9	18	1	21	17	0	0.756496
P09429	High mobility group protein B1;Putative high mobility group protein B1-like 1	HMGB1;HMGB1P1	53	24.893	17	17	16	17	18	16	49364000	60643000	27155000	38958000	94314000	33055000	47	54	38	42	81	29	0.757665
P98179	Putative RNA-binding protein 3	RBM3	35	17.17	4	4	4	3	4	4	724560	1164900	1008800	993830	1258100	501320	2	7	8	7	7	0	0.758168
Q8WVM0	Dimethyladenosine transferase 1, mitochondrial	TFB1M	7.2	39.542	2	2	1	2	2	0	228040	279150	0	260600	252220	0	1	2	0	1	1	0	0.758815
Q9NVV4-2	Poly(A) RNA polymerase, mitochondrial	MTPAP	8.8	78.832	4	4	2	4	4	0	1051600	1106800	343990	1047200	1172500	0	5	4	3	6	4	0	0.75938
Q7KZI7-14	Serine/threonine-protein kinase MARK2	MARK2	21.5	83.112	9	9	6	10	10	1	1516000	1930700	642610	2968800	1596800	0	6	12	0	17	7	0	0.759453
Q14157-1	0	UBAP2L	33.9	103.93	1	1	1	2	2	1	20855000	17241000	16796000	15656000	14497000	35533000	40	36	37	43	46	55	0.760099
Q9Y320-2	Thioredoxin-related transmembrane protein 2	TMX2	14.3	29.642	3	3	3	3	3	0	355410	458440	658920	478850	860420	0	0	0	3	1	3	0	0.760535
P50897	Palmitoyl-protein thioesterase 1	PPT1	15	34.193	3	3	3	3	3	1	398820	500120	424890	493700	707490	0	4	5	9	5	8	0	0.761571
P22083	Alpha-(1,3)-fucosyltransferase	FUT4	6.4	59.083	2	2	2	2	2	0	199980	213450	154690	188270	274920	0	0	0	0	0	2	0	0.762354
Q9Y421	Protein FAM32A	FAM32A	42.9	13.178	4	5	5	5	4	5	2514600	2297400	2549900	2656200	1502600	5222700	5	6	6	7	4	8	0.76494
P56134-3	ATP synthase subunit f, mitochondrial	ATP5J2	70.9	6.2953	1	1	1	1	1	0	1775100	2569300	1748200	2928800	3013500	507480	8	10	11	9	8	2	0.765621
P07237	Protein disulfide-isomerase	P4HB	22.2	57.116	3	8	10	6	7	3	438090	445330	2940000	873950	936010	359190	0	2	19	4	6	0	0.767026
Q9H0D6	5-3 exoribonuclease 2	XRN2	38.8	108.58	19	21	12	22	23	5	4695600	7988500	1673400	15341000	14780000	770910	18	27	4	59	48	1	0.770164
Q8NF37	Lysophosphatidylcholine acyltransferase 1	LPCAT1	23.6	59.151	8	9	9	10	11	7	7377300	6068700	6817300	6405800	9221900	4146500	7	10	9	11	16	6	0.77331
Q8IVL1-5	Neuron navigator 2	NAV2	2.2	161.94	2	2	1	1	2	1	163220	187800	0	0	160880	0	0	1	0	0	2	0	0.773495
Q8N5K1	CDGSH iron-sulfur domain-containing protein 2	CISD2	26.7	15.278	2	3	3	3	3	0	509850	452740	461840	478820	897490	0	2	1	2	3	5	0	0.774549
Q9UKK3	Poly [ADP-ribose] polymerase 4	PARP4	1.7	192.59	1	2	2	2	1	1	0	113990	189590	160870	0	0	0	1	1	1	0	0	0.776361
H0YM70	Proteasome activator complex subunit 2	PSME2	13.6	26.011	1	2	2	1	2	1	0	282540	315630	0	334430	0	1	2	2	2	7	0	0.776697
P09382	Galectin-1	LGALS1	37.8	14.716	4	4	3	3	4	1	391900	410290	400160	537960	532470	0	1	0	1	4	5	0	0.777867
Q9UH62	Armadillo repeat-containing X-linked protein 3	ARMCX3	14.2	42.5	4	4	4	4	4	0	715370	755610	499300	861580	1140300	0	2	2	0	6	7	0	0.778358
Q9H7Z7	Prostaglandin E synthase 2;Prostaglandin E synthase 2 truncated form	PTGES2	23.1	41.943	3	3	3	4	5	0	625300	763870	549770	776750	1232900	0	0	1	1	1	6	0	0.778576
B4E2W0	Trifunctional enzyme subunit beta, mitochondrial;3-ketoacyl-CoA thiolase	HADHB	57.1	48.879	14	16	13	18	19	11	5331400	5652600	2946600	6928400	7615400	2454000	20	24	10	26	30	6	0.778693
Q14554	Protein disulfide-isomerase A5	PDIA5	8.5	59.594	2	2	0	3	3	0	277570	410410	0	262170	521080	0	0	0	0	0	5	0	0.780177
Q9BYN8	28S ribosomal protein S26, mitochondrial	MRPS26	22.4	24.211	4	4	3	4	4	3	446990	417800	656290	825040	475360	394680	2	1	3	3	3	1	0.781485
P38117	Electron transfer flavoprotein subunit beta	ETFB	11.8	27.843	3	2	3	2	3	0	0	172160	425550	0	274220	0	0	1	1	0	1	0	0.781669
O43598-2	2-deoxynucleoside 5-phosphate N-hydrolase 1	DNPH1	12.2	16.187	1	1	1	2	2	0	833090	689620	438760	909710	1016900	0	2	4	1	4	4	0	0.781741
Q12797	Aspartyl/asparaginyl beta-hydroxylase	ASPH	10.6	85.862	5	4	5	4	6	4	1031900	1027300	660670	740230	1333100	869940	3	4	1	2	5	2	0.782219
Q96EY1-2	DnaJ homolog subfamily A member 3, mitochondrial	DNAJA3	23.4	49.611	5	5	4	7	6	3	998440	1654100	755700	2046300	2468700	417010	6	7	6	13	15	0	0.788671
P62269	40S ribosomal protein S18	RPS18	33.6	17.718	3	4	5	5	5	1	417740	412830	965250	1472400	1457100	0	2	1	4	11	8	0	0.789053
Q15365	Poly(rC)-binding protein 1	PCBP1	44.7	37.497	7	7	7	7	7	6	7465400	6595500	5707400	5408100	6941200	8529700	17	15	16	20	17	19	0.790138
E9PCY5	DNA topoisomerase 2;DNA topoisomerase 2-beta	TOP2B	16.7	130.48	6	7	9	8	9	6	620100	730820	1203000	1237800	861250	645050	1	1	13	8	4	1	0.791835
P49790	Nuclear pore complex protein Nup153	NUP153	20.3	153.94	19	21	17	21	21	2	3956700	4535600	1618500	7167900	6005200	261510	17	13	9	29	22	0	0.792361
A8MUD9	60S ribosomal protein L7	RPL7	35.6	24.433	6	4	6	6	6	6	1784000	1527100	2504800	1214600	1153500	3506700	8	6	8	6	4	9	0.793129
O75128-6	Protein cordon-bleu	COBL	11.3	85.848	6	6	1	6	4	0	521250	601500	0	689740	624100	0	4	5	0	5	5	0	0.795102
P60903	Protein S100-A10	S100A10	45.4	11.203	2	3	3	3	3	0	869740	1104000	504170	894090	1845200	0	1	4	1	4	7	0	0.79522
O75821	Eukaryotic translation initiation factor 3 subunit G	EIF3G	25.3	35.611	5	5	5	4	4	4	1302300	1357900	810650	875380	1274400	1565200	5	4	4	5	8	2	0.795459
P09001	39S ribosomal protein L3, mitochondrial	MRPL3	15.2	38.632	2	3	4	4	3	2	411950	585840	429570	621460	617640	329050	1	2	3	6	4	0	0.79615
P49368	T-complex protein 1 subunit gamma	CCT3	24.8	60.533	10	9	12	10	11	6	1559000	1787000	2690500	2083100	2395500	1206100	7	7	12	12	12	2	0.796861
P13796	Plastin-2	LCP1	13.4	70.288	4	5	7	7	7	0	517370	1058800	1234800	1652600	1364300	0	0	4	7	7	6	0	0.797025
P51610-2	Host cell factor 1;HCF N-terminal chain 1;HCF N-terminal chain 2;HCF N-terminal chain 3;HCF N-terminal chain 4;HCF N-terminal chain 5;HCF N-terminal chain 6;HCF C-terminal chain 1;HCF C-terminal chain 2;HCF C-terminal chain 3;HCF C-terminal chain 4;HCF C-terminal chain 5;HCF C-terminal chain 6	HCFC1	4.3	201.85	6	6	5	4	5	6	593710	577560	423310	478130	603520	559040	2	1	1	0	3	0	0.797438
P50416	Carnitine O-palmitoyltransferase 1, liver isoform	CPT1A	38.3	88.367	20	20	20	21	24	12	7901800	8212700	6689600	9221600	10793000	3165400	22	27	21	32	40	7	0.797861
Q92616	Translational activator GCN1	GCN1L1	14.2	292.75	18	18	19	19	24	12	2901900	2405600	2185400	2099700	2888900	2795900	8	4	9	3	23	2	0.801221
Q14008-2	Cytoskeleton-associated protein 5	CKAP5	2.5	218.52	4	4	3	2	3	1	925900	332090	376110	376070	1166400	0	2	1	0	0	3	0	0.802596
Q1KMD3	Heterogeneous nuclear ribonucleoprotein U-like protein 2	HNRNPUL2	4.1	85.104	3	3	3	3	3	0	353480	544390	320960	631680	441260	0	0	2	1	5	0	0	0.80319
Q13162	Peroxiredoxin-4	PRDX4	25.8	30.54	3	4	4	4	4	3	1093200	1383500	1171000	1241700	1580600	751620	1	2	7	5	7	1	0.803992
Q08J23	tRNA (cytosine(34)-C(5))-methyltransferase	NSUN2	14.7	86.47	7	8	7	9	9	1	989640	1506600	561540	1388500	1993200	0	5	7	5	6	8	0	0.804594
Q5JSZ5	Protein PRRC2B	PRRC2B	11.4	242.96	15	16	12	15	16	3	1195900	1385100	787010	3201300	3182500	252480	3	8	3	19	25	0	0.805776
O95793-2	Double-stranded RNA-binding protein Staufen homolog 1	STAU1	19.2	54.933	5	6	5	7	7	3	1018300	1160200	1010800	1615900	994200	589780	3	5	4	9	4	2	0.806286
P55010	Eukaryotic translation initiation factor 5	EIF5	14.2	49.222	4	5	2	4	5	0	690470	976000	572760	773860	1809400	0	0	3	1	0	7	0	0.806364
P16403	Histone H1.2;Histone H1.4;Histone H1.3	HIST1H1C;HIST1H1E;HIST1H1D	17.4	21.364	4	4	4	4	5	3	1990700	1839000	1111400	1530500	1040600	3499100	4	2	2	3	3	4	0.806904
Q8NEF9	Serum response factor-binding protein 1	SRFBP1	13.8	48.633	2	3	2	3	4	0	220820	243500	194190	233100	352090	0	0	1	0	3	6	0	0.807421
Q10570	Cleavage and polyadenylation specificity factor subunit 1	CPSF1	7.8	160.88	8	9	8	5	7	9	1443400	1283200	957670	852280	1091400	1605000	7	7	7	1	5	10	0.80763
Q14739	Lamin-B receptor	LBR	15.8	70.702	6	7	6	6	8	4	1628700	1544300	1908000	2204500	2360400	668310	7	6	7	6	12	1	0.808451
P41091	Eukaryotic translation initiation factor 2 subunit 3;Putative eukaryotic translation initiation factor 2 subunit 3-like protein	EIF2S3;EIF2S3L	34.1	51.109	11	11	10	11	11	3	4730000	5603100	2189200	4287000	8188300	964140	11	15	7	8	20	3	0.809111
H0YJ40	SRA stem-loop-interacting RNA-binding protein, mitochondrial	SLIRP	51	10.738	4	4	3	4	4	0	1463400	2205900	1195800	3375200	3317500	0	3	7	6	10	10	0	0.809608
Q13547	Histone deacetylase 1	HDAC1	25.7	55.102	9	10	9	8	8	9	3389400	3535300	3241500	2529600	3757600	4704200	11	19	11	5	15	13	0.810298
O43819	Protein SCO2 homolog, mitochondrial	SCO2	14.3	29.81	3	3	3	2	2	0	474800	525280	383070	724860	587180	0	3	5	4	4	3	0	0.812526
P49458	Signal recognition particle 9 kDa protein	SRP9	43	10.112	4	4	4	4	4	4	3731800	4225600	1809200	4920600	4597200	1741800	11	7	5	6	10	5	0.813497
K7ES61	39S ribosomal protein L4, mitochondrial	MRPL4	11	33.792	2	2	2	2	2	1	240790	242730	237950	228140	333960	0	1	1	1	2	3	1	0.814009
P43246-2	DNA mismatch repair protein Msh2	MSH2	4.5	97.321	3	3	2	1	3	0	169970	170140	162140	0	216410	0	0	0	0	0	3	0	0.816935
Q9UM00-2	Transmembrane and coiled-coil domain-containing protein 1	TMCO1	27.2	18.766	4	4	4	4	3	3	4609500	7077900	5772400	7110400	8130700	2420200	11	10	13	8	9	6	0.817979
Q92945	Far upstream element-binding protein 2	KHSRP	17.3	73.114	7	6	8	6	7	3	908190	852480	1811900	1563600	1242400	539200	2	2	11	4	4	0	0.821243
Q04837	Single-stranded DNA-binding protein, mitochondrial	SSBP1	52	17.259	6	4	4	5	5	2	1189900	1107100	862350	1236100	1197900	856750	5	4	6	6	7	3	0.821252
J3KP15	Serine/arginine-rich splicing factor 2	SRSF2;SFRS2	37.3	15.527	6	6	5	4	5	6	2269500	2327000	2147400	2104700	2049700	2504400	7	7	5	8	10	4	0.821699
Q9BXK1	Krueppel-like factor 16	KLF16	32.9	25.43	2	2	1	3	3	1	436260	364490	0	409290	429770	0	1	2	0	3	2	0	0.824146
Q8N183	Mimitin, mitochondrial	NDUFAF2	39.1	19.856	4	4	5	5	5	0	1146800	1409700	538720	1900200	1614100	0	1	2	2	7	5	0	0.82517
P04792	Heat shock protein beta-1	HSPB1	90.7	22.782	12	15	14	17	16	9	13731000	13329000	17953000	26480000	25226000	2938000	22	23	29	35	34	9	0.825769
P61019-2	Ras-related protein Rab-2A	RAB2A	22.9	20.847	2	1	3	1	2	2	269000	0	325610	0	210600	292310	2	1	5	0	0	1	0.826002
P56385	ATP synthase subunit e, mitochondrial	ATP5I	26.1	7.9331	2	2	2	2	2	0	272450	243800	270720	556770	271780	0	0	0	0	3	1	0	0.826942
Q6UN15-3	Pre-mRNA 3-end-processing factor FIP1	FIP1L1	22.1	58.375	7	7	7	8	8	7	2352100	2159300	1130100	1350500	2074700	2509300	10	10	9	8	10	13	0.830002
O43291-2	Kunitz-type protease inhibitor 2	SPINT2	13.3	21.828	2	2	2	2	2	0	294650	231490	432540	536750	480050	0	0	1	3	2	4	0	0.831482
P61088	Ubiquitin-conjugating enzyme E2 N;Putative ubiquitin-conjugating enzyme E2 N-like	UBE2N;UBE2NL	27	17.138	1	2	3	3	3	0	0	313710	656760	463600	485080	0	0	0	5	2	3	0	0.831616
E9PPJ5	Midkine	MDK	25.2	14.374	4	4	4	4	4	4	1808200	1282500	1399100	978990	802770	3090400	8	7	8	4	6	7	0.834374
Q9Y237	Peptidyl-prolyl cis-trans isomerase NIMA-interacting 4	PIN4	26.7	13.81	3	4	4	3	4	4	736500	551930	855770	529950	472030	1892400	9	4	6	4	4	10	0.835347
P32519-2	ETS-related transcription factor Elf-1	ELF1	13.3	64.928	5	5	3	5	5	1	527860	770510	236360	1236200	804440	0	0	1	1	3	7	0	0.840003
Q5T0W9	Protein FAM83B	FAM83B	22.7	114.8	11	14	10	15	15	4	1961800	2632400	846990	4495000	3856300	430780	7	12	1	24	19	0	0.84047
Q15014	Mortality factor 4-like protein 2	MORF4L2	14.6	32.307	3	2	1	1	3	2	181710	301940	0	0	266090	0	2	1	0	1	6	0	0.841114
Q86W42-3	THO complex subunit 6 homolog	THOC6	20.3	32.89	4	4	3	4	4	4	456590	592660	171120	248530	499440	282480	8	5	1	2	5	0	0.841582
J3QLR8	28S ribosomal protein S23, mitochondrial	MRPS23	34.2	17.517	5	5	4	5	5	3	1083700	1286000	691210	1260800	1064300	596190	4	7	1	6	6	0	0.842835
P25205	DNA replication licensing factor MCM3	MCM3	14.9	90.98	9	9	11	9	10	10	1494200	1698100	1450000	1285400	2136900	1187900	5	9	7	9	13	3	0.843688
Q08211	ATP-dependent RNA helicase A	DHX9	22.8	140.96	19	20	16	24	23	5	4505800	5054400	2601900	9056900	5670000	692530	17	20	7	45	29	0	0.84511
B4DL14	ATP synthase subunit gamma;ATP synthase subunit gamma, mitochondrial	ATP5C1	17.6	27.512	3	3	2	4	4	3	2084300	1640900	1797000	1904700	1747000	1937000	4	1	5	5	6	6	0.846307
P17844	Probable ATP-dependent RNA helicase DDX5	DDX5	53.4	69.147	24	27	22	28	31	13	23285000	34635000	10914000	44436000	47295000	6586600	40	52	27	76	79	15	0.846368
Q12904	Aminoacyl tRNA synthase complex-interacting multifunctional protein 1;Endothelial monocyte-activating polypeptide 2	AIMP1	34.3	34.352	7	7	7	5	7	7	2241700	1920000	1557200	1188300	1632500	2901800	5	4	4	4	4	12	0.846569
G5EA06	28S ribosomal protein S27, mitochondrial	MRPS27	12.8	41.329	3	4	3	3	4	4	1042600	1007200	483000	1072000	1068400	544370	6	6	5	7	6	4	0.848302
O75533	Splicing factor 3B subunit 1	SF3B1	18.2	145.83	16	16	14	15	17	17	3584500	2877500	2492000	1907300	2169800	5091800	14	16	12	8	14	15	0.848808
P09669	Cytochrome c oxidase subunit 6C	COX6C	50.7	8.7813	4	6	6	6	6	5	1521700	2293400	3794900	4018500	2315100	1080100	3	6	9	7	6	1	0.852316
A0AV96-2	RNA-binding protein 47	RBM47	14.7	56.919	4	5	4	3	4	0	661400	784750	264020	719520	843840	0	3	7	2	7	12	0	0.852342
E9PNQ1	Dolichyl-diphosphooligosaccharide--protein glycosyltransferase subunit STT3A	STT3A	3.6	69.588	2	1	2	2	2	2	189800	0	280320	198900	204650	177020	2	0	2	2	1	1	0.853192
O95573	Long-chain-fatty-acid--CoA ligase 3;Long-chain-fatty-acid--CoA ligase 4	ACSL3;ACSL4	4.6	80.419	2	2	2	2	2	0	369040	324050	225340	415080	534880	0	3	5	3	3	4	0	0.853745
O43175	D-3-phosphoglycerate dehydrogenase	PHGDH	11.1	56.65	5	5	5	4	5	4	742060	810740	1048300	1749500	1258400	378070	6	6	7	6	3	0	0.855698
Q13151	Heterogeneous nuclear ribonucleoprotein A0	HNRNPA0	20.7	30.84	5	5	5	4	4	5	1537000	1770500	1027600	1373100	1646400	1101400	6	12	8	6	8	3	0.856147
P30086	Phosphatidylethanolamine-binding protein 1;Hippocampal cholinergic neurostimulating peptide	PEBP1	18.2	21.057	1	1	2	2	2	0	0	0	719940	292240	293610	0	1	1	1	1	1	0	0.857983
E5RHG8	Transcription elongation factor B polypeptide 1	TCEB1	59.6	9.9601	4	4	4	4	4	3	670910	636010	744900	892040	920880	444050	4	5	4	2	6	2	0.859106
Q8WVC0	RNA polymerase-associated protein LEO1	LEO1	3.5	75.403	2	2	2	2	2	2	284850	246890	194630	155300	253120	305710	0	0	0	3	1	3	0.859782
Q9H8V3-2	Protein ECT2	ECT2	20.1	99.92	10	10	5	13	13	0	1405200	2116000	506450	4154100	4610300	0	5	11	0	25	20	0	0.859843
P37802	Transgelin-2	TAGLN2	52.8	22.391	8	8	9	9	8	5	1249600	1061700	4174200	2651600	2473900	585760	10	10	24	19	17	0	0.861433
Q93009	Ubiquitin carboxyl-terminal hydrolase 7;Ubiquitin carboxyl-terminal hydrolase	USP7	3.3	128.3	2	3	3	3	3	0	0	323060	268300	176020	280630	0	0	1	1	3	2	0	0.861853
Q9Y6N5	Sulfide:quinone oxidoreductase, mitochondrial	SQRDL	46.7	49.96	18	18	17	19	17	8	5289900	6346100	4074500	6902200	8178000	1847600	14	23	12	25	28	2	0.861879
P56537	Eukaryotic translation initiation factor 6	EIF6	26.5	26.599	4	4	3	4	4	3	1712900	2102600	1457300	2190900	2789700	1024300	7	8	8	7	7	5	0.863205
P46379-4	Large proline-rich protein BAG6	BAG6	11	96.798	7	6	7	6	7	4	1652300	1519200	856470	1774200	1919300	480900	5	4	4	7	8	0	0.863215
P09630	Homeobox protein Hox-C6	HOXC6	17	26.914	3	3	3	3	3	0	375810	361400	303760	474550	458650	0	1	0	0	3	3	0	0.863667
Q9HAN9	Nicotinamide mononucleotide adenylyltransferase 1	NMNAT1	8.6	31.932	2	2	2	2	1	2	196940	193900	126060	127680	0	417870	2	1	0	0	0	3	0.865703
Q9P2E9-2	Ribosome-binding protein 1	RRBP1	23.7	152.19	25	25	25	25	23	27	7016400	6183900	4347000	5484500	4448700	8807900	28	21	25	20	16	31	0.869113
P12956	X-ray repair cross-complementing protein 6	XRCC6	36.9	69.842	17	16	16	18	15	15	6883400	6619700	6221600	11589000	5160800	5443400	22	21	25	45	20	13	0.869252
Q9NRX2	39S ribosomal protein L17, mitochondrial	MRPL17	20.6	20.05	3	3	3	3	2	1	297620	308490	423030	662630	481830	0	0	1	2	4	1	0	0.870529
H3BRV0	Eukaryotic translation initiation factor 3 subunit C	EIF3C;EIF3CL	18.1	104.1	13	14	14	13	13	14	4854200	5073100	5139100	4468600	5179400	5311800	16	18	20	12	20	16	0.872779
E9PES6	High mobility group protein B3	HMGB3	17.6	17.522	3	3	2	3	3	3	1913100	1142700	1024900	935250	1994300	1391900	4	2	1	0	5	2	0.874335
G5E9W7	28S ribosomal protein S22, mitochondrial	MRPS22	21.6	36.805	3	3	2	2	4	2	370420	349870	0	0	326300	492580	0	0	0	0	4	2	0.875431
K7ENH2	Proteasome activator complex subunit 3	PSME3	14.5	20.593	1	2	2	2	2	2	0	235370	477080	182290	226580	237830	2	0	3	0	3	0	0.875457
K7EN20	Hsp70-binding protein 1	HSPBP1	21.6	10.614	2	2	2	2	2	0	238540	300550	219690	305910	295690	0	1	3	5	2	2	0	0.875665
Q12906	Interleukin enhancer-binding factor 3	ILF3	20.5	95.337	12	13	11	12	13	11	2614200	2739200	2270600	3884600	2212300	2094600	12	16	14	23	11	7	0.8768
P62913	60S ribosomal protein L11	RPL11	27.5	20.252	4	5	5	5	5	5	5276300	6737400	4826200	6412700	5508700	5147700	9	8	7	11	8	6	0.878419
Q8N0T1	Uncharacterized protein C8orf59	C8orf59	41.8	11.243	5	5	6	4	3	4	2272600	2322900	3316900	1880000	1572400	4931600	4	6	7	1	3	6	0.878696
P50552	Vasodilator-stimulated phosphoprotein	VASP	10	39.829	3	3	3	2	3	0	204540	208600	364950	309080	381650	0	0	0	2	1	3	0	0.883423
P00491	Purine nucleoside phosphorylase	PNP	27.3	32.118	1	2	6	5	6	0	0	467150	847130	504600	795660	0	0	1	6	3	3	0	0.884105
Q92615	La-related protein 4B	LARP4B	11.9	80.551	5	4	5	6	6	0	467390	882910	334990	1319200	943620	0	3	2	1	6	7	0	0.887058
P20290-2	Transcription factor BTF3	BTF3	53.1	17.699	5	5	4	5	5	2	4233300	4812800	2437700	3714100	5905700	1903500	9	7	4	9	9	1	0.889042
Q9UDY2-6	Tight junction protein ZO-2	TJP2	7.2	130.44	5	7	7	7	7	7	466110	614450	1152000	550820	662240	1045700	4	8	10	2	8	7	0.890124
E9PN17	ATP synthase subunit g, mitochondrial	ATP5L	31.6	8.4518	2	2	2	2	2	2	493850	478670	680870	758210	878260	283950	2	3	3	2	2	0	0.892179
P69892	Hemoglobin subunit gamma-2;Hemoglobin subunit gamma-1	HBG2;HBG1	36.7	16.126	1	1	2	2	2	0	434760	648930	552540	1226700	1106600	0	2	5	3	4	3	0	0.892582
O75396	Vesicle-trafficking protein SEC22b	SEC22B	25.6	24.593	4	4	3	3	4	1	399970	425560	503180	641750	699060	0	4	3	5	3	4	0	0.892874
P22314	Ubiquitin-like modifier-activating enzyme 1	UBA1	8.7	117.85	4	4	6	5	5	0	545920	501560	1009200	1139400	1161900	0	0	1	9	9	5	0	0.893316
J3KNT0	Fascin	FSCN1	9.7	52.262	3	3	3	4	3	0	533190	600990	787960	1348000	1683800	0	2	1	1	4	6	0	0.894348
P26639	Threonine--tRNA ligase, cytoplasmic	TARS	7.9	83.434	4	4	5	3	5	0	530100	534610	598550	764520	1114100	0	1	0	5	3	5	0	0.895386
K7ELV6	Cold-inducible RNA-binding protein	CIRBP	45.7	7.7876	2	2	2	1	2	2	274530	388020	227330	0	244470	644670	3	2	1	0	2	1	0.895931
Q9NRA8-2	Eukaryotic translation initiation factor 4E transporter	EIF4ENIF1	14.5	88.225	6	6	5	5	5	5	962750	909390	782350	706240	686750	1588300	5	3	6	1	5	9	0.896205
Q13428-2	Treacle protein	TCOF1	11.6	144.31	12	12	9	11	11	11	2182600	1958700	1942100	2148600	1728700	2161300	17	18	10	13	12	11	0.898399
A3KMH1-3	von Willebrand factor A domain-containing protein 8	VWA8	13.5	210.92	18	17	17	17	16	18	3735900	3563800	1876400	3051400	2841600	3156500	19	20	8	15	13	13	0.898649
Q9BVI4	Nucleolar complex protein 4 homolog	NOC4L	47.5	58.467	18	19	18	19	20	17	11737000	11108000	8732100	7607000	9498700	17477000	34	34	30	21	37	32	0.902422
P06702	Protein S100-A9	S100A9	30.7	13.242	2	2	2	2	0	3	274410	412570	285070	332580	0	687760	1	1	0	2	0	4	0.902837
O43172-2	U4/U6 small nuclear ribonucleoprotein Prp4	PRPF4	35.7	58.32	14	14	10	14	14	12	4127400	4849200	2120000	3342000	5617900	2577500	12	13	3	14	13	7	0.904073
Q71U36-2	Tubulin alpha-1A chain;Tubulin alpha-3C/D chain;Tubulin alpha-3E chain	TUBA1A;TUBA3C;TUBA3E	71.9	46.297	1	1	1	1	1	0	727370	650910	236920	723310	1322600	0	2	1	2	3	4	0	0.906602
Q13185	Chromobox protein homolog 3;Chromobox protein homolog 1	CBX3;CBX1	15.3	20.811	2	2	2	1	2	0	195780	244350	112520	0	320530	0	3	3	0	2	4	0	0.908469
Q13148	TAR DNA-binding protein 43	TARDBP	9.4	44.739	3	3	3	3	3	0	274020	252000	353310	415320	433230	0	2	3	3	3	5	0	0.908568
F8VPD4	CAD protein;Glutamine-dependent carbamoyl-phosphate synthase;Aspartate carbamoyltransferase;Dihydroorotase	CAD	4.2	236.02	6	6	6	6	6	5	781360	598440	573200	570470	490760	889170	5	5	5	4	3	1	0.909282
O95470	Sphingosine-1-phosphate lyase 1	SGPL1	20.2	63.523	7	7	8	7	8	5	1429900	1905700	1307100	1350700	2315100	1036000	6	12	5	12	12	0	0.909953
Q96DA6	Mitochondrial import inner membrane translocase subunit TIM14	DNAJC19	62.1	12.498	6	6	5	6	6	4	1357000	1204600	2376800	2800800	2011100	804900	5	3	7	9	7	1	0.910046
P40939	Trifunctional enzyme subunit alpha, mitochondrial;Long-chain enoyl-CoA hydratase;Long chain 3-hydroxyacyl-CoA dehydrogenase	HADHA	37.2	82.999	18	20	16	21	22	15	10386000	10677000	4597400	9364800	11079000	4250400	33	37	19	42	42	9	0.910635
Q9BZF1-3	Oxysterol-binding protein-related protein 8;Oxysterol-binding protein	OSBPL8	5.3	96.955	2	3	3	3	3	0	330470	355900	235150	318630	494600	0	2	2	1	2	2	0	0.911561
P09874	Poly [ADP-ribose] polymerase 1	PARP1	47.4	113.08	27	31	17	31	32	5	10243000	14526000	2210700	10304000	22506000	957000	21	39	5	26	64	0	0.911771
A3KN83-3	Protein strawberry notch homolog 1	SBNO1	8.3	154.06	6	7	0	7	7	0	805740	830980	0	789730	868700	0	3	5	0	8	8	0	0.912586
Q5JP53	Tubulin beta chain	TUBB	65.5	47.766	4	5	4	5	4	4	19306000	16323000	12161000	16967000	22804000	8889100	22	19	20	26	24	16	0.912779
Q8TAQ2-2	SWI/SNF complex subunit SMARCC2	SMARCC2	5.2	124.84	1	1	2	2	2	1	511470	475260	429760	353110	442780	720350	4	2	2	2	8	3	0.913314
Q92878-3	DNA repair protein RAD50	RAD50	4.7	138.43	3	4	4	2	4	5	306980	351000	414180	304920	290770	473590	1	2	4	0	0	2	0.914546
H0Y390	Microtubule-actin cross-linking factor 1, isoforms 1/2/3/5	MACF1	1.3	505.64	4	4	4	4	4	4	389840	460500	353950	364260	407050	416050	1	2	1	3	7	0	0.915359
P00390-5	Glutathione reductase, mitochondrial	GSR	11.6	47.267	3	3	3	3	3	3	1032100	696370	1071400	623240	659110	1668200	3	4	2	0	1	6	0.916369
K7EMZ9	0	LSM14A	41.4	36.632	1	1	1	1	1	1	530590	552200	1331700	587950	376020	2153300	3	2	3	4	3	3	0.917787
Q16762	Thiosulfate sulfurtransferase	TST	7.4	33.429	2	2	2	2	2	0	166960	207970	249080	200440	262620	0	0	2	2	0	2	0	0.91852
Q8NBS9-2	Thioredoxin domain-containing protein 5	TXNDC5	14.5	36.177	2	1	4	3	3	0	146680	0	387920	157100	239900	0	0	0	7	4	1	0	0.919178
O00116	Alkyldihydroxyacetonephosphate synthase, peroxisomal	AGPS	14.6	72.911	2	6	6	6	6	0	473740	594790	454380	703490	981240	0	0	2	2	6	11	0	0.920238
Q9H2U1-3	Probable ATP-dependent RNA helicase DHX36	DHX36	7.3	111.48	3	4	3	5	4	1	255030	267110	252540	350800	293450	0	1	1	1	6	1	0	0.920397
F5H335	Eukaryotic translation initiation factor 3 subunit A	EIF3A	9.1	162.63	5	3	3	8	9	2	614810	608710	479020	1047000	1380000	0	2	2	5	8	11	0	0.92161
Q06609-2	DNA repair protein RAD51 homolog 1	RAD51	20.2	26.351	2	2	2	2	1	3	349080	270450	310440	169560	0	1200800	1	0	1	0	1	5	0.92171
P36402-5	0	TCF7	28.9	41.551	1	1	1	1	1	1	3276000	3702900	3065800	5291600	4442700	1759900	8	11	9	17	15	3	0.923154
P31942-2	Heterogeneous nuclear ribonucleoprotein H3	HNRNPH3	16.9	35.238	4	4	4	4	4	3	377410	373600	627480	522320	439370	363030	4	4	6	4	4	0	0.925319
F8VZY9	Keratin, type I cytoskeletal 18	KRT18	72.1	43.774	18	18	16	16	19	12	87059000	92936000	41447000	95659000	128060000	31735000	45	51	33	47	50	26	0.925888
P48729	Casein kinase I isoform alpha;Casein kinase I isoform alpha-like	CSNK1A1;CSNK1A1L	39.8	38.914	11	11	10	11	11	2	2528200	2870800	958280	2323800	3225800	1068100	6	13	2	5	18	1	0.926355
P61981	14-3-3 protein gamma;14-3-3 protein gamma, N-terminally processed	YWHAG	27.1	28.302	3	4	4	3	4	4	540610	436750	1577100	650950	694760	734520	2	2	7	6	6	3	0.92855
P17174	Aspartate aminotransferase, cytoplasmic;Aspartate aminotransferase	GOT1	20.8	46.247	3	6	6	5	5	1	170870	670080	1086300	1028200	626090	0	0	5	14	8	4	0	0.929261
P49721	Proteasome subunit beta type-2	PSMB2	21.4	22.836	3	3	3	3	2	3	682020	940300	1103700	982960	1202300	639400	2	4	3	4	2	0	0.930215
M0R080	DnaJ homolog subfamily B member 1	DNAJB1	20.8	20.497	3	3	2	3	3	0	307440	377610	375980	469650	538450	0	3	3	3	7	6	0	0.930335
Q16880	2-hydroxyacylsphingosine 1-beta-galactosyltransferase	UGT8	15	61.437	5	7	6	6	7	5	1003500	971930	730250	591120	991380	1303800	4	6	4	4	9	7	0.930714
P78344	Eukaryotic translation initiation factor 4 gamma 2	EIF4G2	20.1	102.36	9	11	7	14	16	0	1722600	1869600	856160	3119000	4267400	0	2	5	1	14	26	0	0.932351
Q96PK6	RNA-binding protein 14	RBM14	36	69.491	17	17	16	16	16	13	8087000	7744300	6391000	11855000	8515000	3597400	22	18	18	31	26	7	0.933039
P32119	Peroxiredoxin-2	PRDX2	23.2	21.892	4	4	4	4	4	2	870710	691070	1514600	937810	815860	1279100	8	11	8	8	7	1	0.933665
Q8IVH2-3	Forkhead box protein P4	FOXP4	14.8	72.215	4	5	2	4	5	1	633740	695880	0	419650	662550	0	3	2	0	1	3	0	0.935982
Q8NBM4-4	Ubiquitin-associated domain-containing protein 2	UBAC2	54.1	18.054	5	6	5	5	6	2	616540	879400	592540	756100	856250	468920	3	6	2	7	5	0	0.936439
Q9BUJ2-2	Heterogeneous nuclear ribonucleoprotein U-like protein 1	HNRNPUL1	32.6	90.291	15	18	13	20	20	3	5712600	6633200	2104200	17887000	7589300	436980	16	20	7	39	28	0	0.937353
Q53EL6-2	Programmed cell death protein 4	PDCD4	7	50.576	2	2	2	2	2	0	269950	0	202110	0	365080	0	1	0	1	0	2	0	0.938448
Q9Y5M8	Signal recognition particle receptor subunit beta	SRPRB	35.1	29.702	5	5	5	5	6	2	1040900	924250	1243000	1005500	1675500	752950	5	6	5	5	8	1	0.940882
P52292	Importin subunit alpha-2	KPNA2	28	57.861	7	8	7	10	10	6	2354200	2689500	1557000	2487400	2526100	1650100	8	6	6	13	16	7	0.941619
P30050	60S ribosomal protein L12	RPL12	33.9	17.818	4	4	4	4	4	4	2484600	2603900	3941600	2402200	1845400	5304500	9	8	10	5	8	11	0.942084
P28838-2	Cytosol aminopeptidase	LAP3	8	52.771	0	2	3	3	3	0	0	187150	292250	201650	204660	0	0	1	4	2	1	0	0.943398
P49327	Fatty acid synthase;[Acyl-carrier-protein] S-acetyltransferase;[Acyl-carrier-protein] S-malonyltransferase;3-oxoacyl-[acyl-carrier-protein] synthase;3-oxoacyl-[acyl-carrier-protein] reductase;3-hydroxyacyl-[acyl-carrier-protein] dehydratase;Enoyl-[acyl-carrier-protein] reductase;Oleoyl-[acyl-carrier-protein] hydrolase	FASN	21.3	273.42	27	30	32	32	31	27	5466700	4970900	9180200	6257900	6944800	5484800	23	17	47	27	30	17	0.943881
P15924	Desmoplakin	DSP	17.6	331.77	35	34	35	26	28	42	5283100	4565100	4666800	2916100	3120300	11242000	25	18	32	6	13	66	0.945905
J3QRM9	ORM1-like protein 3	ORMDL3;ORMDL2	20.2	14.788	1	1	1	1	1	1	281840	315490	695990	487310	627430	219190	5	6	6	7	7	1	0.953266
Q8N1G4	Leucine-rich repeat-containing protein 47	LRRC47	8.4	63.472	3	3	3	3	3	0	490670	622910	379010	643170	1048600	0	5	5	6	9	6	0	0.954795
P20340-4	Ras-related protein Rab-6A;Ras-related protein Rab-6B;Ras-related protein Rab-39A	RAB6A;RAB6B;RAB39A	14.3	19.934	2	1	2	2	2	1	929530	0	1296000	914800	844760	0	4	4	5	4	3	3	0.957894
P78406	mRNA export factor	RAE1	19.8	40.968	5	6	5	6	6	2	829560	882340	729440	827650	1494900	406570	1	5	2	4	9	0	0.960876
Q96KP4	Cytosolic non-specific dipeptidase	CNDP2	8.2	52.878	1	2	4	3	2	1	0	182410	275540	190290	193640	0	0	0	8	5	1	0	0.96481
E9PD90	Cytoskeleton-associated protein 2	CKAP2	21.5	71.194	7	8	7	8	9	5	2060700	2595000	1080700	3181500	3044700	646630	10	11	8	15	16	2	0.96565
Q6GYA4	Selenoprotein S	VIMP	25.1	20.956	5	4	5	5	5	1	601460	566900	549380	1239400	897400	0	1	1	1	2	7	0	0.966235
P68371	Tubulin beta-4B chain;Tubulin beta-4A chain	TUBB4B;TUBB4A	67	49.83	4	4	4	4	4	2	84197000	91990000	68510000	92422000	110430000	53649000	131	130	138	137	130	110	0.966481
P0CG12	Chromosome transmission fidelity protein 8 homolog isoform 2	CHTF8	22.9	51.391	8	7	7	7	8	6	1045300	1202300	907720	866210	828820	1637600	4	3	3	4	5	6	0.967889
Q9UMS4	Pre-mRNA-processing factor 19	PRPF19	34.9	55.18	11	10	11	11	10	9	2751900	2867900	1822300	1662700	2703700	3118700	10	11	5	7	11	8	0.973362
O43542	DNA repair protein XRCC3	XRCC3	10.4	37.849	3	1	3	0	1	3	328400	0	174740	0	0	494720	2	0	0	0	0	6	0.975128
O00483	NADH dehydrogenase [ubiquinone] 1 alpha subcomplex subunit 4	NDUFA4	37	9.3697	3	3	3	3	3	2	1587100	2240400	1534800	2303500	2837700	806490	4	5	2	4	5	0	0.978781
P60468	Protein transport protein Sec61 subunit beta	SEC61B	41.7	9.9743	4	4	4	4	4	4	3233200	3220200	3236300	5265200	3413800	1921000	8	7	10	10	9	6	0.979077
Q8WY22	BRI3-binding protein	BRI3BP	14.3	27.835	2	2	2	2	2	2	402480	292210	222180	273980	314140	308100	2	3	3	4	1	1	0.979215
P14923	Junction plakoglobin	JUP	15.6	81.744	5	7	7	4	5	6	489570	554080	1172200	476080	521180	1327100	2	2	6	1	1	6	0.979504
Q6P1Q0-4	LETM1 domain-containing protein 1	LETMD1	23.6	23.429	3	4	4	4	4	2	593790	780960	560250	767950	673810	495350	3	5	4	5	1	1	0.979613
Q8WYQ7	Galectin-9;Galectin-9C;Galectin-9B	LGALS9;LGALS9C;LGALS9B	15.1	34.69	3	3	3	3	4	0	481610	522260	360960	714650	790570	0	5	4	2	2	5	0	0.981207
J3QL56	Protein SCO1 homolog, mitochondrial	SCO1	31.1	30.178	6	7	6	7	7	3	1525900	2100800	1046800	2562000	2634300	518830	2	7	0	8	9	0	0.981439
Q5R3B4	Mitochondrial pyruvate carrier 2	MPC2	32.4	11.681	2	3	3	3	3	2	613610	668370	746850	1114000	725240	387620	0	1	2	7	4	0	0.98222
B4DPY8	TOX high mobility group box family member 4;Thymocyte selection-associated high mobility group box protein TOX;TOX high mobility group box family member 3	TOX4;TOX;TOX3	7.2	63.821	3	2	3	1	2	3	346090	177360	221190	0	164510	688090	2	0	2	0	2	4	0.983267
F8VZJ2	Nascent polypeptide-associated complex subunit alpha	NACA	40.4	15.016	4	4	4	4	4	2	1735700	2074500	1146300	1742700	3587800	637260	3	6	6	5	11	3	0.983395
E9PF19	Transducin beta-like protein 2	TBL2	35.3	45.935	9	9	8	8	9	7	2169600	2094100	1512500	2312600	2973800	1020700	7	8	5	7	11	4	0.98448
E7ENF1	Uncharacterized protein C12orf43	C12orf43	12.9	25.114	2	2	2	2	2	2	196470	252840	170870	206310	209360	197770	2	4	0	2	2	1	0.986264
Q8N163-2	DBIRD complex subunit KIAA1967	KIAA1967	33.7	103.14	16	16	15	17	20	7	6875500	10392000	2052500	11341000	12340000	1096500	15	25	7	30	33	0	0.987822
P23381-2	Tryptophan--tRNA ligase, cytoplasmic;T1-TrpRS;T2-TrpRS	WARS	17.2	48.179	0	0	5	3	2	0	0	0	851030	236530	303990	0	0	0	8	2	4	0	0.989015
P37108	Signal recognition particle 14 kDa protein	SRP14	44.1	14.57	8	7	7	8	8	6	9289200	9810700	4340900	8967600	8550000	5226800	11	16	13	17	18	13	0.98972
P30043	Flavin reductase (NADPH)	BLVRB	11.7	22.119	1	2	2	2	2	0	162770	253050	242400	0	529360	0	0	1	0	0	2	0	0.990011
B4E2S7	Lysosome-associated membrane glycoprotein 2	LAMP2	5.5	39.811	2	2	2	2	2	0	772080	875600	343280	1175800	1244900	0	5	6	3	5	4	0	0.990916
P82933	28S ribosomal protein S9, mitochondrial	MRPS9	25.3	45.834	6	7	5	9	9	4	1280900	1533500	653080	1281900	1737900	584540	5	9	1	9	10	2	0.990962
Q92974-3	Rho guanine nucleotide exchange factor 2	ARHGEF2	28.5	108.24	14	15	7	17	19	1	2928800	4185600	654580	6284800	7913100	0	14	28	0	34	35	0	0.992001
Q12905	Interleukin enhancer-binding factor 2	ILF2	36.2	43.062	9	9	8	9	9	9	3043700	4132200	2430900	3607800	4331600	1972100	6	14	10	10	10	5	0.992946
P17096	High mobility group protein HMG-I/HMG-Y	HMGA1	23.4	11.676	3	3	3	2	3	3	2134300	2505700	2226300	1680500	1234800	5703300	5	4	10	3	5	14	0.996805
Q8N2K0-3	Monoacylglycerol lipase ABHD12	ABHD12	27.2	41.386	5	6	5	6	7	2	944630	1077300	729370	932360	1858800	429770	6	7	6	6	11	0	0.998022
P08195-2	4F2 cell-surface antigen heavy chain	SLC3A2	14.4	57.944	3	3	5	5	5	2	861890	869790	1033000	1269700	1125300	542840	3	4	7	7	6	0	0.998571
Q9H5Q4	Dimethyladenosine transferase 2, mitochondrial	TFB2M	8.6	45.348	2	2	3	3	2	1	273740	256810	251660	376480	304130	0	2	1	0	3	2	0	0.998725
Q96J88-2	Epithelial-stromal interaction protein 1	EPSTI1	37.5	35.449	12	12	11	12	12	7	2622300	3147000	1681800	4167200	2997100	1108800	14	15	7	18	10	3	0.998749
Q9P1Y5	Calmodulin-regulated spectrin-associated protein 3	CAMSAP3	20.4	134.75	11	13	5	16	17	2	1462300	3330600	644560	4969500	4096400	0	1	11	1	14	17	1	0.999879
										1% percentile	108768	116209	117056	124564	114444	154300

## Sheet: explanation
Unique peptides	A unique peptide is a peptide which exists only in one protein, although this peptide may appear more than once in the same protein.
LFQ intensities	LFQ stands for label-free quantification, which is a technique that derives quantitative information from integrated signal intensities of the respective precursor ions in the MS1 spectra.
MS/MS count	The number of unique spectra is a semi-quantitative measure for protein quantity and relates to the number of tandem mass spectra generated in an experiment which lead to the identification of a peptide for a given protein. The term unique means that this peptide is unique for this data set
p-value	A two-tailed student’s t-test assuming equal variance was performed with log transformed LFQ intensities to obtain p-values for each protein. Zero values were subsituted with the 1% percentile of the respective sample to be able to calculate a p-value.
