# Supplementary material for: Probing SH2-domains using Inhibitor Affinity Purification (IAP)
Source: Proteome Sci. 2014 Jul 16;12:41. doi: 10.1186/1477-5956-12-41 (PMC4110944; doi:10.1186/1477-5956-12-41)
Supplement: Additional file 5 — Proteomic data. Data set of the dose response experiments. [file 1477-5956-12-41-S5.xlsx]

## Sheet: MaxQuant data
Supplementary Table S2
Dose response experiment with free probe 1
					Unique Peptides						LFQ intensities						MS/MS count
Accession	Protein name	Gene name	Sequence coverage [%]	Mol. weight [kDa]	DMSO	1 nM	100 nM	1000 nM	10000 nM	100000 nM	DMSO	1 nM	100 nM	1000 nM	10000 nM	100000 nM	DMSO	1 nM	100 nM	1000 nM	10000 nM	100000 nM
P28288-2	ATP-binding cassette sub-family D member 3	ABCD3	2.2	62725	1	0	0	0	0	1	55682	0	0	0	0	0	1	0	0	0	0	0
Q8NE71-2	ATP-binding cassette sub-family F member 1	ABCF1	23.3	91679	12	8	4	3	8	12	4550400	1515300	640780	509690	1903200	6149100	21	3	0	2	11	26
Q8N2K0-3	Monoacylglycerol lipase ABHD12	ABHD12	16.1	41386	5	3	1	3	3	5	762910	499300	0	499160	558340	822400	5	3	0	2	1	5
Q5SZC9	Costars family protein ABRACL	ABRACL	23.9	75164	1	0	0	0	0	1	179510	0	0	0	0	0	4	0	0	0	0	5
H0Y8Z9	Acyl-CoA dehydrogenase family member 9, mitochondrial	ACAD9	6.5	43074	2	2	0	2	1	2	185370	0	0	0	0	179980	1	0	0	0	0	1
P49748-2	Very long-chain specific acyl-CoA dehydrogenase, mitochondrial	ACADVL	17.1	68058	8	5	3	3	3	7	933140	753900	493950	483070	730870	1137900	10	4	0	0	5	16
B4E3P0	ATP-citrate synthase	ACLY	1.7	91098	1	1	1	0	1	1	0	0	0	0	0	0	0	0	0	0	0	1
P24666-3	Low molecular weight phosphotyrosine protein phosphatase	ACP1	16.1	14342	1	1	2	2	2	1	0	0	365190	324540	314180	0	2	2	2	2	3	2
E7EPM6	Long-chain-fatty-acid--CoA ligase 1	ACSL1	6	74281	3	1	0	0	0	3	266570	0	0	0	0	288570	3	0	0	0	0	2
O95573	Long-chain-fatty-acid--CoA ligase 3	ACSL3	8.8	80419	5	4	1	2	4	5	658520	296180	0	324610	356120	653370	7	0	0	0	0	7
Q9ULC5-4	Long-chain-fatty-acid--CoA ligase 5	ACSL5	18.8	73277	6	6	2	2	4	8	1430500	843800	792480	710210	929920	1314800	12	9	1	3	5	11
P68133	Actin, alpha skeletal muscle;Actin, alpha cardiac muscle 1;Actin, gamma-enteric smooth muscle;Actin, aortic smooth muscle	ACTA1;ACTC1;ACTG2;ACTA2	28.1	42051	1	1	1	1	1	1	1266400	1113900	1173700	1061500	2088200	1591300	5	5	3	3	5	6
Q562R1	Beta-actin-like protein 2	ACTBL2	14.1	42003	1	1	1	1	1	1	0	0	0	0	0	0	1	2	1	1	2	1
O96019	Actin-like protein 6A	ACTL6A	17.7	47.46	4	4	4	4	4	3	517560	620560	911130	864670	731120	371300	5	6	5	5	5	2
H9KV75	Alpha-actinin-1	ACTN1	8.2	94825	1	0	0	0	1	1	0	0	0	0	0	0	0	0	0	0	0	0
O43707	Alpha-actinin-4	ACTN4	12.4	104.85	5	4	1	1	4	5	1299800	680670	492690	442480	1004300	1385300	11	4	2	1	15	10
P55265-5	Double-stranded RNA-specific adenosine deaminase	ADAR	1.6	103.64	1	1	1	1	1	1	0	0	0	0	0	0	1	3	0	0	1	3
Q5T7A2	Chaperone activity of bc1 complex-like, mitochondrial	ADCK3	5.3	55981	2	2	0	1	2	2	215150	152220	0	0	0	219050	2	1	0	0	0	1
Q8N7X0-2	Androglobin	ADGB	1.8	70081	1	1	1	1	1	1	0	0	0	0	0	0	0	1	0	0	0	0
Q9H2P0	Activity-dependent neuroprotector homeobox protein	ADNP	5.4	123.56	4	2	0	1	1	4	315830	228520	0	0	0	327120	1	0	0	0	0	5
Q16186	Proteasomal ubiquitin receptor ADRM1	ADRM1	6.1	42153	2	1	2	1	2	2	381530	0	346800	0	416710	355020	3	2	2	2	2	1
O00116	Alkyldihydroxyacetonephosphate synthase, peroxisomal	AGPS	11.6	72911	5	5	0	0	4	5	706820	425330	0	0	349580	690550	4	0	0	0	0	11
H7C3Z9	Anterior gradient protein 2 homolog;Anterior gradient protein 3 homolog	AGR2;AGR3	18.5	13496	1	1	1	1	1	1	0	0	0	0	0	0	3	2	3	2	2	1
P23526	Adenosylhomocysteinase	AHCY	13	47716	3	3	5	5	5	3	499220	576120	709360	733910	577960	452840	3	0	0	2	2	2
Q09666	Neuroblast differentiation-associated protein AHNAK	AHNAK	25.1	629.09	50	59	56	52	57	52	9233900	17657000	22399000	16894000	16033000	10538000	20	77	66	40	46	33
O95831-3	Apoptosis-inducing factor 1, mitochondrial	AIFM1	8.9	66294	4	3	2	2	4	5	383220	482960	472980	313240	392580	423740	5	0	4	1	2	5
Q9BRQ8-2	Apoptosis-inducing factor 2	AIFM2	4.2	36.52	1	0	0	0	0	1	75339	0	0	0	0	0	1	0	0	0	0	0
Q12904	Aminoacyl tRNA synthase complex-interacting multifunctional protein 1;Endothelial monocyte-activating polypeptide 2	AIMP1	36.2	34352	6	6	6	6	6	6	1021300	1542800	1961000	1791600	1573700	845700	4	6	3	4	8	4
Q13155	Aminoacyl tRNA synthase complex-interacting multifunctional protein 2	AIMP2	16.9	35348	3	3	2	3	3	3	261400	439790	546780	459290	383500	288790	6	5	4	6	3	4
F8VY04	Adenylate kinase 2, mitochondrial	AK2	19.5	21226	3	1	1	0	2	3	750770	0	0	0	343630	770680	4	0	0	0	2	4
B4DL37	Aldo-keto reductase family 1 member C1;Aldo-keto reductase family 1 member C2;Aldo-keto reductase family 1 member C3	AKR1C3;AKR1C1;AKR1C2	3.9	23364	1	1	1	1	1	1	0	0	0	0	0	0	0	0	0	0	0	2
H3BLU7	Aflatoxin B1 aldehyde reductase member 2	AKR7A2	3.8	34684	1	0	0	0	0	1	105050	0	0	0	0	0	0	0	0	0	0	1
J3QRD1	Fatty aldehyde dehydrogenase	ALDH3A2	4.3	44648	1	1	1	1	1	1	107660	0	0	0	0	0	1	1	0	0	0	1
P04075	Fructose-bisphosphate aldolase A;Fructose-bisphosphate aldolase	ALDOA	36.3	39.42	10	9	7	7	10	10	3563200	1571300	1358000	1297900	2382800	4615800	13	1	0	0	5	18
H7C0X4	Dol-P-Man:Man(5)GlcNAc(2)-PP-Dol alpha-1,3-mannosyltransferase	ALG3	3.1	36898	1	1	1	1	0	1	78510	0	0	0	0	0	2	1	0	0	0	0
B4DR67	Dolichyl-phosphate beta-glucosyltransferase	ALG5	10.9	25365	2	2	1	1	2	1	296980	184030	0	0	208390	0	2	0	0	0	0	2
Q86V81	THO complex subunit 4	ALYREF	50.6	26888	11	11	11	11	11	11	53144000	89529000	73066000	88630000	84256000	77589000	49	43	52	61	51	49
Q5VYY1	Ankyrin repeat domain-containing protein 22	ANKRD22	16.2	21848	2	3	3	2	3	3	629710	377750	372140	385020	413330	509910	5	2	1	0	3	5
Q92688-2	Acidic leucine-rich nuclear phosphoprotein 32 family member B	ANP32B	10.8	22276	1	1	1	1	1	1	486540	437000	320670	592120	564940	587360	1	0	0	2	1	1
P04083	Annexin A1	ANXA1	7.2	38714	2	2	0	0	1	2	222830	247450	0	0	0	251140	1	1	0	0	0	4
P07355	Annexin A2;Annexin;Putative annexin A2-like protein	ANXA2;ANXA2P2	54.6	38604	21	18	15	18	18	20	19848000	7680300	6352600	8338900	13456000	20458000	50	30	16	21	40	47
B4DDF9	Annexin;Annexin A4	ANXA4	9.3	27062	1	1	0	0	2	2	0	0	0	0	257240	323090	2	0	0	0	2	2
D6RBE9	Annexin;Annexin A5	ANXA5	4.1	24698	1	0	0	0	1	1	98382	0	0	0	0	0	2	0	0	0	0	2
Q10567-3	AP-1 complex subunit beta-1;AP-2 complex subunit beta	AP1B1;AP2B1	11.3	103.56	9	7	7	5	6	9	1470700	1112400	752190	668350	1221300	1430200	14	5	0	1	3	10
O43747	AP-1 complex subunit gamma-1	AP1G1	9.6	91.35	6	5	4	5	6	7	1864000	1340700	1015800	970610	1209000	1633400	10	3	3	2	6	4
Q9Y6Q5	AP-1 complex subunit mu-2	AP1M2	20.1	48108	6	5	3	3	5	7	802930	653340	414280	483210	664810	796330	11	5	0	0	3	7
O14617-4	AP-3 complex subunit delta-1	AP3D1	3.9	114.71	4	1	0	1	1	4	407370	0	0	0	0	444960	10	0	0	0	0	5
Q92572	AP-3 complex subunit sigma-1	AP3S1	14	21732	3	1	1	0	1	3	262040	0	0	0	0	246660	3	0	0	0	0	1
G3V5Q1	DNA-(apurinic or apyrimidinic site) lyase;DNA-(apurinic or apyrimidinic site) lyase, mitochondrial	APEX1	7	27125	1	0	0	0	0	1	172390	0	0	0	0	0	3	0	0	0	0	4
Q9NRW3	DNA dC->dU-editing enzyme APOBEC-3C	APOBEC3C	6.8	22826	1	0	0	0	1	1	44146	0	0	0	0	0	1	0	0	0	0	0
P07741-2	Adenine phosphoribosyltransferase	APRT	17.2	14557	2	2	1	2	2	2	507690	267630	0	241110	433670	682880	3	2	0	1	4	4
P48444	Coatomer subunit delta	ARCN1	4.5	57.21	1	0	0	0	0	2	0	0	0	0	0	147070	2	0	0	0	0	1
C9JPM4	ADP-ribosylation factor 4	ARF4	30.7	14553	1	1	0	0	1	1	578530	625860	0	0	654090	613060	7	2	2	0	2	6
C9J1Z8	ADP-ribosylation factor 5;ADP-ribosylation factor 1;ADP-ribosylation factor 3	ARF5;ARF1;ARF3	26	17107	1	1	0	0	1	1	76634	0	0	0	0	0	1	0	0	0	0	0
P05089	Arginase-1	ARG1	12.7	34735	0	0	0	3	0	0	0	0	0	758440	0	0	0	0	0	3	0	0
Q9NWB6-2	Arginine and glutamate-rich protein 1	ARGLU1	15.4	32885	4	3	0	0	2	5	1192800	880830	0	0	808620	2791100	3	0	0	0	0	10
Q92974-3	Rho guanine nucleotide exchange factor 2	ARHGEF2	11.8	108.24	7	6	1	0	6	8	1351400	724930	0	0	726940	1599700	13	0	0	0	1	12
Q8N4T4-3	Rho guanine nucleotide exchange factor 39	ARHGEF39	12.4	21315	1	1	0	0	0	1	108620	0	0	0	0	0	0	1	0	0	0	0
P56559	ADP-ribosylation factor-like protein 4C	ARL4C;ARL7	7.8	21487	1	1	1	0	1	1	210150	0	0	0	0	0	1	3	1	0	0	3
Q9UH62	Armadillo repeat-containing X-linked protein 3	ARMCX3	5.5	42.5	2	1	2	1	1	1	242820	0	98003	0	0	0	2	0	0	0	0	1
F8WDD7	Actin-related protein 2/3 complex subunit 4	ARPC4	17.7	13057	2	2	2	1	2	2	483870	0	0	0	0	586390	1	0	0	0	0	1
K7ELW9	Histone chaperone ASF1B	ASF1B	9.1	18285	1	1	1	1	1	1	143990	0	0	0	0	0	1	2	0	0	1	1
F8W943	Argininosuccinate lyase	ASL	8.3	27379	1	0	0	0	0	1	85353	0	0	0	0	0	0	0	0	0	0	1
Q12797	Aspartyl/asparaginyl beta-hydroxylase	ASPH	4.5	85862	2	1	1	1	2	2	142620	0	0	0	176600	388640	1	0	0	0	0	2
Q9NVI7-2	ATPase family AAA domain-containing protein 3A;ATPase family AAA domain-containing protein 3B	ATAD3A;ATAD3B	29.4	66217	13	11	10	9	11	15	5011300	3490400	2381200	2372000	3695800	4349200	20	15	4	4	9	16
P05023-3	Sodium/potassium-transporting ATPase subunit alpha-1;Sodium/potassium-transporting ATPase subunit alpha-3	ATP1A1;ATP1A3	10.8	109.55	7	6	7	7	6	8	922680	1269400	1804200	1305000	1009300	986440	10	6	4	3	3	6
P16615-5	Sarcoplasmic/endoplasmic reticulum calcium ATPase 2;Sarcoplasmic/endoplasmic reticulum calcium ATPase 1	ATP2A2;ATP2A1	3.7	109.73	2	3	2	2	2	3	202410	257020	392370	0	0	223130	1	0	1	0	0	4
P25705	ATP synthase subunit alpha, mitochondrial;ATP synthase subunit alpha	ATP5A1	26.8	59.75	10	10	8	9	10	11	3937400	4114200	4303700	3883900	3302300	3941900	24	16	17	11	16	18
P06576	ATP synthase subunit beta, mitochondrial;ATP synthase subunit beta	ATP5B	42	56559	13	12	12	12	12	14	5832700	4182900	4784400	4402500	4669300	4980300	28	24	29	28	33	23
B4DL14	ATP synthase subunit gamma;ATP synthase subunit gamma, mitochondrial	ATP5C1	23.2	27512	5	5	4	4	5	5	1421000	1224300	1390900	1323300	1142100	1151200	6	6	6	5	9	4
P30049	ATP synthase subunit delta, mitochondrial	ATP5D	8.3	17.49	1	1	1	1	1	1	0	0	0	0	0	0	4	1	0	0	2	3
Q5QNZ2	ATP synthase subunit b, mitochondrial	ATP5F1	17.9	22275	3	2	0	0	1	3	292890	355300	0	0	0	316920	4	1	0	0	0	0
F5H608	ATP synthase subunit d, mitochondrial	ATP5H	21	89153	1	1	1	0	1	1	63743	0	0	0	0	0	1	0	0	0	0	1
E9PN17	ATP synthase subunit g, mitochondrial	ATP5L	14.5	84518	1	1	1	1	1	1	313830	0	0	0	0	0	2	1	0	0	2	2
P48047	ATP synthase subunit O, mitochondrial	ATP5O	46	23277	8	7	5	6	7	8	3527700	2977200	2164800	2029800	2840100	4466900	13	9	5	7	10	20
Q9NQS1	Cell death regulator Aven	AVEN	9.1	38506	2	2	1	1	1	2	283980	387830	0	0	0	269770	0	0	0	0	0	3
Q9Y2C3	Beta-1,3-galactosyltransferase 5	B3GALT5	5.2	36189	1	0	0	1	1	1	128920	0	0	0	0	0	2	0	0	0	0	1
O95816	BAG family molecular chaperone regulator 2	BAG2	9.5	23772	2	2	2	2	2	2	320880	571880	462610	493390	503820	220880	4	3	5	3	4	1
P46379-4	Large proline-rich protein BAG6	BAG6	5.8	96798	3	2	0	2	2	4	634060	0	0	0	0	554660	6	1	0	0	4	3
Q07812-6	Apoptosis regulator BAX	BAX	9.6	12887	1	0	0	0	0	1	124620	0	0	0	0	0	2	0	0	0	0	2
P51572	B-cell receptor-associated protein 31	BCAP31	13.8	27991	2	1	2	2	3	2	0	0	0	0	511520	0	3	0	2	0	0	0
O75934	Pre-mRNA-splicing factor SPF27	BCAS2	11.6	26131	1	2	1	2	2	2	0	0	0	0	243580	271480	2	0	0	0	1	2
E9PK09	Bcl-2-associated transcription factor 1	BCLAF1	2.6	83231	1	2	0	0	0	2	100350	0	0	0	0	0	1	1	0	0	0	0
P55957-4	BH3-interacting domain death agonist;BH3-interacting domain death agonist p15;BH3-interacting domain death agonist p13;BH3-interacting domain death agonist p11	BID	15.2	11263	1	0	0	0	0	1	48693	0	0	0	0	0	3	0	0	0	0	4
K7ESE8	Bleomycin hydrolase	BLMH	10	26738	1	1	0	2	0	1	0	0	0	441140	0	0	0	0	0	4	0	0
P30043	Flavin reductase (NADPH)	BLVRB	4.9	22119	1	1	0	0	1	1	324700	0	0	0	0	242700	2	0	0	0	0	3
E9PRN9	Ribosome biogenesis protein BOP1	BOP1;KM-PA-2	10.9	10596	0	0	1	0	1	1	0	0	0	0	0	113070	0	0	0	0	2	2
P35613-3	Basigin	BSG	15.3	19438	2	2	0	1	2	2	291650	278300	0	0	313540	333440	5	0	0	0	1	1
P20290-2	Transcription factor BTF3	BTF3	42.6	17699	2	2	1	1	1	3	1391300	550920	535780	603060	941910	1183300	4	1	0	0	4	6
J3QT28	Mitotic checkpoint protein BUB3	BUB3	32.7	31703	7	6	6	6	7	7	1343800	1349500	1504100	1391800	1535700	1299100	9	8	1	3	13	10
Q9BRD0-2	BUD13 homolog	BUD13	2.1	55567	1	1	1	0	1	1	91633	0	0	0	0	0	2	0	0	0	0	1
Q13895	Bystin	BYSL	4.8	49601	2	1	1	1	2	2	447960	0	0	0	241040	369740	3	1	0	0	0	1
E7ENF1	Uncharacterized protein C12orf43	C12orf43	11.2	25114	1	1	0	1	2	2	0	0	0	0	0	261890	1	0	0	0	0	1
H0YJB9	UPF0568 protein C14orf166	C14orf166	38	14726	4	4	4	4	4	4	463100	535340	462460	534050	560590	388570	4	4	2	3	7	2
Q9Y6A4	UPF0468 protein C16orf80	C16orf80	5.7	22774	1	1	0	0	1	1	89714	0	0	0	0	0	1	0	0	0	0	0
Q53F19	Uncharacterized protein C17orf85	C17orf85	6.3	70592	3	3	3	3	3	2	392170	677940	948170	639110	776130	439300	1	3	7	3	3	4
Q8N9M1-3	Uncharacterized protein C19orf47	C19orf47	14.9	29751	3	3	2	2	2	3	343590	649010	624970	580620	485380	508310	3	5	3	1	2	4
H0Y3Y7	Uncharacterized protein C20orf26	C20orf26	3.5	26414	0	0	0	1	0	0	0	0	0	296170	0	0	0	0	0	2	0	0
Q9Y3I0	tRNA-splicing ligase RtcB homolog	C22orf28	9.3	55.21	2	1	2	1	2	3	333080	0	321330	0	319620	348860	1	0	0	0	1	6
E7ET39	Deleted in autism protein 1	C3orf58	13.5	22157	1	0	0	0	0	2	0	0	0	0	0	141490	1	0	0	0	0	1
Q5T0Z8	Uncharacterized protein C6orf132	C6orf132	5.5	124.03	4	2	0	1	4	5	464150	387460	0	0	388980	603040	1	0	0	0	0	7
Q6P1X6-2	UPF0598 protein C8orf82	C8orf82	7.2	22808	1	0	0	0	0	1	79974	0	0	0	0	0	1	0	0	0	0	1
Q5T280	Uncharacterized protein C9orf114	C9orf114	17.6	42008	4	3	1	1	2	4	497280	582900	0	0	495910	513110	8	1	3	3	0	8
Q9HB71-3	Calcyclin-binding protein	CACYBP	10.8	21228	1	0	0	0	0	1	106040	0	0	0	0	0	1	0	0	0	0	0
F8VPD4	CAD protein;Glutamine-dependent carbamoyl-phosphate synthase;Aspartate carbamoyltransferase;Dihydroorotase	CAD	0.9	236.02	2	2	2	2	2	2	205970	182230	294130	318200	256090	242010	2	1	0	1	1	2
Q13557-8	Calcium/calmodulin-dependent protein kinase type II subunit delta	CAMK2D	11.3	54127	5	5	5	5	2	1	607080	1040100	3575200	2271100	449610	0	1	5	12	5	0	0
Q9P1Y5	Calmodulin-regulated spectrin-associated protein 3	CAMSAP3	7.2	134.75	7	3	0	0	3	6	778480	347880	0	0	398870	757680	7	0	0	0	0	9
Q86VP6-2	Cullin-associated NEDD8-dissociated protein 1	CAND1	5.1	117.89	3	4	2	1	0	2	186650	269690	283920	0	0	274020	4	4	2	0	0	6
H0Y9Q7	Calnexin	CANX	28.8	18719	2	3	2	3	3	2	237010	451880	656280	624460	829400	315770	2	6	5	3	8	4
H7C0X8	Macrophage-capping protein	CAPG	12.6	11595	1	0	0	0	1	1	53879	0	0	0	0	0	0	0	0	0	0	1
P07384	Calpain-1 catalytic subunit	CAPN1	6.4	81889	4	3	2	3	4	3	514680	463670	455710	573600	374510	442110	6	2	0	1	3	1
P17655-2	Calpain-2 catalytic subunit	CAPN2	4.2	71475	2	2	1	1	2	2	648290	675870	0	0	681000	617710	1	0	0	0	1	2
K7ES82	Calpain small subunit 1	CAPNS1	13	11399	1	1	0	0	1	1	106960	0	0	0	0	0	2	0	0	0	0	1
Q14444-2	Caprin-1	CAPRIN1	18.9	76861	9	9	7	8	8	9	2611900	3154300	4001300	3311900	3521300	2879500	21	18	10	9	11	21
P52907	F-actin-capping protein subunit alpha-1	CAPZA1	21	32922	2	2	2	2	2	2	1554700	1515900	1937100	2263300	1667100	1245800	2	4	8	10	6	4
P47755	F-actin-capping protein subunit alpha-2	CAPZA2	14.7	32949	1	1	1	1	1	1	126060	0	0	0	0	0	0	2	2	1	0	2
B1AK87	F-actin-capping protein subunit beta	CAPZB	9.2	29295	2	2	2	2	2	2	479150	461790	594490	538980	0	436370	1	6	3	5	2	2
P49589-2	Cysteine--tRNA ligase, cytoplasmic	CARS	1.7	82845	0	1	1	1	1	0	0	0	0	0	92810	0	0	0	0	0	1	0
Q8NG31-3	Protein CASC5	CASC5	0.7	195.6	1	1	1	1	1	1	0	0	0	0	0	0	0	1	1	2	2	0
C9JXR7	Caspase-3;Caspase-3 subunit p17;Caspase-3 subunit p12	CASP3	9.4	13366	1	1	0	0	0	1	76098	0	0	0	0	0	1	0	0	0	0	1
Q86V15-2	Zinc finger protein castor homolog 1	CASZ1	3	124.79	2	1	1	0	1	2	335000	0	0	0	0	309220	1	0	0	0	0	1
K7ELA4	Chromobox protein homolog 3;Chromobox protein homolog 1	CBX1;CBX3	11.6	15981	1	1	1	1	1	1	0	0	0	0	0	0	2	3	2	2	1	2
O00257	E3 SUMO-protein ligase CBX4	CBX4	14.1	61367	7	6	1	2	6	7	801830	771830	0	0	549120	894250	4	2	0	0	0	6
P45973	Chromobox protein homolog 5	CBX5	5.8	22225	1	0	0	0	0	1	88728	0	0	0	0	0	1	0	0	0	0	1
F5H3E1	Cell division cycle and apoptosis regulator protein 1	CCAR1	3	64033	1	0	1	0	1	1	93623	0	0	0	0	0	1	0	0	0	0	1
Q6PK04	Coiled-coil domain-containing protein 137	CCDC137	6.2	33231	1	1	0	0	0	1	80519	0	0	0	0	0	1	0	0	0	0	1
Q96A33-2	Coiled-coil domain-containing protein 47	CCDC47	2.1	55317	2	0	0	0	0	2	156280	0	0	0	0	171650	2	0	0	0	0	0
Q9P031	Thyroid transcription factor 1-associated protein 26	CCDC59	4.6	28669	1	1	0	0	0	1	70138	0	0	0	0	0	0	0	0	0	0	1
O75909-1	Cyclin-K	CCNK	4.5	41293	1	0	0	0	1	1	96911	0	0	0	0	0	1	0	0	0	0	3
P78371-2	T-complex protein 1 subunit beta	CCT2	23	52717	6	5	2	2	5	6	499590	419500	387080	409150	459830	664730	5	1	0	0	2	8
B4DUR8	T-complex protein 1 subunit gamma	CCT3	12.6	55674	5	3	3	2	5	5	753580	461420	401720	472250	486430	899380	9	2	1	1	1	8
B7Z9L0	T-complex protein 1 subunit delta	CCT4	15.5	52.33	2	3	2	1	1	4	768490	646790	1062400	0	0	925500	5	4	3	0	2	9
E7ENZ3	T-complex protein 1 subunit epsilon	CCT5	8.2	53848	3	2	2	1	2	3	290020	302720	266020	0	391040	345840	1	1	0	0	2	3
B4DPJ8	T-complex protein 1 subunit zeta	CCT6A	13.6	54867	5	3	4	3	3	5	321340	295060	457000	323670	516070	340270	2	0	1	1	4	3
Q92526-3	T-complex protein 1 subunit zeta-2	CCT6B	5.1	53586	0	0	0	0	0	0	0	0	0	0	0	0	0	0	0	0	0	0
Q99832-3	T-complex protein 1 subunit eta	CCT7	9.6	54804	3	3	2	2	1	2	443530	427350	437620	409760	0	564950	2	1	1	1	1	1
B4DEM7	T-complex protein 1 subunit theta	CCT8	7	57645	3	3	1	2	3	2	173820	172620	0	205580	185510	0	1	2	0	0	1	1
Q99459	Cell division cycle 5-like protein	CDC5L	9.6	92.25	4	4	4	2	4	6	832670	430220	420740	0	535650	769320	3	1	0	0	2	6
E5RIU6	Cyclin-dependent kinase 1	CDK1	9.5	21738	1	1	1	0	0	1	91907	0	0	0	0	0	1	0	0	0	0	0
Q9NYV4-2	Cyclin-dependent kinase 12	CDK12	3	163.23	2	0	0	0	0	2	464240	0	0	0	0	362250	5	0	2	1	0	3
P50750	Cyclin-dependent kinase 9;Cyclin-dependent kinase 5;Cyclin-dependent kinase 2;Cyclin-dependent kinase 4;Cyclin-dependent kinase 3;Cyclin-dependent kinase 6;Cyclin-dependent kinase 15;Cyclin-dependent kinase 14;Cyclin-dependent kinase 18;Cyclin-dependent kinase 16;Cyclin-dependent kinase 17;Cyclin-dependent kinase 13	CDK9;CDK4;CDK3;CDK2;CDK16;CDK5;CDK6;CDK14;CDK15;CDK17;CDK18;CDK13	5.6	42777	1	1	0	0	1	1	50388	0	0	0	0	0	1	0	0	0	0	1
Q9NXV6	CDKN2A-interacting protein	CDKN2AIP	16.7	61124	6	4	1	1	5	7	571020	472040	0	0	489460	610370	6	1	0	0	1	7
Q96HQ2-2	CDKN2AIP N-terminal-like protein	CDKN2AIPNL	11.8	95086	1	1	0	1	0	1	194450	0	0	0	0	0	1	1	0	0	0	1
Q15517	Corneodesmosin	CDSN	3.4	51522	0	1	0	1	0	0	0	0	0	0	0	0	0	0	0	1	0	0
Q03701	CCAAT/enhancer-binding protein zeta	CEBPZ	2.6	120.97	2	1	0	0	0	2	136150	0	0	0	0	158170	1	0	0	0	0	2
G3V1A4	Cofilin-1;Cofilin-2	CFL1;CFL2	16.8	16811	1	2	2	2	2	2	0	349220	398410	320650	379400	424120	2	2	2	2	2	3
Q96BP2	Coiled-coil-helix-coiled-coil-helix domain-containing protein 1	CHCHD1	16.1	13475	2	2	2	2	2	2	1275500	1042400	584530	696770	860810	1555300	2	3	2	1	1	4
Q8N5K1	CDGSH iron-sulfur domain-containing protein 2	CISD2	20	15278	2	2	1	1	1	2	624500	486410	0	0	0	462370	1	1	0	0	0	1
E9PD90	Cytoskeleton-associated protein 2	CKAP2	9.1	71194	4	4	1	1	3	4	639180	493220	0	0	469960	621840	6	4	0	0	2	8
Q07065	Cytoskeleton-associated protein 4	CKAP4	24.1	66022	10	11	11	12	11	10	1883300	2462800	2969100	2420300	2042900	1704900	16	20	20	19	16	9
O00299	Chloride intracellular channel protein 1	CLIC1	24.5	26922	5	3	3	3	5	5	909370	448460	496420	487500	637530	1024200	5	2	0	0	2	6
P09496-2	Clathrin light chain A	CLTA	8.7	23662	2	2	2	2	3	2	593610	812310	1174700	935700	928920	548260	4	4	4	5	5	3
Q00610-2	Clathrin heavy chain 1	CLTC	36.1	187.89	43	45	42	43	44	42	11553000	20012000	26363000	26718000	21370000	10709000	59	96	101	91	96	73
Q7Z7K0	COX assembly mitochondrial protein homolog	CMC1	9.4	12.49	1	1	1	1	1	1	391200	0	0	0	0	0	2	3	0	1	2	3
C9J384	Protein CMSS1	CMSS1	10.2	26228	2	2	0	1	1	1	262880	202870	0	0	0	0	2	0	0	0	0	1
H3BTZ5	Calponin-2	CNN2	5.8	20959	1	1	1	1	1	1	0	0	0	0	0	0	0	1	0	1	1	0
K7EPV0	Cytochrome c oxidase assembly protein 3 homolog, mitochondrial	COA3	25.4	78059	2	0	0	0	0	0	224380	0	0	0	0	0	2	0	0	0	0	0
P53621	Coatomer subunit alpha;Xenin;Proxenin	COPA	16.2	138.34	14	13	6	8	12	14	2551100	1963000	2173900	2059200	2256500	2332900	17	11	9	3	13	14
P53618	Coatomer subunit beta	COPB1	12.4	107.14	8	7	5	4	5	9	1241800	1204600	1421800	1038300	989120	1029200	10	6	5	1	2	5
B4DZI8	Coatomer subunit beta	COPB2	13.3	99045	8	9	5	7	7	8	1220600	1148800	1216900	1140600	1276800	1212400	9	7	4	5	8	7
Q9Y678	Coatomer subunit gamma-1	COPG1	12.2	97717	7	6	2	3	5	4	882750	492090	779140	480100	544490	568130	9	4	2	1	3	3
Q86VY2	Copine-3;Copine-2;Copine-9;Copine-4;Copine-6;Copine-8;Copine-5;Copine-7	CPNE8;CPNE5;CPNE2;CPNE3;CPNE9;CPNE4;CPNE6;CPNE7	3.9	25664	1	0	0	0	1	1	42171	0	0	0	0	0	0	0	0	0	0	1
Q10570	Cleavage and polyadenylation specificity factor subunit 1	CPSF1	1.6	160.88	2	2	2	2	2	2	193970	209860	176530	248850	217700	237910	2	3	0	1	4	2
P50416	Carnitine O-palmitoyltransferase 1, liver isoform	CPT1A	26.8	88367	15	14	10	10	13	15	6484400	4119900	3229000	3019900	3836000	6288100	26	13	8	8	14	26
P46109	Crk-like protein	CRKL	20.1	33777	4	4	4	3	4	4	517160	686300	896800	785480	643360	306840	4	7	5	4	5	5
B4DUC5	Exportin-2	CSE1L	1.2	85472	1	0	1	1	1	1	0	0	0	0	0	0	0	0	0	0	0	0
P41240	Tyrosine-protein kinase CSK	CSK	14.9	50704	3	6	6	6	1	1	348010	697320	1797000	1109600	0	0	1	5	14	10	0	0
Q7Z408	CUB and sushi domain-containing protein 2	CSMD2	0.3	380.03	1	0	0	0	0	1	242310	0	0	0	0	0	1	0	0	0	0	1
P48729	Casein kinase I isoform alpha;Casein kinase I isoform alpha-like	CSNK1A1;CSNK1A1L	29.7	38914	8	7	5	4	7	7	1219300	1158100	644700	730510	1013800	1400800	14	7	0	0	5	9
E7EU96	Casein kinase II subunit alpha 3;Casein kinase II subunit alpha	CSNK2A1;CSNK2A3	13.8	45.31	3	2	2	1	2	3	433990	404100	418050	0	451170	439160	4	2	1	0	3	5
P67870	Casein kinase II subunit beta	CSNK2B	10.7	24942	2	2	1	1	1	2	256400	288820	0	0	0	250750	1	0	0	1	0	2
P04080	Cystatin-B	CSTB	55.1	11139	4	4	3	3	4	4	1874100	2607800	2071400	2069200	2404600	1064500	7	6	6	8	12	1
P35221	Catenin alpha-1	CTNNA1	9.6	100.07	2	2	3	2	3	3	392180	541520	958630	744620	631570	502070	1	2	8	3	2	3
P26232-2	Catenin alpha-2	CTNNA2	3	100.45	1	1	0	0	0	1	59707	0	0	0	0	0	1	1	0	0	0	3
B4DGU4	Catenin beta-1	CTNNB1	6.5	84765	3	3	3	4	4	4	334140	457260	362420	382130	331270	417140	1	2	1	0	5	3
P10619	Lysosomal protective protein;Lysosomal protective protein 32 kDa chain;Lysosomal protective protein 20 kDa chain	CTSA	6.7	54465	2	1	2	2	2	2	0	0	580930	565790	554020	0	4	3	3	4	3	3
P07858	Cathepsin B;Cathepsin B light chain;Cathepsin B heavy chain	CTSB	27.7	37821	6	6	6	6	7	5	1630000	1513200	1803500	1638800	1420100	1200600	15	10	14	10	11	7
H7C469	Cathepsin D;Cathepsin D light chain;Cathepsin D heavy chain	CTSD	23.2	40334	7	7	7	7	7	6	1437100	2450900	3697900	3773700	2629900	1335400	7	11	14	19	15	8
Q9UBR2	Cathepsin Z	CTSZ	4	33868	1	1	1	0	1	1	87374	0	0	0	0	0	2	1	0	0	0	1
Q13618-3	Cullin-3	CUL3	2	81092	0	1	1	1	1	0	0	0	0	0	0	0	0	0	1	0	0	0
P08574	Cytochrome c1, heme protein, mitochondrial	CYC1	8.6	35422	2	1	0	0	1	2	216550	0	0	0	0	174570	3	0	0	0	0	1
F5GXX5	Dolichyl-diphosphooligosaccharide--protein glycosyltransferase subunit DAD1	DAD1	25.9	95541	2	2	0	1	2	2	419160	345330	0	0	347510	332860	4	0	0	0	0	3
P51398-2	28S ribosomal protein S29, mitochondrial	DAP3	26.6	41044	8	8	5	6	7	8	1245100	1283100	1290500	1354400	1247700	1208600	7	9	6	9	6	6
P14868	Aspartate--tRNA ligase, cytoplasmic	DARS;DKFZp781B11202	27.9	57136	9	10	8	8	8	9	1120600	1669500	2221500	2167000	1635300	1092800	6	7	9	6	6	4
P07108	Acyl-CoA-binding protein	DBI	23	10044	0	0	0	0	1	0	0	0	0	0	0	0	0	0	0	0	0	0
Q9NV06	DDB1- and CUL4-associated factor 13	DCAF13	5.2	51402	2	1	0	0	1	2	380910	0	0	0	0	515550	2	0	0	0	0	3
P81605	Dermcidin;Survival-promoting peptide;DCD-1	DCD	10	11284	0	0	0	0	1	0	0	0	0	0	0	0	0	0	0	0	0	0
J3KS22	L-xylulose reductase	DCXR	10.3	23.96	2	1	0	0	2	2	259560	0	0	0	164660	328580	1	0	0	0	0	2
F5GY55	DNA damage-binding protein 1	DDB1	5.7	121.71	4	4	3	3	4	4	421570	524240	560680	529040	509110	432350	2	3	3	1	4	4
P39656	Dolichyl-diphosphooligosaccharide--protein glycosyltransferase 48 kDa subunit	DDOST	19.7	50.8	7	6	4	4	4	5	1140300	900260	1085800	1173000	915100	1104700	6	12	5	7	5	4
B7Z522	D-dopachrome decarboxylase;D-dopachrome decarboxylase-like protein	DDT;DDTL	12.1	11323	1	0	0	0	1	0	105420	0	0	0	0	0	1	0	0	0	0	0
Q92499	ATP-dependent RNA helicase DDX1	DDX1	11.1	82431	5	4	3	4	5	5	709130	663090	778970	676430	904290	642750	9	6	1	2	8	5
Q92841-1	Probable ATP-dependent RNA helicase DDX17	DDX17	30.2	72371	9	9	6	7	8	9	1773100	1497700	956220	1135000	1239800	2132800	15	15	3	3	14	17
Q9NVP1	ATP-dependent RNA helicase DDX18	DDX18	4.2	75406	2	0	0	0	0	2	133070	0	0	0	0	193080	3	0	0	0	0	7
Q9NR30-2	Nucleolar RNA helicase 2	DDX21	1.5	79656	1	0	0	0	0	1	62453	0	0	0	0	0	0	0	0	0	0	1
G3V529	ATP-dependent RNA helicase DDX24	DDX24	1.8	91.48	1	1	0	1	0	1	69517	0	0	0	0	0	0	0	0	0	0	1
Q5STU3	ATP-dependent RNA helicase DDX39A;Spliceosome RNA helicase DDX39B	DDX39B;DDX39A;DDX39	4.7	48825	2	1	1	1	1	2	543400	0	0	0	0	546600	2	1	1	1	1	3
O00571	ATP-dependent RNA helicase DDX3X	DDX3X	54.5	73243	8	8	5	5	6	9	14495000	10349000	6422400	6979900	10292000	19687000	42	25	10	13	34	63
B4DXX7	ATP-dependent RNA helicase DDX3Y	DDX3Y	39.7	72931	1	1	0	0	1	1	84680	0	0	0	0	0	0	0	0	0	0	2
Q9H0S4-2	Probable ATP-dependent RNA helicase DDX47	DDX47	5.7	45169	2	1	0	0	1	2	247730	0	0	0	0	349490	4	0	0	0	0	3
M0R1S3	Probable ATP-dependent RNA helicase DDX49	DDX49	9.8	11719	1	0	0	0	1	1	73952	0	0	0	0	0	0	0	0	0	0	2
P17844	Probable ATP-dependent RNA helicase DDX5	DDX5	45	69147	20	15	12	15	16	20	27832000	13657000	6161200	6517300	15063000	33912000	61	37	16	14	41	72
Q9Y2R4	Probable ATP-dependent RNA helicase DDX52	DDX52	16.4	67497	7	4	2	2	4	6	1270600	908190	0	0	727800	1921600	6	2	1	0	1	8
P26196	Probable ATP-dependent RNA helicase DDX6	DDX6	23.8	54416	7	7	8	8	6	7	1527500	1791000	2313100	1733400	1632800	1411900	8	13	17	13	10	7
P35659	Protein DEK	DEK	29.6	42674	13	13	6	6	9	13	12140000	3057000	1354600	1201700	2580500	17145000	35	13	5	2	9	41
B7Z817	Delta(24)-sterol reductase	DHCR24	3.6	54.75	2	2	1	1	2	2	645670	505170	0	0	443410	533150	4	2	2	1	0	4
Q6IAN0	Dehydrogenase/reductase SDR family member 7B	DHRS7B	12.9	35119	4	2	0	2	2	4	366100	222700	0	214770	227900	445540	6	2	0	0	0	9
O43143	Putative pre-mRNA-splicing factor ATP-dependent RNA helicase DHX15	DHX15	7.3	90932	5	4	1	1	4	5	565670	536470	0	0	501540	608120	8	5	0	0	2	11
Q08211	ATP-dependent RNA helicase A	DHX9	27.9	140.96	27	24	14	13	23	26	9122400	6481000	4701700	4346100	8126700	10379000	45	38	12	13	41	50
O60832	H/ACA ribonucleoprotein complex subunit 4	DKC1	19.5	57673	3	5	3	1	4	6	637620	575440	492950	0	609030	861040	7	4	1	1	1	9
Q68DB1	Metastasis-associated protein MTA2	DKFZp686F2281;MTA2	4.2	55036	2	0	1	0	0	2	161740	0	0	0	0	155020	0	0	0	0	0	2
H0YDD4	Dihydrolipoyllysine-residue acetyltransferase component of pyruvate dehydrogenase complex, mitochondrial	DLAT	8.6	51201	2	3	3	3	3	2	314030	534680	772120	753180	600730	239810	1	2	5	1	2	1
B4DHG0	Dihydrolipoyl dehydrogenase, mitochondrial;Dihydrolipoyl dehydrogenase	DLD	9.3	43587	2	2	1	2	3	3	371470	325340	0	324750	371840	312160	6	4	4	5	2	3
Q15700-2	Disks large homolog 2	DLG2	1	109.37	1	0	1	1	0	0	697430	0	0	0	0	0	1	0	1	1	0	0
Q15398-1	Disks large-associated protein 5	DLGAP5	2	85667	1	0	0	0	0	1	69358	0	0	0	0	0	0	0	0	0	0	1
P36957	Dihydrolipoyllysine-residue succinyltransferase component of 2-oxoglutarate dehydrogenase complex, mitochondrial	DLST	8.2	48755	2	3	2	3	2	3	470500	613110	762320	682740	587440	508780	1	6	2	4	4	2
P31689	DnaJ homolog subfamily A member 1	DNAJA1	13.4	44868	4	2	1	1	3	4	433130	518430	0	0	716870	373580	3	3	1	0	3	5
O60884	DnaJ homolog subfamily A member 2	DNAJA2	11.7	45745	3	2	1	2	2	3	360860	370940	0	334010	329130	406980	3	0	0	0	0	3
Q96EY1-2	DnaJ homolog subfamily A member 3, mitochondrial	DNAJA3	13	49611	4	4	2	3	3	4	1030100	682280	360330	386730	432910	1027700	7	5	0	1	4	8
M0R128	DnaJ homolog subfamily B member 1	DNAJB1	12.5	89308	1	0	0	0	1	1	78772	0	0	0	0	0	1	0	0	0	0	3
H7C2Y5	DnaJ homolog subfamily B member 11	DNAJB11	6.5	19247	1	1	1	1	1	1	179050	0	0	0	0	0	1	2	0	0	1	1
Q9Y5T4	DnaJ homolog subfamily C member 15	DNAJC15	45.3	16383	5	5	2	1	5	6	858690	462590	367080	0	456070	778590	8	1	0	0	1	7
Q96DA6-2	Mitochondrial import inner membrane translocase subunit TIM14	DNAJC19	44	10079	4	4	4	3	4	4	1862800	948190	765680	790210	1164500	1367600	8	2	3	1	4	8
Q13217	DnaJ homolog subfamily C member 3	DNAJC3	20.8	57579	7	4	2	3	6	6	1390800	738050	555390	600560	975870	1790800	13	2	1	2	3	12
K7EPP7	DnaJ homolog subfamily C member 7	DNAJC7	4.7	28704	0	0	0	0	0	1	0	0	0	0	0	76915	0	0	0	0	0	1
Q8WXX5	DnaJ homolog subfamily C member 9	DNAJC9	15.8	29909	4	4	3	4	3	4	401990	485940	438430	493830	587930	399760	4	7	0	1	3	2
E7EMB6	Aspartyl aminopeptidase	DNPEP	6.6	45.02	2	2	1	1	2	2	0	347960	0	0	0	238370	1	2	1	2	0	1
O43598	2-deoxynucleoside 5-phosphate N-hydrolase 1	DNPH1	13.8	19108	2	1	0	1	1	2	907780	0	0	0	0	796580	4	0	0	0	0	1
O60762	Dolichol-phosphate mannosyltransferase	DPM1	39.2	29634	8	6	4	4	5	8	3075700	1884700	1417800	1397400	1652300	3008600	16	12	6	7	11	13
Q9P2X0	Dolichol-phosphate mannosyltransferase subunit 3	DPM3	10.9	10094	1	0	0	1	1	1	99882	0	0	0	0	0	2	0	0	0	0	3
Q16555-2	Dihydropyrimidinase-related protein 2	DPYSL2	9.3	58162	3	4	3	3	4	3	461500	503900	425550	377820	542640	440040	4	4	2	0	2	1
Q9Y295	Developmentally-regulated GTP-binding protein 1	DRG1	3.8	40542	1	1	1	1	1	1	0	0	0	0	0	0	0	2	0	1	2	1
Q02413	Desmoglein-1	DSG1	11	113.75	2	5	6	7	5	2	223990	414080	435950	2382400	399620	244730	0	1	0	14	0	0
P15924	Desmoplakin	DSP	19.1	331.77	31	42	41	43	40	24	3913600	7681900	10150000	10049000	6913300	3719300	19	42	47	51	34	9
F6RFD5	Destrin	DSTN	8.1	15397	1	1	1	1	1	1	0	0	0	0	0	0	0	1	3	1	1	0
H0YMM5	Deoxyuridine 5-triphosphate nucleotidohydrolase, mitochondrial	DUT	16.5	14306	2	2	2	2	2	2	434800	658020	556450	583280	573240	452260	4	2	2	1	3	1
Q14204	Cytoplasmic dynein 1 heavy chain 1	DYNC1H1	4.7	532.4	13	12	8	10	12	12	968220	1245900	1748400	1950700	1519700	911940	7	10	10	18	11	2
Q96FJ2	Dynein light chain 2, cytoplasmic;Dynein light chain 1, cytoplasmic	DYNLL2;DYNLL1	12.4	10.35	1	1	1	1	1	1	153500	0	0	0	0	0	2	4	2	2	3	1
C9J719	3-beta-hydroxysteroid-Delta(8),Delta(7)-isomerase	EBP	11	16721	1	1	0	0	0	1	210110	0	0	0	0	0	2	0	0	0	0	0
Q13011	Delta(3,5)-Delta(2,4)-dienoyl-CoA isomerase, mitochondrial	ECH1	12.2	35816	3	2	1	1	2	2	705080	187100	0	0	180510	671870	6	0	0	0	0	4
Q9H8V3-2	Protein ECT2	ECT2	12.9	99.92	8	3	1	0	0	9	894130	322660	0	0	0	996170	10	0	1	0	0	19
Q5VTE0	Putative elongation factor 1-alpha-like 3;Elongation factor 1-alpha 1	EEF1A1P5;EEF1A1	49.6	50184	19	17	14	14	15	19	77207000	68135000	65720000	59419000	59241000	71526000	54	37	42	39	43	60
P24534	Elongation factor 1-beta	EEF1B2	12.4	24763	2	2	2	2	2	2	675860	659510	841750	696800	880120	777740	5	3	4	3	4	3
E9PK01	Elongation factor 1-delta	EEF1D	40.6	28821	8	8	7	8	8	8	4713600	4317600	4409500	4509600	5278600	4744700	15	14	15	13	17	14
H0YAL7	Eukaryotic translation elongation factor 1 epsilon-1	EEF1E1;hCG_2043275	31.6	15228	3	3	3	2	2	3	300080	385880	562280	0	464050	385030	1	2	2	0	1	1
P26641	Elongation factor 1-gamma	EEF1G	24.9	50118	11	11	10	10	10	11	4235200	4377100	4278200	4600900	4287100	3991400	23	21	16	14	15	21
P13639	Elongation factor 2	EEF2	13.9	95337	8	5	1	3	5	8	1621900	956000	0	748180	1341100	1808900	7	1	0	0	3	10
H0Y4Y4	EF-hand domain-containing protein D2	EFHD2	6.7	19474	1	0	0	0	0	0	0	0	0	0	0	0	0	0	0	0	0	0
Q15029-2	116 kDa U5 small nuclear ribonucleoprotein component	EFTUD2	5.8	105.38	3	3	2	3	3	3	422150	392870	370400	332940	401210	446140	1	2	2	0	2	3
P47813	Eukaryotic translation initiation factor 1A, X-chromosomal;Eukaryotic translation initiation factor 1A, Y-chromosomal	EIF1AX;EIF1AY	36.1	16.46	4	3	3	3	3	4	606850	804960	682220	727500	645440	1011200	2	3	1	4	2	4
Q9UI10-3	Translation initiation factor eIF-2B subunit delta	EIF2B4	10.9	57457	3	1	1	1	2	4	444790	0	0	0	250530	469530	4	0	0	0	1	3
P05198	Eukaryotic translation initiation factor 2 subunit 1	EIF2S1	27.3	36112	8	7	4	5	7	7	2992500	1053500	712120	1089900	2124200	2632700	14	5	0	5	10	17
P20042	Eukaryotic translation initiation factor 2 subunit 2	EIF2S2	8.1	38388	3	1	1	1	1	3	930890	0	0	0	0	1523200	3	0	0	0	0	4
P41091	Eukaryotic translation initiation factor 2 subunit 3;Putative eukaryotic translation initiation factor 2 subunit 3-like protein	EIF2S3;EIF2S3L	33.9	51109	12	5	3	4	6	12	5770500	1294800	527620	659940	2471700	4581000	18	4	2	4	6	16
Q14152	Eukaryotic translation initiation factor 3 subunit A	EIF3A	7.3	166.57	7	4	1	0	2	8	641350	451100	0	0	347310	1341200	4	0	0	0	0	10
P55884	Eukaryotic translation initiation factor 3 subunit B	EIF3B	14.1	92.48	9	9	4	6	10	10	1753100	1140400	913100	789170	1333400	1589200	17	4	1	0	15	13
H3BRV0	Eukaryotic translation initiation factor 3 subunit C	EIF3C;EIF3CL	13.5	104.1	12	9	9	9	10	11	2897800	2037200	1467000	1631100	2451500	2955700	19	5	4	4	14	12
B4DVY1	Eukaryotic translation initiation factor 3 subunit D	EIF3D	15	58.14	7	7	2	1	5	7	2219200	634240	256630	0	520580	2655500	12	2	0	0	0	19
P60228	Eukaryotic translation initiation factor 3 subunit E	EIF3E	18.2	52.22	7	6	5	5	6	6	1324400	1320700	1012700	1011300	1260600	1219300	11	5	4	5	8	7
O00303	Eukaryotic translation initiation factor 3 subunit F	EIF3F	24.9	37563	7	7	5	5	7	7	1743600	1179400	1126100	1128000	1667100	1489400	11	5	9	6	9	9
O75821	Eukaryotic translation initiation factor 3 subunit G	EIF3G	15	35611	4	2	2	2	3	4	597200	371300	570210	541530	532760	490120	6	0	0	1	3	7
O15372	Eukaryotic translation initiation factor 3 subunit H	EIF3H	14.5	39.93	4	1	2	2	3	4	717280	0	527860	473760	679160	704340	5	0	1	2	3	5
Q13347	Eukaryotic translation initiation factor 3 subunit I	EIF3I	8.6	36501	2	2	2	1	2	2	468260	418240	284290	0	433530	405770	4	2	0	1	8	4
K7ES31	Eukaryotic translation initiation factor 3 subunit K	EIF3K	18.2	15875	2	1	1	2	2	2	406480	0	0	428330	440090	336190	2	2	3	2	4	2
Q9Y262	Eukaryotic translation initiation factor 3 subunit L	EIF3L	26.2	66726	13	10	6	4	7	12	1761000	1068900	1060300	864740	1341300	1426800	21	3	1	0	7	9
Q7L2H7	Eukaryotic translation initiation factor 3 subunit M	EIF3M	11.8	42502	3	2	1	1	2	3	747950	377080	0	0	635290	631390	6	7	2	3	10	7
P60842	Eukaryotic initiation factor 4A-I	EIF4A1	23.4	46153	5	5	2	2	5	5	1465300	689160	686370	682550	983810	1857500	8	2	1	0	4	14
Q9NRA8-2	Eukaryotic translation initiation factor 4E transporter	EIF4ENIF1	1.6	88225	1	1	0	0	0	1	46520	0	0	0	0	0	0	0	0	0	0	1
Q04637-6	Eukaryotic translation initiation factor 4 gamma 1	EIF4G1	3.1	154.8	2	2	1	1	2	2	222820	206730	0	0	0	269940	0	0	0	0	0	2
P78344	Eukaryotic translation initiation factor 4 gamma 2	EIF4G2	10.1	102.36	7	3	0	0	3	7	989160	430950	0	0	596110	986720	5	0	0	0	0	6
F8WCJ1	Eukaryotic translation initiation factor 5A-2;Eukaryotic translation initiation factor 5A-1-like;Eukaryotic translation initiation factor 5A-1	EIF5A2;EIF5A;EIF5AL1	11.4	11687	1	1	0	1	1	1	100750	0	0	0	0	0	0	0	0	1	3	1
O60841	Eukaryotic translation initiation factor 5B	EIF5B	24.8	138.83	23	14	6	5	16	24	7758900	2123700	1058700	1070400	3532400	11598000	35	14	0	0	17	57
P56537	Eukaryotic translation initiation factor 6	EIF6	17.1	26599	3	3	3	3	3	3	1128400	924520	791310	873520	1044900	1150100	8	9	6	5	9	7
Q15717	ELAV-like protein 1	ELAVL1	17.2	36091	4	4	3	3	3	5	750580	810750	479750	621670	702070	812850	5	4	3	2	3	6
P32519-2	ETS-related transcription factor Elf-1	ELF1	9.9	64928	4	2	1	1	3	4	438340	254880	0	0	281040	525180	4	1	0	0	1	4
Q9NYP7-3	Elongation of very long chain fatty acids protein 5	ELOVL5	14.8	95799	1	1	0	0	1	1	144270	0	0	0	0	0	3	0	0	0	0	4
Q5HY57	Emerin	EMD	17.8	24938	3	3	1	2	3	3	452740	553950	0	560450	506140	486390	2	1	1	1	1	4
P06733	Alpha-enolase;Enolase	ENO1	40.6	47168	11	12	8	8	11	11	7645700	4236700	2937100	2892900	6256000	7349600	18	12	15	15	21	26
Q09472	Histone acetyltransferase p300	EP300	0.4	264.16	1	1	0	1	1	1	0	0	0	0	0	0	0	0	0	0	0	1
Q9H329-2	Band 4.1-like protein 4B	EPB41L4B	21.4	58566	10	9	1	2	3	10	1220500	920750	0	372430	534020	1982300	15	8	0	1	3	23
P29323-2	Ephrin type-B receptor 2	EPHB2	7.9	109.87	3	3	7	5	0	1	206920	606580	1414000	910880	0	0	0	4	11	3	0	0
P07814	Bifunctional glutamate/proline--tRNA ligase;Glutamate--tRNA ligase;Proline--tRNA ligase	EPRS	13.5	170.59	11	13	14	13	12	12	1539200	2555300	3077500	2994700	2242400	1362900	9	12	12	8	10	6
Q96J88-2	Epithelial-stromal interaction protein 1	EPSTI1	16	35449	4	4	1	1	2	4	582670	528370	0	0	471360	728630	3	2	1	1	3	4
Q9NZ08	Endoplasmic reticulum aminopeptidase 1	ERAP1	2.8	107.23	2	2	2	2	2	2	235840	243060	284100	215680	219800	172230	3	3	2	0	0	2
P84090	Enhancer of rudimentary homolog	ERH	32.7	12259	5	5	5	5	5	5	4153400	11206000	16749000	14218000	11709000	3965100	8	15	17	14	14	9
B0QZ43	Erlin-2;Erlin-1	ERLIN1;ERLIN2	8.7	31077	2	2	2	2	2	2	154880	266730	215660	244480	193280	150840	0	3	1	2	0	0
H7BZT7	S-formylglutathione hydrolase	ESD	3.9	25368	0	0	0	0	0	0	0	0	0	0	0	0	0	0	0	0	0	0
Q9H501	ESF1 homolog	ESF1	6.5	98795	4	5	1	2	3	5	518680	550440	0	0	504760	547500	6	2	0	0	0	9
H0YBR2	Epithelial splicing regulatory protein 1;Epithelial splicing regulatory protein 2	ESRP1;ESRP2	5.4	56035	2	1	1	1	1	1	0	0	0	0	0	0	1	0	0	0	0	1
H7BXI1	Extended synaptotagmin-2	ESYT2	5.8	98008	4	3	0	1	2	4	490730	477490	0	0	0	492710	4	1	0	0	0	4
Q01844-6	RNA-binding protein EWS	EWSR1	14.3	62507	7	6	6	6	6	7	6546400	7958900	4754800	5037900	5214400	7707600	22	19	19	18	20	20
B4DKG8	Exosome component 10	EXOSC10	5.4	77769	1	0	0	0	0	2	0	0	0	0	0	241540	1	0	0	0	0	2
Q9NPD3	Exosome complex component RRP41	EXOSC4	9	26383	1	1	0	0	1	1	124290	0	0	0	0	0	4	0	0	0	0	0
E7EQR4	Ezrin	EZR	13.9	65578	3	3	4	4	5	4	1116800	721110	1024100	851990	984050	1341400	7	5	3	3	6	7
Q96CS3	FAS-associated factor 2	FAF2	6.1	52623	1	1	0	0	0	2	0	0	0	0	0	241450	1	0	0	0	0	1
H0YLC7	Fumarylacetoacetase	FAH;DKFZp686F13224	8.1	18026	1	0	0	0	0	1	112640	0	0	0	0	0	0	0	0	0	0	1
Q9NZB2	Constitutive coactivator of PPAR-gamma-like protein 1	FAM120A	21.6	121.89	17	11	8	8	12	16	3977500	2455100	1748400	1660200	2482300	5038100	32	8	3	4	17	38
Q9Y421-3	Protein FAM32A	FAM32A	14.1	11032	0	1	1	1	1	1	0	0	0	0	0	168400	0	4	3	1	0	3
Q5T0W9	Protein FAM83B	FAM83B	12.4	114.8	11	9	5	5	9	11	2527000	1926600	1339800	1437300	2238000	3130700	11	8	1	3	8	12
Q52LJ0	Protein FAM98B	FAM98B	3.3	37.19	1	1	0	0	0	1	121830	0	0	0	0	0	1	0	0	0	0	3
Q8WVX9	Fatty acyl-CoA reductase 1	FAR1	14.2	59356	6	5	3	4	5	6	757910	626080	716830	692410	621600	661380	10	4	2	3	4	4
K7ERS0	Phenylalanine--tRNA ligase alpha subunit	FARSA	8.2	18058	1	1	1	1	1	1	124710	0	0	0	0	0	2	1	0	0	1	3
P49327	Fatty acid synthase;[Acyl-carrier-protein] S-acetyltransferase;[Acyl-carrier-protein] S-malonyltransferase;3-oxoacyl-[acyl-carrier-protein] synthase;3-oxoacyl-[acyl-carrier-protein] reductase;3-hydroxyacyl-[acyl-carrier-protein] dehydratase;Enoyl-[acyl-carrier-protein] reductase;Oleoyl-[acyl-carrier-protein] hydrolase	FASN	14.7	273.42	25	26	22	22	24	24	3650100	4147500	4989400	5129400	4706700	4208700	21	19	22	21	26	25
Q9NYY8-2	FAST kinase domain-containing protein 2	FASTKD2	6.6	74535	3	0	0	0	0	2	156570	0	0	0	0	189530	3	0	0	0	0	0
P62861	40S ribosomal protein S30	FAU	16.9	66478	1	1	1	1	1	1	0	0	0	0	0	0	2	2	3	2	3	3
P22087	rRNA 2-O-methyltransferase fibrillarin	FBL	57.3	33784	14	12	8	8	9	14	17906000	15650000	4755600	6229600	3862800	21410000	33	27	9	10	10	56
A6NHQ2	rRNA/tRNA 2-O-methyltransferase fibrillarin-like protein 1	FBLL1	6.6	34675	1	1	1	1	1	1	0	0	0	0	0	0	3	3	2	2	0	3
B3KQ95	Squalene synthase	FDFT1	7.8	35101	2	0	0	0	1	2	164620	0	0	0	0	137690	1	0	0	0	0	2
Q14192	Four and a half LIM domains protein 2	FHL2	7.9	32193	2	2	2	2	1	2	177430	243170	936610	293900	0	148800	0	0	3	0	0	0
Q6UN15-3	Pre-mRNA 3-end-processing factor FIP1	FIP1L1	16.7	58375	4	4	3	4	4	4	459630	467120	520220	448940	458140	563760	3	1	0	1	3	6
Q9NYL4-2	Peptidyl-prolyl cis-trans isomerase;Peptidyl-prolyl cis-trans isomerase FKBP11	FKBP11	19.9	15769	2	2	1	1	2	2	330590	405180	0	0	294790	597380	1	2	0	0	0	2
P62942	Peptidyl-prolyl cis-trans isomerase FKBP1A;Peptidyl-prolyl cis-trans isomerase	FKBP1A	26.9	11951	1	0	0	2	2	1	0	0	0	0	0	0	1	0	0	0	0	0
Q14318	Peptidyl-prolyl cis-trans isomerase FKBP8;Peptidyl-prolyl cis-trans isomerase	FKBP8	8	44561	2	1	0	0	1	2	467990	0	0	0	0	343420	2	1	0	0	0	3
Q9Y261	Hepatocyte nuclear factor 3-beta	FOXA2	5.9	48306	1	0	0	0	1	1	161350	0	0	0	0	0	1	0	0	0	0	1
Q14331	Protein FRG1;Protein FRG1B	FRG1;FRG1B	32.6	29172	7	4	3	3	5	7	910120	901100	665420	623340	847710	1236000	7	3	1	2	3	8
J3KNT0	Fascin	FSCN1	11.4	52262	4	3	1	0	1	5	846850	239260	0	0	0	982490	5	0	0	0	0	7
Q9C0B1	Alpha-ketoglutarate-dependent dioxygenase FTO	FTO	3.2	58281	1	1	0	0	1	1	0	0	0	0	0	0	0	0	0	0	1	0
Q96AE4	Far upstream element-binding protein 1	FUBP1	7.3	67.56	4	1	0	0	3	4	454970	0	0	0	313320	320640	4	0	0	0	1	1
P35637-2	RNA-binding protein FUS	FUS	9.3	53354	6	6	6	6	6	6	4006800	7346600	8944700	7455300	6797200	4167700	9	18	16	15	17	12
Q6IQ42	Serine/arginine-rich splicing factor 10	FUSIP1;SRSF10	23.2	83294	1	0	0	0	1	1	136060	0	0	0	0	0	2	0	0	0	1	4
P06241	Tyrosine-protein kinase Fyn	FYN	6.5	60761	1	1	1	1	1	1	0	0	0	0	0	0	0	4	0	3	1	0
Q13283	Ras GTPase-activating protein-binding protein 1	G3BP1	30.7	52164	10	9	6	5	8	9	2599900	2233500	1337500	1430500	2232100	2897700	22	18	5	5	16	17
Q9UN86-2	Ras GTPase-activating protein-binding protein 2	G3BP2	20.9	50817	6	6	2	3	5	6	1067100	877820	735380	734890	842130	1228500	7	4	0	0	5	12
E7EUI8	Glucose-6-phosphate 1-dehydrogenase	G6PD	7.4	38521	2	1	1	1	1	2	118500	0	0	0	0	0	0	0	1	0	0	1
Q14435	Polypeptide N-acetylgalactosaminyltransferase 3	GALNT3	22.9	72609	13	11	9	10	10	12	4503700	2952000	2419900	2379200	2838200	3893700	28	11	10	9	15	25
F5H6X6	Neutral alpha-glucosidase AB	GANAB	9.3	96215	5	4	1	1	5	5	962290	536710	0	0	687120	880170	7	1	0	0	1	4
P04406	Glyceraldehyde-3-phosphate dehydrogenase	GAPDH	40	36053	11	8	9	9	9	10	10021000	6143800	5876900	6611500	8235900	13031000	23	13	9	14	11	21
Q9NY12-2	H/ACA ribonucleoprotein complex subunit 1	GAR1	19.6	20834	4	2	0	2	1	4	371250	534780	0	307200	0	643010	1	3	0	0	0	3
P22102-2	Trifunctional purine biosynthetic protein adenosine-3;Phosphoribosylamine--glycine ligase;Phosphoribosylformylglycinamidine cyclo-ligase;Phosphoribosylglycinamide formyltransferase	GART	2.1	46033	1	1	0	1	1	1	134330	0	0	0	0	0	2	2	0	0	1	2
Q86YP4-2	Transcriptional repressor p66-alpha	GATAD2A	9.2	65225	4	3	3	3	4	4	417460	385290	381570	449050	518960	406060	3	1	0	0	3	2
Q92616	Translational activator GCN1	GCN1L1	1.8	292.75	3	4	3	3	4	3	348020	324010	537300	397960	366000	336560	3	3	0	0	0	0
P50395-2	Rab GDP dissociation inhibitor beta	GDI2	2.8	45619	1	1	1	0	1	1	0	0	0	0	0	0	1	0	0	0	0	0
Q04760-2	Lactoylglutathione lyase	GLO1	11.2	19043	2	1	0	0	1	1	122490	0	0	0	0	0	0	0	0	0	0	0
B4DGN5	Glutamate dehydrogenase;Glutamate dehydrogenase 1, mitochondrial;Glutamate dehydrogenase 2, mitochondrial	GLUD1;GLUD2	15.8	46575	3	4	0	1	3	4	448540	374930	0	0	427640	472230	3	0	0	0	1	6
O60547-2	GDP-mannose 4,6 dehydratase	GMDS	37.1	39053	9	9	10	9	9	10	3473500	6989100	8756600	7804400	5829700	2470700	11	19	14	15	19	10
P63244	Guanine nucleotide-binding protein subunit beta-2-like 1	GNB2L1	32.2	35076	6	6	7	7	8	7	1624900	2604200	2981500	2773500	3269500	1632400	8	15	10	13	15	10
C9JD14	Guanine nucleotide-binding protein subunit beta-4;Guanine nucleotide-binding protein G(I)/G(S)/G(T) subunit beta-2;Guanine nucleotide-binding protein G(I)/G(S)/G(T) subunit beta-1;Guanine nucleotide-binding protein G(I)/G(S)/G(T) subunit beta-3	GNB4;GNB2;GNB1;GNB3	30.4	91033	2	1	1	1	1	2	250920	0	0	0	0	0	2	0	2	1	0	3
Q9NVN8	Guanine nucleotide-binding protein-like 3-like protein	GNL3L	16	65572	7	4	3	2	4	7	1063000	637310	686520	0	568620	1463700	5	4	0	0	3	9
Q6P2S7-2	Tetratricopeptide repeat protein GNN	GNN	1.3	121.66	1	0	0	0	1	1	0	0	0	0	0	0	0	0	0	0	0	0
G3V1U5	Vesicle transport protein GOT1B	GOLT1B	18.9	82139	1	0	0	0	0	1	88591	0	0	0	0	0	2	0	0	0	0	3
O95249-2	Golgi SNAP receptor complex member 1	GOSR1	5.4	21213	1	1	0	0	1	1	217620	0	0	0	0	0	4	2	0	0	1	4
B7Z7E9	Aspartate aminotransferase;Aspartate aminotransferase, cytoplasmic	GOT1	6.4	44147	2	1	0	0	2	2	309380	0	0	0	168420	447920	2	0	0	0	0	5
E7ERW2	Aspartate aminotransferase;Aspartate aminotransferase, mitochondrial	GOT2	9.3	43029	3	2	2	1	2	3	573830	0	208820	0	230510	672700	3	0	1	0	1	6
Q14451	Growth factor receptor-bound protein 7	GRB7	38.7	59.68	17	17	16	16	16	16	8082200	16751000	22686000	19121000	16246000	5253400	42	60	62	61	61	29
M0QX71	Glutamate-rich WD repeat-containing protein 1	GRWD1	7	25477	0	1	1	1	1	1	0	0	0	0	0	144040	0	3	2	1	5	1
Q8IYD1	Eukaryotic peptide chain release factor GTP-binding subunit ERF3B	GSPT2	2.7	68882	1	0	0	0	0	0	56868	0	0	0	0	0	1	0	0	0	0	0
P00390-2	Glutathione reductase, mitochondrial	GSR	23	51.7	5	6	7	7	7	5	1605200	2182500	3239300	3085800	2072500	1084400	3	12	8	7	7	10
B6F210	Glutathione synthetase	GSS	5	40349	2	0	0	0	0	2	349020	0	0	0	0	298940	3	0	0	0	0	2
P09211	Glutathione S-transferase P	GSTP1	35.7	23356	4	4	3	3	5	4	1560000	782500	498910	554260	1201600	1452400	6	7	0	5	9	5
P35269	General transcription factor IIF subunit 1	GTF2F1	17.2	58.24	8	2	1	0	4	8	1493200	477740	0	0	750660	2313500	9	2	0	0	5	15
P13984	General transcription factor IIF subunit 2	GTF2F2	63.9	28.38	12	7	2	2	9	11	3155800	913300	449900	707450	1456300	2728500	18	0	0	0	3	17
P78347-2	General transcription factor II-I	GTF2I	13.8	107.97	11	8	3	3	6	11	1345000	712380	596300	611380	819990	1133400	12	0	0	0	1	9
P07305-2	Histone H1.0	H1F0	5.6	19167	1	0	0	0	0	0	52194	0	0	0	0	0	1	0	0	0	0	0
K7EMV3	Histone H3;Histone H3.2;Histone H3.1t;Histone H3.3;Histone H3.1;Histone H3.3C	H3F3B;H3F3A;HIST2H3A;HIST3H3;HIST1H3A;H3F3C	19.6	10334	2	1	1	1	1	2	1007300	0	0	0	0	994030	1	0	0	0	0	3
P40939	Trifunctional enzyme subunit alpha, mitochondrial;Long-chain enoyl-CoA hydratase;Long chain 3-hydroxyacyl-CoA dehydrogenase	HADHA	44.6	82999	25	21	13	14	16	23	8948000	7070200	7002300	6146700	6692800	9237800	43	24	19	21	19	41
B4E2W0	Trifunctional enzyme subunit beta, mitochondrial;3-ketoacyl-CoA thiolase	HADHB	37.4	48879	14	17	13	14	14	16	7432100	6092400	4780700	4548900	5539900	8688800	23	27	13	14	23	29
P02008	Hemoglobin subunit zeta	HBZ	10.6	15637	1	1	0	0	1	1	240940	0	0	0	0	0	1	1	0	0	1	0
Q13547	Histone deacetylase 1	HDAC1	19.7	55102	7	7	5	5	6	7	1748800	1981500	1948500	2011700	1415900	1526900	8	11	9	9	6	9
Q9UBN7-2	Histone deacetylase 6	HDAC6	3.8	114.36	3	3	2	3	3	3	254690	436790	513560	482830	418520	244980	2	4	3	3	2	0
Q9BW71-3	HIRA-interacting protein 3	HIRIP3	8	19709	0	0	0	0	0	1	0	0	0	0	0	110570	0	0	0	0	0	1
P16401	Histone H1.5	HIST1H1B	4.9	22.58	1	1	1	1	1	1	363640	0	0	0	0	0	2	2	2	2	2	2
P16403	Histone H1.2;Histone H1.4;Histone H1.3	HIST1H1C;HIST1H1E;HIST1H1D	17.4	21364	3	4	4	3	4	5	1081800	1919600	1781800	1417300	1722700	1674500	5	6	3	2	8	10
Q99878	Histone H2A type 1-J;Histone H2A type 1-H;Histone H2A.J;Histone H2A type 2-C;Histone H2A type 2-A;Histone H2A type 1-D;Histone H2A type 1;Histone H2A;Histone H2A type 1-C;Histone H2A type 3;Histone H2A type 1-B/E;Histone H2A type 1-A;Histone H2A.x	HIST1H2AJ;HIST1H2AH;H2AFJ;HIST2H2AC;HIST2H2AA3;HIST1H2AD;HIST1H2AG;HIST1H2AC;HIST3H2A;HIST1H2AB;HIST1H2AA;H2AFX	35.9	13936	4	3	2	2	3	4	3560500	2085400	1031700	1003300	1300600	6360900	5	3	6	5	4	11
Q99880	Histone H2B type 1-L;Histone H2B type 1-M;Histone H2B type 1-N;Histone H2B type 1-H;Histone H2B type 2-F;Histone H2B type 1-C/E/F/G/I;Histone H2B type 1-D;Histone H2B type F-S;Histone H2B type 1-K;Histone H2B;Histone H2B type 3-B;Histone H2B type 2-E;Histone H2B type 1-B;Histone H2B type 1-O;Histone H2B type 1-J	HIST1H2BL;HIST1H2BM;HIST1H2BN;HIST1H2BH;HIST2H2BF;HIST1H2BC;HIST1H2BD;H2BFS;HIST1H2BK;HIST3H2BB;HIST2H2BE;HIST1H2BB;HIST1H2BO;HIST1H2BJ	35.7	13952	5	4	4	2	3	5	2680000	1256100	560180	534720	827120	3756200	7	6	0	0	2	11
P62805	Histone H4	HIST1H4A	38.8	11367	4	4	3	3	4	4	2044500	1046200	541440	464990	1140300	2772300	8	6	0	0	5	10
Q2TB90	Putative hexokinase HKDC1	HKDC1	20.1	102.54	16	14	11	9	15	16	3528600	2254700	2246900	1861100	2428300	3546000	20	11	5	8	15	29
P17096	High mobility group protein HMG-I/HMG-Y	HMGA1	23.4	11676	2	1	1	1	2	1	383530	895250	998090	911320	872070	250530	2	3	4	4	7	0
P09429	High mobility group protein B1	HMGB1	49.3	24893	14	12	12	12	14	14	70466000	33974000	20987000	24853000	46659000	74719000	62	36	27	35	53	73
P26583	High mobility group protein B2	HMGB2	29.7	24033	6	7	6	6	7	6	4106300	2320100	3017800	3558600	3250700	4060500	12	6	8	8	12	13
E9PES6	High mobility group protein B3	HMGB3	18.3	17522	3	3	3	2	2	4	922600	686190	1033200	727460	845080	944110	4	2	2	3	3	6
P35914-2	Hydroxymethylglutaryl-CoA lyase, mitochondrial	HMGCL	5.5	26909	1	1	1	1	1	1	0	0	0	0	0	0	0	1	0	0	0	0
P05204	Non-histone chromosomal protein HMG-17;High mobility group nucleosome-binding domain-containing protein 3	HMGN2;HMGN3	30	93926	1	0	2	2	0	1	0	0	347650	459380	0	0	0	0	0	2	0	0
Q13151	Heterogeneous nuclear ribonucleoprotein A0	HNRNPA0	23	30.84	6	5	5	4	6	6	1697900	2171600	2262300	2267300	2359100	1912700	9	7	6	5	13	7
P09651-3	Heterogeneous nuclear ribonucleoprotein A1;Heterogeneous nuclear ribonucleoprotein A1-like 2	HNRNPA1;HNRNPA1L2	46.8	29386	12	12	10	11	11	12	11880000	12253000	7529400	10388000	12352000	15526000	35	34	22	27	36	41
P22626	Heterogeneous nuclear ribonucleoproteins A2/B1	HNRNPA2B1	43.9	37429	10	11	7	7	8	11	6451200	5116700	3976200	4037200	5492100	8097500	24	17	11	14	19	32
P51991-2	Heterogeneous nuclear ribonucleoprotein A3	HNRNPA3	14.3	37029	3	3	3	3	3	3	516390	625410	505190	705450	652010	688080	4	6	4	5	6	6
D6R9P3	Heterogeneous nuclear ribonucleoprotein A/B	HNRNPAB	26.1	30302	7	5	4	4	5	6	1553400	2218700	2230100	2212000	2391100	2292200	9	10	8	8	7	9
G3V5X6	Heterogeneous nuclear ribonucleoproteins C1/C2;Heterogeneous nuclear ribonucleoprotein C-like 1	HNRNPC;HNRNPCL1	23.9	12.78	2	2	2	2	2	2	294080	285020	298810	297560	286640	262620	2	2	2	2	3	4
H0Y8G5	Heterogeneous nuclear ribonucleoprotein D0	HNRNPD	31	29724	8	8	4	5	6	8	1946200	2252900	1315700	1745500	2689300	3479600	11	4	3	4	10	15
P52597	Heterogeneous nuclear ribonucleoprotein F;Heterogeneous nuclear ribonucleoprotein F, N-terminally processed	HNRNPF	21	45671	4	3	5	5	4	4	748800	730440	877130	587370	707480	626420	5	3	1	0	6	0
P31943	Heterogeneous nuclear ribonucleoprotein H;Heterogeneous nuclear ribonucleoprotein H, N-terminally processed	HNRNPH1	23.2	49229	2	2	1	2	2	2	4644900	3652400	3551200	3679800	3955200	5116300	16	16	12	13	17	23
P55795	Heterogeneous nuclear ribonucleoprotein H2	HNRNPH2	16.3	49263	1	1	0	0	0	1	91281	0	0	0	0	0	3	2	0	0	0	1
P31942-2	Heterogeneous nuclear ribonucleoprotein H3	HNRNPH3	19.9	35238	4	5	1	3	5	5	583450	475540	0	549120	598620	722270	7	5	0	0	9	10
Q5T6W5	Heterogeneous nuclear ribonucleoprotein K	HNRNPK	25.7	47557	9	8	7	7	9	8	1872600	2409500	2197000	2203700	2914500	2294700	17	12	5	5	17	20
P14866	Heterogeneous nuclear ribonucleoprotein L	HNRNPL	18	64132	7	5	6	6	6	7	1702100	2190600	1855500	1753200	1980800	1987000	6	4	8	3	7	10
P52272-2	Heterogeneous nuclear ribonucleoprotein M	HNRNPM	25.5	73.62	10	11	9	11	10	11	3848300	2048200	1922000	1924300	2465500	3868200	21	12	7	8	14	17
O43390	Heterogeneous nuclear ribonucleoprotein R	HNRNPR	31.4	70942	11	10	9	7	9	11	10296000	10865000	7569100	7735600	7563300	10587000	33	32	17	18	32	42
Q00839	Heterogeneous nuclear ribonucleoprotein U	HNRNPU	33.8	90583	29	22	15	16	23	30	40645000	31519000	15969000	16905000	25958000	53445000	61	36	25	23	40	79
Q9BUJ2-4	Heterogeneous nuclear ribonucleoprotein U-like protein 1	HNRNPUL1	13.6	84793	6	6	6	4	6	8	1937600	1852900	1031900	1034400	1521100	3034000	7	4	3	2	9	11
Q1KMD3	Heterogeneous nuclear ribonucleoprotein U-like protein 2	HNRNPUL2;hCG_2044799	9.1	85104	6	3	3	2	4	6	994430	470360	317690	390110	479390	1261600	9	1	0	0	2	13
P00492	Hypoxanthine-guanine phosphoribosyltransferase	HPRT1	4.6	24579	1	1	0	0	0	1	60226	0	0	0	0	0	0	0	0	0	0	1
Q99714-2	3-hydroxyacyl-CoA dehydrogenase type-2	HSD17B10	25	25984	4	2	3	3	3	4	524090	0	312760	367550	446190	595310	5	0	0	1	1	3
D6RCD0	Estradiol 17-beta-dehydrogenase 11	HSD17B11	7	28074	1	1	0	0	1	1	127370	0	0	0	0	0	2	0	0	0	0	1
Q53GQ0	Estradiol 17-beta-dehydrogenase 12	HSD17B12	36.9	34324	9	9	7	8	8	9	7611000	4974900	5557400	4597600	4971100	7284500	18	10	9	8	10	21
P51659	Peroxisomal multifunctional enzyme type 2;(3R)-hydroxyacyl-CoA dehydrogenase;Enoyl-CoA hydratase 2	HSD17B4	13.7	79685	4	5	4	2	5	5	560380	640620	644750	593160	754280	525640	3	4	5	1	9	3
P07900	Heat shock protein HSP 90-alpha	HSP90AA1	27.2	84659	11	9	9	8	11	11	3276700	2733700	2585400	2602800	3546200	3352400	26	6	9	6	17	17
P08238	Heat shock protein HSP 90-beta	HSP90AB1	28.5	83263	10	10	8	6	10	10	8742900	5160100	4592600	4352800	7304100	10089000	37	18	11	10	33	39
P14625	Endoplasmin	HSP90B1	16.4	92468	8	7	4	4	4	8	856860	829470	766940	948590	1084800	1035200	6	2	2	2	7	4
P08107	Heat shock 70 kDa protein 1A/1B	HSPA1A	27.9	70051	6	5	5	4	6	6	2911700	3218200	4138400	3716300	3466700	2756200	14	16	17	11	17	16
P11021	78 kDa glucose-regulated protein	HSPA5	42	72332	26	24	24	23	24	25	30059000	28180000	32821000	29146000	30444000	26638000	78	75	71	67	65	75
P17066	Heat shock 70 kDa protein 6	HSPA6	12.1	71027	1	1	1	1	1	1	0	0	0	0	0	0	3	3	3	3	3	3
P11142	Heat shock cognate 71 kDa protein	HSPA8	50.2	70897	27	26	25	26	26	27	56373000	60388000	67610000	59165000	60413000	51088000	99	90	84	82	99	109
P38646	Stress-70 protein, mitochondrial	HSPA9	39.9	73.68	21	19	18	18	19	20	16000000	15789000	20205000	16583000	17367000	14396000	53	41	50	43	41	48
P04792	Heat shock protein beta-1	HSPB1	81	22782	14	14	10	12	12	14	16910000	9187600	6938900	9869200	12144000	16455000	27	21	14	16	20	28
K7EN20	Hsp70-binding protein 1	HSPBP1	11.3	10614	1	1	0	0	1	1	103170	0	0	0	0	0	4	0	0	0	0	1
P10809	60 kDa heat shock protein, mitochondrial	HSPD1	27.7	61054	13	12	10	11	12	12	6898000	4739900	5006700	4735800	5915300	7211300	22	21	14	18	27	26
P61604	10 kDa heat shock protein, mitochondrial	HSPE1	25.5	10932	1	2	0	0	2	0	0	104660	0	0	289860	0	0	0	0	0	3	0
Q92598-2	Heat shock protein 105 kDa	HSPH1	4.7	92115	3	3	2	2	3	3	171410	215080	257580	205110	424960	150190	2	1	1	0	2	3
J3KR24	Isoleucine--tRNA ligase, cytoplasmic	IARS	13.2	131.76	12	12	11	10	11	12	1290900	1737600	2047500	2124200	1851100	1427400	11	11	12	10	9	5
H0YL11	Isocitrate dehydrogenase [NADP];Isocitrate dehydrogenase [NADP], mitochondrial	IDH2	8.3	35.33	1	0	0	0	0	2	0	0	0	0	0	113000	0	0	0	0	0	2
O00425	Insulin-like growth factor 2 mRNA-binding protein 3;Insulin-like growth factor 2 mRNA-binding protein 1;Insulin-like growth factor 2 mRNA-binding protein 2	IGF2BP3;IGF2BP1;IGF2BP2	4.7	63704	2	1	0	1	2	1	200890	0	0	0	289060	0	3	1	0	0	2	3
Q12905	Interleukin enhancer-binding factor 2	ILF2	30	43062	9	8	6	6	7	9	3429800	2108500	1557800	1591400	2635800	4646400	13	13	9	8	13	16
Q12906-5	Interleukin enhancer-binding factor 3	ILF3	23.3	74606	10	11	8	7	11	12	2680300	2891900	2509500	2384300	3516300	3182800	13	15	12	8	14	16
Q9NV31	U3 small nucleolar ribonucleoprotein protein IMP3	IMP3	8.2	21.85	1	0	0	0	0	1	59318	0	0	0	0	0	0	0	0	0	0	2
Q9GZP8-2	Immortalization up-regulated protein	IMUP	31.8	85115	1	1	1	1	1	1	920450	0	0	0	0	0	3	2	1	1	2	1
Q9UL03-3	Integrator complex subunit 6	INTS6	16.2	98986	10	11	3	2	7	12	2072100	811250	412370	337470	822700	2400600	18	3	0	0	4	17
B4E0R6	Importin-5	IPO5	4.6	109.36	3	2	2	1	1	1	103770	172410	0	0	0	0	0	2	2	0	0	0
P46940	Ras GTPase-activating-like protein IQGAP1	IQGAP1	25.3	189.25	29	23	16	16	22	27	8493700	4597800	4118500	4486600	5551300	6543600	48	31	4	12	35	47
Q13576-2	Ras GTPase-activating-like protein IQGAP2	IQGAP2	1.6	122.8	1	0	1	1	0	0	349310	0	0	0	0	0	1	0	0	0	0	0
Q9H9L3	Interferon-stimulated 20 kDa exonuclease-like 2	ISG20L2	8.2	39153	2	1	0	0	0	2	79473	0	0	0	0	175530	2	0	0	0	0	4
P23229-7	Integrin alpha-6;Integrin alpha-6 heavy chain;Integrin alpha-6 light chain	ITGA6	8.5	106.58	5	6	6	6	6	5	475350	709610	1186300	1191900	768530	368020	1	5	8	6	3	0
P16144-4	Integrin beta-4	ITGB4	15.6	194.46	18	20	19	18	16	16	1884700	4184100	5339700	4723600	3032100	1959800	7	22	31	29	20	5
C9JC74	Inositol-trisphosphate 3-kinase A	ITPKA	4.6	29.27	1	1	0	0	1	1	70872	0	0	0	0	0	1	0	0	0	0	0
Q9HDC5	Junctophilin-1	JPH1	4.1	71685	2	1	0	0	1	2	209400	0	0	0	0	259970	1	0	0	0	0	2
F5GWP8	Junction plakoglobin	JUP	31.8	66.35	0	0	0	0	0	0	277090	419070	663170	673030	370670	209290	0	3	2	3	3	2
P14923	Junction plakoglobin	JUP	8.5	81744	2	2	2	2	2	2	196270	249780	0	478380	285500	0	1	2	0	1	1	0
Q86VW2-2	Rho guanine nucleotide exchange factor 25;Kalirin	KALRN;ARHGEF25	3	53172	1	0	0	0	0	1	58805	0	0	0	0	0	0	0	0	0	0	1
Q15046	Lysine--tRNA ligase	KARS	14.9	68047	5	7	7	7	7	7	1235000	1878800	1823600	1700200	1604600	1315500	6	11	16	11	13	10
P24390	ER lumen protein retaining receptor 1;ER lumen protein retaining receptor	KDELR1	19.8	24542	3	1	1	1	1	1	269620	0	0	0	0	0	5	3	0	3	0	5
Q07666-2	KH domain-containing, RNA-binding, signal transduction-associated protein 1	KHDRBS1	11.2	45.86	4	3	3	3	3	4	1184900	1416800	1269800	1068400	1180700	1138100	7	3	4	3	2	5
Q92945	Far upstream element-binding protein 2	KHSRP	8	73114	4	4	2	3	4	4	646510	456990	501090	421130	632980	694580	6	2	1	2	3	4
H7C121	Uncharacterized protein KIAA1109	KIAA1109	1.1	140.11	0	1	0	0	0	0	0	1536200	0	0	0	0	0	2	0	0	0	0
Q8WUJ3	Protein KIAA1199	KIAA1199	3.2	153	4	2	0	0	2	4	332580	280860	0	0	285190	462590	4	1	0	0	0	6
Q8IXQ4	Uncharacterized protein KIAA1704	KIAA1704	11.5	38141	5	3	2	1	4	5	437010	230380	255200	0	416690	742540	7	0	0	0	3	6
Q8N8K9	Uncharacterized protein KIAA1958	KIAA1958	2	79211	1	1	0	0	1	1	0	0	0	0	0	0	0	0	0	0	0	0
Q8N163-2	DBIRD complex subunit KIAA1967	KIAA1967	20.6	103.14	15	14	7	9	14	16	9423900	3397800	1743600	1806200	3602600	9015500	30	12	7	10	20	31
H0Y534	Kinesin-like protein KIF16B	KIF16B	4.8	22746	0	1	1	1	1	1	0	0	0	0	0	0	0	1	1	3	1	0
Q9BW19	Kinesin-like protein KIFC1	KIFC1	6.7	73747	2	3	2	0	2	3	228020	236620	203130	0	213370	240520	5	0	0	0	0	5
A2TJX0	Krueppel-like factor 5	KLF5	10.7	41179	2	2	2	1	2	2	492590	317720	484910	0	362600	404800	6	3	3	0	1	4
C9J352	Importin subunit alpha-1	KPNA1	6.5	19389	1	0	1	1	1	1	119820	0	0	0	0	0	2	0	0	0	2	3
P52292	Importin subunit alpha-2	KPNA2	10	57861	3	3	1	1	3	3	643070	528770	0	0	438060	743150	3	2	0	0	3	6
H0Y4S9	Importin subunit alpha-3	KPNA3	29.7	9898	2	2	1	0	2	2	0	0	0	0	230090	144940	0	0	0	0	1	1
Q14974	Importin subunit beta-1	KPNB1	8	97169	5	5	4	5	5	3	914020	750230	873010	801490	826670	884490	7	8	9	10	11	5
F8VZY9	Keratin, type I cytoskeletal 18	KRT18	60.1	43774	14	13	11	12	13	14	101460000	78873000	75132000	65313000	93395000	115260000	37	24	25	22	28	31
P04259	Keratin, type II cytoskeletal 6B	KRT6B	48.4	60066	1	1	1	1	1	0	0	0	0	0	0	0	1	2	0	0	2	0
O00515	Ladinin-1	LAD1	24.6	57.13	9	7	6	5	8	10	3087800	1962200	1036200	1266200	1965000	3314100	18	5	2	1	8	15
B4E2S7	Lysosome-associated membrane glycoprotein 2	LAMP2	5.5	39811	2	1	1	0	1	2	714570	0	0	0	0	922090	7	3	1	0	3	9
H0Y9Q1	Cytosol aminopeptidase	LAP3	6.7	22599	1	0	0	0	0	1	78032	0	0	0	0	0	2	0	0	0	0	1
Q6PKG0-3	La-related protein 1;La-related protein 1B	LARP1;LARP1B	2.6	116.46	2	2	2	2	2	2	170900	254540	0	0	251890	213380	1	1	0	0	1	1
Q92615	La-related protein 4B	LARP4B	10.6	80551	6	5	1	3	4	5	961180	498560	0	396430	577520	1133400	7	4	0	0	5	9
F5H698	Leucine--tRNA ligase, cytoplasmic	LARS	13.4	129.21	11	11	8	9	10	11	925030	1215100	1580300	1505200	1343800	851630	8	10	7	6	8	6
Q9Y4W2-4	Ribosomal biogenesis protein LAS1L	LAS1L	5.8	33108	1	1	0	1	1	1	60172	0	0	0	0	0	0	1	0	0	0	0
C9J9W2	LIM and SH3 domain protein 1	LASP1	7.8	18.98	1	1	0	0	0	0	0	0	0	0	0	0	0	0	0	0	0	0
Q14739	Lamin-B receptor	LBR	6.5	70702	3	2	1	1	2	3	387200	324030	0	0	312020	376780	3	2	1	1	0	4
P06239	Tyrosine-protein kinase Lck	LCK	19.6	58	4	6	7	5	3	0	383690	676520	1916200	1333300	292670	0	0	6	18	9	0	0
P13796	Plastin-2	LCP1	8.8	70288	4	1	2	1	2	5	472690	0	292740	0	292090	952840	3	0	0	0	0	6
P00338	L-lactate dehydrogenase A chain	LDHA	36.1	36688	12	8	7	8	8	9	3449600	2822700	3262800	3336500	3170600	3726800	26	11	12	10	17	17
A8MW50	L-lactate dehydrogenase;L-lactate dehydrogenase B chain	LDHB	9.1	25218	1	1	0	0	1	1	194430	0	0	0	0	0	0	0	0	0	0	1
Q6P1Q0-4	LETM1 domain-containing protein 1	LETMD1	17.7	23429	3	2	2	2	3	3	408020	263190	262010	281740	249970	324600	5	1	0	0	0	3
G3V3R6	Galectin-3	LGALS3	6.4	24086	0	0	0	0	1	0	0	0	0	0	85059	0	0	0	0	0	1	0
Q08380	Galectin-3-binding protein	LGALS3BP	24.8	65.33	12	12	10	11	12	12	3715200	5515900	7679400	6014100	5444800	3398600	17	19	13	12	20	21
P56470	Galectin-4	LGALS4	32.2	35941	6	6	5	5	6	5	1545300	2259300	2097000	2229500	2219000	1351300	11	19	11	15	18	7
P47929	Galectin-7	LGALS7	8.1	15075	0	1	0	1	1	0	0	0	0	0	173980	0	0	0	0	0	2	0
J3QS92	Galectin-9;Galectin-9C;Galectin-9B	LGALS9;LGALS9C;LGALS9B	17.6	13839	2	2	2	0	2	2	378340	225080	178570	0	261810	381180	3	1	0	0	1	3
P02545	Prelamin-A/C;Lamin-A/C	LMNA	48.3	74139	28	24	27	23	29	26	8014400	10304000	15054000	11609000	9295900	7346500	34	31	42	33	30	28
P20700	Lamin-B1	LMNB1	27	66408	13	14	12	14	13	12	2445200	4443900	5213200	4070800	3535900	2504800	11	17	14	13	6	9
E9PMS6	LIM domain only protein 7	LMO7	3.7	145.42	4	3	1	0	2	4	517070	340120	0	0	365120	502110	4	2	0	0	1	3
Q8NF37	Lysophosphatidylcholine acyltransferase 1	LPCAT1	15.7	59151	7	7	4	4	5	8	1625400	1276200	1338600	1231200	1230300	1530500	9	5	5	5	5	15
P42704	Leucine-rich PPR motif-containing protein, mitochondrial	LRPPRC	29.3	157.9	35	26	15	16	26	34	9791800	5106500	2154100	2361200	5839400	8520000	70	24	2	4	34	59
Q8N1G4	Leucine-rich repeat-containing protein 47	LRRC47	10.3	63472	4	3	0	1	2	4	734190	297790	0	0	0	616900	7	0	0	0	0	7
Q96AG4	Leucine-rich repeat-containing protein 59	LRRC59	33.2	34.93	10	7	6	6	8	10	12030000	4492700	4301500	4443200	6436900	11178000	32	17	11	8	17	29
Q9H089	Large subunit GTPase 1 homolog	LSG1	17	75225	8	8	5	4	8	10	1408300	1172300	817800	785730	970600	1536500	9	6	1	1	3	15
B4DTG6	Protein LSM14 homolog A	LSM14A	19.7	46411	4	3	3	3	4	4	4647800	9320500	5308600	5832500	4956700	4850700	10	13	13	10	16	15
K7EMZ9	Protein LSM14 homolog A	LSM14A	18.6	36632	1	1	1	1	1	1	244560	690450	364760	466330	414390	316650	1	3	0	1	1	2
Q9BX40	Protein LSM14 homolog B	LSM14B	17.9	42.07	5	4	2	3	5	5	649660	774130	515820	437320	625110	954360	3	3	1	2	3	7
P62310	U6 snRNA-associated Sm-like protein LSm3	LSM3	11.8	11845	1	1	1	1	1	1	284820	0	0	0	0	0	1	0	0	0	0	1
Q9Y383	Putative RNA-binding protein Luc7-like 2;Putative RNA-binding protein Luc7-like 1	LUC7L2;LUC7L	10.7	46513	4	2	0	2	3	4	765080	400860	0	374550	339530	1386500	9	1	0	1	2	11
Q9NX58	Cell growth-regulating nucleolar protein	LYAR	7.1	43614	2	1	0	0	1	2	274650	0	0	0	0	498530	1	0	0	0	0	5
F8WCH4	Ly6/PLAUR domain-containing protein 6B	LYPD6B	21.6	85033	0	0	1	0	0	0	0	0	0	0	0	0	0	0	0	0	0	0
F8VV32	Lysozyme C	LYZ	11.5	11488	1	1	1	1	1	1	0	0	0	0	0	0	3	2	1	3	2	3
H0YGT2	Cation-dependent mannose-6-phosphate receptor	M6PR	11.5	13271	1	0	0	0	0	1	93380	0	0	0	0	0	1	0	0	0	0	0
Q9H0U3	Magnesium transporter protein 1	MAGT1	9	38036	3	1	3	0	3	3	366900	0	185770	0	242020	229320	5	0	0	0	1	3
Q969L2	Protein MAL2	MAL2	6.2	19125	1	1	1	1	1	1	186440	0	0	0	0	0	0	1	0	0	3	1
Q14244	Ensconsin	MAP7	36.7	84051	26	23	15	15	16	26	24199000	14233000	6394500	6722200	10663000	34553000	62	30	15	16	22	65
P28482	Mitogen-activated protein kinase 1	MAPK1	16.7	41389	3	4	4	4	0	1	709820	1121100	2325700	1576900	0	0	4	8	7	4	0	0
P49006	MARCKS-related protein	MARCKSL1	6.7	19529	0	0	0	0	0	0	0	0	0	0	0	0	0	0	0	0	0	0
Q7KZI7-10	Serine/threonine-protein kinase MARK2	MARK2	24.9	77068	12	9	4	3	7	12	1583800	1261700	721140	558800	936390	2226200	13	5	0	0	4	16
A6NC17	Methionine--tRNA ligase, cytoplasmic	MARS	3.8	71827	2	2	2	2	2	2	219010	179040	245500	175540	180000	195730	3	3	2	0	2	3
P31153	S-adenosylmethionine synthase isoform type-2;S-adenosylmethionine synthase	MAT2A	9.9	43.66	3	2	2	2	2	3	668130	340640	354610	306640	468520	621120	5	0	0	0	3	4
P43243	Matrin-3	MATR3	29.9	94622	19	18	13	12	17	19	26531000	10299000	5180100	6128600	14619000	26237000	47	30	20	23	36	59
G3V5L1	Protein max	MAX	15.3	14057	2	0	0	1	1	2	198530	0	0	0	0	172440	3	0	0	0	0	0
P25205	DNA replication licensing factor MCM3	MCM3	9.3	90.98	7	6	3	4	6	7	1231900	901710	1104900	971530	1265300	1284400	9	11	3	2	9	13
B1AHB1	DNA replication licensing factor MCM5	MCM5	16.1	77592	7	4	5	7	6	7	932620	859670	1299200	1126800	1014300	911100	8	4	3	4	6	11
P33993	DNA replication licensing factor MCM7	MCM7	6.4	81307	3	2	1	0	2	3	333790	134460	0	0	201710	236330	3	0	0	0	0	3
P40926	Malate dehydrogenase, mitochondrial;Malate dehydrogenase	MDH2	36.4	35503	8	8	4	6	8	8	2492200	1325100	710220	705940	1035300	2831900	14	7	1	1	6	16
Q2LEK4	Midkine	MDK	29.9	95122	2	2	2	2	2	2	308750	486900	0	0	484770	457470	3	1	0	0	3	4
B4DE08	Mediator of RNA polymerase II transcription subunit 20	MED20	6.5	13.54	0	1	0	0	0	0	0	1100900	0	0	0	0	0	1	0	0	0	0
P55081	Microfibrillar-associated protein 1	MFAP1	6.2	51958	2	2	2	2	2	2	359840	463750	509170	446000	423590	388030	1	1	2	0	4	1
Q8IYU8	Calcium uptake protein 2, mitochondrial	MICU2	3.9	49666	1	1	0	1	1	1	224290	0	0	0	0	0	3	4	0	0	2	2
P14174	Macrophage migration inhibitory factor	MIF	9.6	12476	1	1	1	1	1	1	0	0	0	0	0	0	7	6	6	6	6	7
P46013	Antigen KI-67	MKI67	9.7	358.69	16	12	4	4	9	17	1953900	1217900	689560	572830	1032100	3287000	14	8	1	0	5	25
Q9BYG3	MKI67 FHA domain-interacting nucleolar phosphoprotein	MKI67IP	9.2	34222	2	0	0	0	0	2	168870	0	0	0	0	243710	2	0	0	0	0	3
Q13201-2	Multimerin-1;Platelet glycoprotein Ia*;155 kDa platelet multimerin	MMRN1	2.3	58169	0	0	1	1	1	0	0	0	0	0	0	0	0	0	1	1	0	0
Q9BU76-4	Multiple myeloma tumor-associated protein 2	MMTAG2	7.4	20536	1	1	0	0	0	1	103540	0	0	0	0	0	1	1	0	0	0	2
Q13724-2	Mannosyl-oligosaccharide glucosidase	MOGS	13	80702	6	5	1	0	3	7	1133900	462930	0	0	548810	1199300	24	2	0	0	3	14
P56378	6.8 kDa mitochondrial proteolipid	MP68;C14orf2	12.1	6662	1	0	0	0	1	1	338990	0	0	0	0	0	1	0	0	0	0	0
A2IDA3	DNA-3-methyladenine glycosylase	MPG	12	27295	2	2	0	0	1	2	177900	131340	0	0	0	178930	3	0	0	0	0	2
P22897-2	Macrophage mannose receptor 1	MRC1	9.8	56553	0	0	1	0	1	1	0	0	0	0	0	0	0	0	1	0	0	2
F5GXT0	Double-strand break repair protein MRE11A	MRE11A	10.4	25029	2	2	1	1	1	2	140700	0	0	0	0	139650	1	0	1	0	0	1
Q6IN84	rRNA methyltransferase 1, mitochondrial	MRM1	6.5	38638	2	2	0	0	1	2	106830	0	0	0	0	121520	1	0	0	0	0	2
P52815	39S ribosomal protein L12, mitochondrial	MRPL12;SLC25A10	16.2	21348	4	4	3	4	3	3	313730	612130	1062800	772520	798100	354780	1	5	3	4	3	2
E9PI14	39S ribosomal protein L16, mitochondrial	MRPL16	12.8	95822	1	0	0	0	0	1	87151	0	0	0	0	0	0	0	0	0	0	1
K7EKI4	39S ribosomal protein L4, mitochondrial	MRPL4	12.6	14056	1	1	0	1	1	1	124950	0	0	0	0	0	0	0	0	0	0	1
Q9H2W6	39S ribosomal protein L46, mitochondrial	MRPL46	4.7	31705	1	0	1	1	1	1	66414	0	0	0	0	0	0	0	0	0	0	1
F5H702	39S ribosomal protein L48, mitochondrial	MRPL48	11.5	12.77	1	1	0	0	1	1	74577	0	0	0	0	0	0	0	0	0	1	1
P82914	28S ribosomal protein S15, mitochondrial	MRPS15	3.1	29842	1	0	0	0	0	0	0	0	0	0	0	0	0	0	0	0	0	0
G5E9W7	28S ribosomal protein S22, mitochondrial	MRPS22	7.2	36805	1	1	2	2	1	1	0	0	325460	309760	0	0	1	0	4	1	1	1
J3QLR8	28S ribosomal protein S23, mitochondrial	MRPS23	13.2	17517	2	2	2	0	1	1	291390	228800	247420	0	0	0	5	0	0	0	1	2
G5EA06	28S ribosomal protein S27, mitochondrial	MRPS27	15.9	41329	5	5	6	5	5	5	651330	686460	811360	711500	700090	779860	5	6	3	1	5	3
E5RGC7	28S ribosomal protein S28, mitochondrial	MRPS28	8.7	11747	1	1	1	1	1	1	108000	0	0	0	0	0	0	0	0	0	0	1
Q92665	28S ribosomal protein S31, mitochondrial	MRPS31	8.9	45318	3	3	2	2	2	3	1086200	640310	529230	588080	699350	1690400	8	4	3	2	2	7
P82930	28S ribosomal protein S34, mitochondrial	MRPS34	10.1	25.65	2	2	1	1	2	2	389390	456900	0	0	0	0	2	1	0	0	0	0
P82673-2	28S ribosomal protein S35, mitochondrial	MRPS35	8	32717	2	1	0	1	1	2	251740	0	0	0	0	233040	3	1	0	0	0	2
Q9Y2R9	28S ribosomal protein S7, mitochondrial	MRPS7	42.6	28134	9	8	8	8	8	8	3722800	3627400	3087800	2923800	2929500	3945900	17	17	9	12	16	15
P82933	28S ribosomal protein S9, mitochondrial	MRPS9	6.1	45834	2	2	1	1	2	2	342400	244240	0	0	326310	257390	4	3	1	0	5	4
F5H2F9	DNA mismatch repair protein Msh6	MSH6	2.1	119.79	2	1	0	0	0	2	194530	0	0	0	0	197800	2	0	0	0	0	1
Q96DH6	RNA-binding protein Musashi homolog 2	MSI2	24.7	35196	5	2	2	2	4	5	575650	559230	422320	443070	734910	789370	7	0	2	2	1	6
P26038	Moesin	MSN	4.7	67819	1	1	0	0	0	1	131350	0	0	0	0	0	1	0	0	0	0	2
P00846	ATP synthase subunit a	MT-ATP6	4.4	24817	1	1	1	0	1	1	160820	0	0	0	0	0	3	0	0	0	0	2
Q86UE4	Protein LYRIC	MTDH	16.2	63836	7	7	7	6	6	7	1763800	1066700	900140	888300	1361600	2232000	9	6	3	2	9	8
P11586	C-1-tetrahydrofolate synthase, cytoplasmic;Methylenetetrahydrofolate dehydrogenase;Methenyltetrahydrofolate cyclohydrolase;Formyltetrahydrofolate synthetase	MTHFD1	1.2	101.56	1	0	0	0	0	1	52341	0	0	0	0	0	2	0	0	0	0	0
Q9NVV4	Poly(A) RNA polymerase, mitochondrial	MTPAP	7.6	66171	4	2	1	1	2	2	477780	373370	0	0	372050	414700	5	1	0	0	1	1
Q14764	Major vault protein	MVP	13.9	99326	7	8	5	6	8	6	871790	1695600	1956000	1576000	1326100	817070	8	13	8	11	8	2
P35749-4	Myosin-11	MYH11	3.3	223.57	0	0	0	0	0	1	0	0	0	0	0	0	0	0	0	0	0	0
Q7Z406	Myosin-14	MYH14	3	227.87	2	2	1	2	2	2	179420	207960	0	261340	313700	173790	0	2	0	0	2	0
P35579	Myosin-9	MYH9	23.2	226.53	29	29	24	28	30	29	5840900	6388500	8529900	8799900	8289600	6161300	38	38	37	37	52	39
P19105	Myosin regulatory light chain 12A;Myosin regulatory light chain 12B;Myosin regulatory light polypeptide 9	MYL12A;MYL12B;MYL9	33.9	19794	5	5	5	5	5	5	948130	1217400	1570700	1512400	1469500	932340	5	9	7	4	9	5
F8W1R7	Myosin light polypeptide 6	MYL6	31.7	16.29	4	4	4	4	4	4	2789000	2281600	2333800	2314900	2888800	2515900	17	8	8	8	12	14
Q9UBC5	Unconventional myosin-Ia;Unconventional myosin-Ib	MYO1A;MYO1B	5.1	118.4	4	2	3	1	3	4	383860	197060	197760	0	262240	285110	5	0	0	0	0	2
F8W1N5	Nascent polypeptide-associated complex subunit alpha	NACA	59.2	7813	3	3	2	2	2	3	1082800	558840	303010	427140	662660	1314200	6	5	2	3	5	9
F8W020	Nucleosome assembly protein 1-like 1	NAP1L1	22.7	24366	3	3	3	2	3	3	384270	411980	563040	458080	543670	435910	3	5	4	3	4	3
Q6XQN6-3	Nicotinate phosphoribosyltransferase	NAPRT1	4	56099	1	0	0	0	0	1	0	0	0	0	0	82790	1	0	0	0	0	2
E9PI86	Nuclear autoantigenic sperm protein	NASP	4.7	28196	1	0	0	0	0	0	0	0	0	0	0	0	0	0	0	0	0	0
Q9H0A0	N-acetyltransferase 10	NAT10	17.9	115.73	16	9	2	2	8	17	2837100	1252000	0	0	1253500	4176600	13	0	0	0	0	27
Q9BPX3	Condensin complex subunit 3	NCAPG	1.1	114.33	1	1	1	1	1	1	86352	0	0	0	0	0	2	0	0	0	0	0
Q09161	Nuclear cap-binding protein subunit 1	NCBP1	1.4	91838	1	1	1	1	1	1	0	0	0	0	0	0	2	2	2	0	2	1
P19338	Nucleolin	NCL	17.2	76613	13	14	10	9	11	13	12057000	9883700	7134900	6673300	7820700	16593000	27	17	11	11	15	25
B4DEZ3	NADH dehydrogenase [ubiquinone] 1 alpha subcomplex subunit 13	NDUFA13;YJEFN3	10.8	14085	1	1	0	0	1	1	96888	0	0	0	0	0	3	2	0	0	0	2
O00483	NADH dehydrogenase [ubiquinone] 1 alpha subcomplex subunit 4	NDUFA4	46.9	93697	4	3	3	4	4	4	1895100	980430	1034300	878770	1208700	1853700	4	4	3	2	2	8
F8WAS3	NADH dehydrogenase [ubiquinone] 1 alpha subcomplex subunit 5	NDUFA5;DKFZp781K1356	14.3	78423	1	1	0	0	1	1	63306	0	0	0	0	0	2	0	0	0	0	1
F5H7V7	NADH dehydrogenase [ubiquinone] 1 alpha subcomplex subunit 8	NDUFA8	14.1	14931	1	1	0	0	0	1	115250	0	0	0	0	0	4	0	0	0	0	2
Q16795	NADH dehydrogenase [ubiquinone] 1 alpha subcomplex subunit 9, mitochondrial	NDUFA9	23.6	42509	7	6	2	1	4	7	1043700	649580	0	0	643720	1015300	6	6	0	0	5	14
Q8N183	Mimitin, mitochondrial	NDUFAF2	39.6	19856	5	4	2	4	4	4	1203300	743380	562230	452910	670870	803500	4	3	0	0	5	2
Q9BU61	NADH dehydrogenase [ubiquinone] 1 alpha subcomplex assembly factor 3	NDUFAF3	13	20.35	2	2	0	1	1	2	268560	261530	0	0	0	268500	3	0	0	0	1	4
H3BPJ9	NADH dehydrogenase [ubiquinone] 1 beta subcomplex subunit 10	NDUFB10	21.7	19258	2	3	1	0	1	3	334900	228100	0	0	0	373230	3	1	0	0	0	3
E9PH64	NADH dehydrogenase [ubiquinone] 1 beta subcomplex subunit 9	NDUFB9	8.3	20383	1	1	1	1	1	1	0	0	0	0	0	0	0	2	2	3	3	3
B4DFM8	NADH dehydrogenase [ubiquinone] iron-sulfur protein 3, mitochondrial	NDUFS3	9.8	14679	1	0	0	1	1	1	76750	0	0	0	0	0	1	0	0	0	0	0
E7EMV2	Neurofilament medium polypeptide	NEFM	1.4	78881	1	1	0	1	1	0	0	0	0	0	0	0	2	1	0	1	1	0
D6RC52	H/ACA ribonucleoprotein complex subunit 2	NHP2	22	15017	1	2	2	2	2	1	0	554420	738080	540350	631940	0	3	5	5	3	4	2
P55769	NHP2-like protein 1	NHP2L1	18	14173	2	2	1	0	2	0	370680	605290	0	0	1161300	0	2	2	4	0	5	0
P15531	Nucleoside diphosphate kinase A	NME1	46.7	17149	1	1	1	1	1	1	321030	0	0	0	0	0	2	2	0	0	1	3
P22392-2	Nucleoside diphosphate kinase;Nucleoside diphosphate kinase B;Putative nucleoside diphosphate kinase	NME1-NME2;NME2;NME1;NME2P1	46.4	30137	2	2	2	2	2	2	6093900	3397100	2666400	2967900	3723100	6455200	14	9	7	6	12	16
Q9HAN9	Nicotinamide mononucleotide adenylyltransferase 1	NMNAT1	16.1	31932	3	4	3	3	4	3	323210	627790	560090	646280	524470	364950	0	6	2	2	4	0
Q9ULX3	RNA-binding protein NOB1	NOB1	10	46674	1	0	0	0	0	3	0	0	0	0	0	423880	0	0	0	0	0	3
Q9BVI4	Nucleolar complex protein 4 homolog	NOC4L	32	58467	11	13	9	8	11	11	2255700	2385100	1892700	2070700	2021400	2177600	17	16	8	6	16	14
Q9UMY1	Nucleolar protein 7	NOL7	11.3	29426	2	1	0	0	0	2	257360	0	0	0	0	262870	0	0	0	0	0	2
Q14978	Nucleolar and coiled-body phosphoprotein 1	NOLC1	6.2	73602	3	3	2	2	3	4	537900	753820	0	722410	544880	573590	1	0	0	1	1	3
Q15233-2	Non-POU domain-containing octamer-binding protein	NONO	26.2	43866	7	7	7	7	7	7	2160500	2710800	2596600	2081900	2362400	2560400	12	13	10	8	13	13
Q9NPE3	H/ACA ribonucleoprotein complex subunit 3	NOP10	32.8	77059	2	2	2	2	2	2	350880	442490	492000	627460	617340	310490	0	1	3	3	3	1
Q9Y3C1	Nucleolar protein 16	NOP16	24.2	21188	3	2	1	0	1	3	437990	449850	0	0	0	569950	3	1	0	0	0	2
O00567	Nucleolar protein 56	NOP56	36.7	66049	15	11	8	7	7	18	6010400	3943800	2321100	2230600	1960200	8403400	22	12	5	7	10	42
Q9Y2X3	Nucleolar protein 58	NOP58	11.5	59578	4	4	0	3	2	5	642770	351470	0	222700	260020	1165300	3	0	0	0	0	9
E9PLK3	Puromycin-sensitive aminopeptidase	NPEPPS	5.2	102.99	4	4	2	2	2	3	268770	257420	256550	237380	229730	267570	7	0	0	0	0	4
P06748-2	Nucleophosmin	NPM1	38.5	29464	9	8	6	7	7	9	25124000	23743000	12668000	18336000	34334000	28840000	43	28	14	31	38	47
O75607	Nucleoplasmin-3	NPM3	8.4	19343	1	1	0	1	1	1	0	0	0	0	0	0	1	0	0	0	1	0
Q5T358	NMDA receptor synaptonuclear signaling and neuronal migration factor	NSMF	6.2	16208	0	0	0	0	0	1	0	0	0	0	0	0	0	0	0	0	0	0
Q08J23-2	tRNA (cytosine(34)-C(5))-methyltransferase	NSUN2	12	82392	5	5	3	3	5	7	696640	582650	448710	357840	584640	1022500	5	6	0	1	4	10
Q96P11	Putative methyltransferase NSUN5	NSUN5	8.2	46691	3	2	1	1	2	2	369550	248740	0	0	0	389670	5	1	0	0	0	1
Q9Y266	Nuclear migration protein nudC	NUDC	3.3	38242	1	1	1	0	1	1	0	0	0	0	0	0	1	0	0	0	1	2
K7EIN2	Protein syndesmos	NUDT16L1	28.3	21809	3	4	4	4	3	3	386850	686800	671590	655710	523380	333980	3	6	6	4	3	0
Q6ZVK8-2	8-oxo-dGDP phosphatase NUDT18	NUDT18	15.2	24463	1	1	3	3	3	1	0	0	1068100	901750	706260	0	1	1	6	5	2	0
O43809	Cleavage and polyadenylation specificity factor subunit 5	NUDT21	10.6	26227	2	1	1	0	1	2	251120	0	0	0	0	256870	1	1	0	0	1	1
Q14980-2	Nuclear mitotic apparatus protein 1	NUMA1	7.2	236.51	9	6	2	3	4	10	854300	664980	0	557720	455600	906850	7	2	0	0	1	14
P49790	Nuclear pore complex protein Nup153	NUP153	19.5	153.94	20	19	8	6	18	20	4245400	1658300	1038100	879610	2230600	4359300	26	3	0	0	5	31
Q92621	Nuclear pore complex protein Nup205	NUP205	0.4	227.92	1	0	0	0	0	1	56970	0	0	0	0	0	1	0	0	0	0	0
Q8TEM1-2	Nuclear pore membrane glycoprotein 210	NUP210	1	105.81	1	1	1	1	1	1	89636	0	0	0	0	0	0	0	2	0	1	1
Q9BXS6-4	Nucleolar and spindle-associated protein 1	NUSAP1	27.1	47569	8	5	1	1	2	9	1036300	772650	0	0	275120	2873500	9	2	0	0	0	18
E9PIN3	Nuclear RNA export factor 1	NXF1	2	68106	1	1	0	0	0	1	115480	0	0	0	0	0	4	0	0	0	0	2
Q5VST9-5	Obscurin	OBSCN	0.2	427.04	0	0	0	1	0	0	0	0	0	1553200	0	0	0	0	0	3	0	0
Q56VL3	OCIA domain-containing protein 2	OCIAD2	23.4	16953	2	2	0	0	1	3	348210	287800	0	0	0	472920	3	3	0	0	3	7
F5H801	2-oxoglutarate dehydrogenase, mitochondrial	OGDH	6.8	110.61	2	4	4	2	3	1	420070	635000	761470	516020	500190	0	0	6	3	0	1	0
O60313	Dynamin-like 120 kDa protein, mitochondrial;Dynamin-like 120 kDa protein, form S1	OPA1	2.6	111.63	2	2	2	2	2	2	275000	387120	407200	443820	305450	249870	3	2	0	0	2	0
B9A069	ORM1-like protein 1;ORM1-like protein 2	ORMDL1;ORMDL2	23.9	12.27	1	1	1	0	1	1	368220	259360	0	0	0	285930	5	0	0	0	0	6
J3QRM9	ORM1-like protein 3	ORMDL3;ORMDL2	20.2	14788	1	0	0	0	0	1	158450	0	0	0	0	0	4	0	0	0	0	2
B4DVB0	Oxysterol-binding protein;Oxysterol-binding protein-related protein 5	OSBPL5	1.4	88434	1	0	0	0	1	1	97502	0	0	0	0	0	2	0	0	0	0	2
Q9BZF1-3	Oxysterol-binding protein-related protein 8;Oxysterol-binding protein	OSBPL8	3.1	96955	2	1	1	1	1	2	208920	0	0	0	0	248790	2	1	0	0	1	4
Q9NRP0	Oligosaccharyltransferase complex subunit OSTC	OSTC	8.1	16829	1	0	1	0	1	1	113720	0	0	0	0	0	3	0	0	0	0	2
F5GYN4	Ubiquitin thioesterase OTUB1	OTUB1	6.2	28.05	1	1	0	0	0	1	126110	0	0	0	0	0	1	0	0	0	0	3
F5H8J2	Protein disulfide-isomerase	P4HB	12	51125	4	3	2	1	2	4	551020	357820	353910	0	0	817320	6	0	0	0	0	3
Q9UQ80	Proliferation-associated protein 2G4	PA2G4	20.8	43786	6	2	0	2	5	6	700620	265970	0	291560	335130	994990	5	0	0	0	1	5
P11940-2	Polyadenylate-binding protein 1	PABPC1	25.2	61.18	13	12	13	10	11	12	2495700	3674400	4566300	4040700	3361100	2403700	20	22	17	16	13	15
P22234	Multifunctional protein ADE2;Phosphoribosylaminoimidazole-succinocarboxamide synthase;Phosphoribosylaminoimidazole carboxylase	PAICS	14.8	47079	4	2	1	2	3	4	745090	286460	0	290990	203510	712930	8	2	0	0	0	8
Q9Y3D7	Mitochondrial import inner membrane translocase subunit TIM16	PAM16	40.8	13825	4	3	3	3	3	4	1628600	1007600	593340	707700	958100	1416900	5	6	2	7	5	8
P09874	Poly [ADP-ribose] polymerase 1	PARP1	32.8	113.08	26	17	8	13	21	26	13343000	2159900	1244800	2215600	4497800	13150000	49	12	2	6	19	57
Q9BVG4	Protein PBDC1	PBDC1	9	26056	2	2	1	2	2	2	188210	0	0	0	0	0	1	0	1	0	0	2
Q15365	Poly(rC)-binding protein 1	PCBP1	44.7	37497	6	6	4	4	5	7	5099200	3832100	4179400	4371600	5020100	5367400	17	19	16	15	17	18
Q15366-6	Poly(rC)-binding protein 2	PCBP2	19.1	38.15	3	2	3	3	2	3	752950	678220	667760	575550	692280	845290	5	3	3	5	3	6
B7Z972	Protein-L-isoaspartate O-methyltransferase;Protein-L-isoaspartate(D-aspartate) O-methyltransferase	PCMT1	12	20683	2	1	1	1	1	2	376640	0	0	0	0	343100	3	0	0	0	0	1
P12004	Proliferating cell nuclear antigen	PCNA	13	28768	2	2	2	2	3	2	428540	418440	270220	391360	465930	523940	1	0	1	0	0	2
H7BZN1	Choline-phosphate cytidylyltransferase A;Choline-phosphate cytidylyltransferase B	PCYT1A;PCYT1B	8.8	15769	1	1	1	1	1	1	0	0	0	0	0	0	1	3	1	2	2	3
F8WDF3	Programmed cell death protein 10	PDCD10	16.9	67479	1	1	1	0	0	1	143180	0	0	0	0	0	1	0	0	0	0	0
Q14690	Protein RRP5 homolog	PDCD11	2	208.7	2	2	0	1	2	3	163530	0	0	0	0	190570	5	0	0	0	0	4
K7EQD9	Programmed cell death protein 2-like	PDCD2L	13	9409	1	1	0	0	1	1	210720	0	0	0	0	0	2	1	0	0	1	0
O75340-2	Programmed cell death protein 6	PDCD6	18	21664	3	3	3	3	3	3	762410	851600	1169300	939510	1200100	1010700	5	7	7	8	8	3
F6T1Q0	2,5-phosphodiesterase 12	PDE12	8.5	52175	3	2	1	1	0	3	157540	169260	0	0	0	184300	2	0	0	0	0	3
G5EA52	Protein disulfide-isomerase A3	PDIA3	23.7	54963	10	7	5	6	7	10	1669500	995910	846530	950910	1291400	2072700	12	2	0	1	6	22
P13667	Protein disulfide-isomerase A4	PDIA4	8.7	72932	4	0	0	0	3	3	391680	0	0	0	334940	460770	3	0	0	0	0	3
Q14554	Protein disulfide-isomerase A5	PDIA5	10.4	59594	4	1	0	1	3	4	625150	0	0	0	529270	704600	5	0	0	0	0	5
B7Z254	Protein disulfide-isomerase A6	PDIA6	15.8	47837	4	4	4	3	4	4	567810	324620	312020	335370	541240	737950	5	1	0	1	7	6
Q15120	[Pyruvate dehydrogenase [lipoamide]] kinase isozyme 3, mitochondrial	PDK3	19.5	46938	6	5	3	3	5	6	1708400	866760	634310	651890	762780	1564500	10	5	0	0	0	8
Q96GD0	Pyridoxal phosphate phosphatase	PDXP	4.7	31698	1	0	0	0	0	1	56103	0	0	0	0	0	1	0	0	0	0	1
P30086	Phosphatidylethanolamine-binding protein 1;Hippocampal cholinergic neurostimulating peptide	PEBP1	7.5	21057	1	1	0	1	1	1	0	0	0	0	0	0	0	0	0	0	0	2
E7EV54	Proline-, glutamic acid- and leucine-rich protein 1	PELP1	2.5	96906	2	2	1	2	2	2	194740	219210	0	223300	280140	236830	5	1	0	0	2	2
Q9Y5Y5	Peroxisomal membrane protein PEX16	PEX16	8	38628	1	2	0	1	2	2	0	0	0	0	0	225100	2	3	0	0	2	3
P07737	Profilin-1	PFN1	47.9	15054	4	4	3	4	5	5	1732600	1084000	881280	894930	1725200	1416400	3	5	3	4	7	5
P18669	Phosphoglycerate mutase 1;Phosphoglycerate mutase 2	PGAM1;PGAM2	14.2	28804	3	3	1	0	3	3	1505100	880450	0	0	1139900	1752200	8	8	0	0	6	9
Q96HS1-2	Serine/threonine-protein phosphatase PGAM5, mitochondrial	PGAM5	11.4	28.02	3	3	1	2	2	3	469430	418750	0	315920	350280	483070	2	4	0	0	2	3
A6NI33	GPI inositol-deacylase	PGAP1	9.9	21592	0	1	1	1	0	2	0	0	0	0	0	3914900	0	2	2	1	0	1
B7Z7A9	Phosphoglycerate kinase;Phosphoglycerate kinase 1	PGK1	23.4	41428	5	2	1	1	2	6	622550	462100	0	0	469160	1076500	3	0	0	0	0	8
M0R261	6-phosphogluconolactonase	PGLS	13	22996	2	2	1	0	2	2	550580	209010	0	0	245290	542820	2	0	0	0	2	3
C9JW96	Prohibitin	PHB	17.1	26891	4	4	4	4	4	4	1052900	1351300	1906300	1752500	1082000	881080	4	7	7	7	7	3
Q99623	Prohibitin-2	PHB2	44.1	33296	8	8	6	6	8	7	1701000	1731700	2519900	2383800	1665700	1511600	13	11	10	6	4	9
Q8IXK0-2	Polyhomeotic-like protein 2	PHC2	9.9	35759	2	2	1	1	2	2	177830	0	0	0	195110	0	1	0	0	0	2	1
E7EVH3	PHD finger protein 3	PHF3	3.8	120.65	2	0	0	0	0	2	282980	0	0	0	0	313580	0	0	0	0	0	2
Q8IWS0-2	PHD finger protein 6	PHF6	5.1	35329	1	0	0	0	0	1	104950	0	0	0	0	0	1	0	0	0	0	1
Q9UPP1-4	Histone lysine demethylase PHF8	PHF8	3.2	105.91	2	0	0	0	0	2	142060	0	0	0	0	140920	2	0	0	0	0	3
O43175	D-3-phosphoglycerate dehydrogenase	PHGDH	13.1	56.65	6	6	5	5	6	6	1021800	820280	1053500	942360	832980	1298500	5	6	7	4	3	4
P42336	Phosphatidylinositol 4,5-bisphosphate 3-kinase catalytic subunit alpha isoform	PIK3CA	36.6	124.28	30	30	24	27	28	22	11326000	18646000	23790000	22093000	14415000	2887500	66	69	56	62	50	12
P42338	Phosphatidylinositol 4,5-bisphosphate 3-kinase catalytic subunit beta isoform	PIK3CB	27.9	122.76	23	25	20	21	23	16	7001500	12330000	16322000	13165000	9475600	2126700	38	65	46	48	40	4
P27986	Phosphatidylinositol 3-kinase regulatory subunit alpha	PIK3R1	36.3	83597	26	25	21	21	24	22	21118000	42940000	55484000	44162000	25657000	4880500	67	72	74	76	66	20
O00459	Phosphatidylinositol 3-kinase regulatory subunit beta	PIK3R2	38.6	81544	17	20	20	20	18	10	3637800	7111800	8543600	7352400	5503400	1360200	21	38	39	34	21	6
Q92569	Phosphatidylinositol 3-kinase regulatory subunit gamma	PIK3R3	6.9	54448	1	1	1	1	1	0	0	0	0	0	0	0	0	1	2	2	0	0
K7EN45	Peptidyl-prolyl cis-trans isomerase NIMA-interacting 1	PIN1	21.1	98329	1	1	0	0	1	1	206070	0	0	0	0	0	2	1	0	0	1	2
Q9Y237	Peptidyl-prolyl cis-trans isomerase NIMA-interacting 4	PIN4	33.6	13.81	2	3	2	3	3	2	0	535170	596680	525940	441760	0	0	1	1	1	2	0
Q96BK5	PIN2/TERF1-interacting telomerase inhibitor 1	PINX1	14.9	37034	2	2	2	3	2	3	490110	415690	330660	336780	365480	512600	4	3	0	1	3	4
Q8TBX8-2	Phosphatidylinositol 5-phosphate 4-kinase type-2 gamma	PIP4K2C	11	41922	3	1	0	1	1	2	266170	0	0	0	0	235770	6	0	0	0	0	5
D6R955	Pituitary homeobox 3;Pituitary homeobox 1;Pituitary homeobox 2	PITX1;PITX2;PITX3	14.9	12445	1	1	0	0	0	1	106030	0	0	0	0	0	3	1	0	0	0	0
P14618	Pyruvate kinase isozymes M1/M2;Pyruvate kinase	PKM	72.5	57936	42	43	36	39	43	41	327780000	486720000	489700000	524360000	475620000	292620000	196	216	229	239	205	213
Q13835-2	Plakophilin-1	PKP1	7.3	80496	3	5	2	3	3	4	528010	678890	425130	398500	428180	630660	4	3	3	1	3	7
Q99959-2	Plakophilin-2	PKP2	7.6	92755	4	4	1	1	4	5	426210	396760	0	0	404270	589220	3	0	0	0	0	8
Q9Y446	Plakophilin-3	PKP3	46.5	87081	30	27	20	18	26	31	12405000	7488600	5925700	5610000	8276700	13665000	49	30	15	11	36	66
P14555	Phospholipase A2, membrane associated	PLA2G2A	29.2	16083	5	4	4	4	4	5	10298000	12784000	8916500	7399700	11223000	13551000	10	12	10	10	13	11
Q13393-2	Phospholipase D1	PLD1	6	119.69	4	4	3	4	5	4	532390	646500	739880	776390	647630	520270	5	5	1	2	5	5
Q15149-7	Plectin	PLEC	10.9	512.6	34	37	36	35	37	37	3081800	4970600	7203400	6534900	5275900	3250900	14	27	37	31	25	12
Q9HAU0-3	Pleckstrin homology domain-containing family A member 5	PLEKHA5	4.9	73909	3	3	1	2	2	3	356020	271920	0	242700	282640	621950	1	1	0	0	1	2
Q6IQ23-3	Pleckstrin homology domain-containing family A member 7	PLEKHA7	2.3	79103	1	1	0	0	0	1	119330	0	0	0	0	0	1	0	0	0	0	0
D6RA26	Pleiotropic regulator 1	PLRG1	9	23.52	0	1	1	1	1	1	0	0	0	0	0	152590	0	1	0	0	0	1
P00491	Purine nucleoside phosphorylase	PNP	14.5	32118	2	0	0	1	2	2	214530	0	0	0	0	271320	3	0	0	0	0	2
Q8WVV4	Protein POF1B	POF1B	9	68064	4	2	4	4	4	3	361540	384310	675710	485630	602480	229440	2	0	5	0	3	2
Q9BY77	Polymerase delta-interacting protein 3	POLDIP3	65.6	46089	25	25	21	21	25	24	33755000	57902000	50212000	52088000	49204000	43195000	54	64	55	54	59	65
Q9NRF9	DNA polymerase epsilon subunit 3	POLE3	10.9	16859	1	0	0	1	1	1	123140	0	0	0	0	0	1	0	0	0	0	1
C9JUA8	DNA-directed RNA polymerases I, II, and III subunit RPABC3	POLR2H	18.6	96638	1	0	0	1	0	1	0	0	0	0	0	0	0	0	0	0	0	1
O00411	DNA-directed RNA polymerase, mitochondrial;DNA-directed RNA polymerase	POLRMT	6.6	138.62	5	3	3	2	4	6	650000	495990	399390	508410	458870	668430	8	3	0	0	5	9
Q99575	Ribonucleases P/MRP protein subunit POP1	POP1	2.2	114.71	2	1	0	1	0	2	176800	0	0	0	0	257260	1	1	0	0	0	2
Q15181	Inorganic pyrophosphatase	PPA1	6.6	32.66	2	2	2	2	2	1	116820	120360	155950	151520	163500	0	2	0	0	0	0	0
P62937	Peptidyl-prolyl cis-trans isomerase A;Peptidyl-prolyl cis-trans isomerase	PPIA	49.1	18012	6	6	4	4	6	6	1912100	1107200	1131100	901200	1809700	2172300	8	3	1	3	5	12
P23284	Peptidyl-prolyl cis-trans isomerase B	PPIB	57.9	23742	13	13	8	7	11	13	23296000	7680600	3043000	6464300	15143000	24677000	37	14	3	11	19	50
C9JQD4	Peptidyl-prolyl cis-trans isomerase;Peptidyl-prolyl cis-trans isomerase H	PPIH	13.2	15.8	2	2	1	1	2	2	311170	317600	0	0	300110	294290	3	2	2	4	2	2
Q8WUA2	Peptidyl-prolyl cis-trans isomerase-like 4	PPIL4	2.8	57224	1	0	0	0	0	1	132770	0	0	0	0	0	0	0	0	0	0	2
Q8N3J5-2	Protein phosphatase 1K, mitochondrial	PPM1K	4.3	25692	0	0	1	0	0	0	0	0	0	0	0	0	0	0	0	0	0	0
E9PMD7	Serine/threonine-protein phosphatase;Serine/threonine-protein phosphatase PP1-alpha catalytic subunit	PPP1CA	14.6	28898	1	1	0	0	1	1	114820	0	0	0	0	0	3	1	0	0	0	2
P62140	Serine/threonine-protein phosphatase PP1-beta catalytic subunit;Serine/threonine-protein phosphatase	PPP1CB	10.1	37186	1	1	0	1	1	1	104860	0	0	0	0	0	5	0	0	0	0	2
F8VYE8	Serine/threonine-protein phosphatase;Serine/threonine-protein phosphatase PP1-gamma catalytic subunit	PPP1CC	15.5	34.95	1	2	1	1	1	1	451770	464730	302410	356810	424500	535390	8	9	1	0	6	10
Q8WUF5	RelA-associated inhibitor	PPP1R13L	4.3	89.09	3	2	0	0	2	3	251610	181960	0	0	194180	413340	1	0	0	0	0	6
P67775	Serine/threonine-protein phosphatase 2A catalytic subunit alpha isoform;Serine/threonine-protein phosphatase 2A catalytic subunit beta isoform	PPP2CA;PPP2CB	11.7	35594	2	2	1	1	1	2	326180	288920	0	0	0	299200	3	3	1	2	2	2
F5H3X9	Serine/threonine-protein phosphatase 2A 65 kDa regulatory subunit A alpha isoform	PPP2R1A	9.4	59203	2	1	3	3	2	2	501080	0	620140	609450	672070	515820	2	1	0	2	4	3
E9PPC8	Serine/threonine-protein phosphatase;Serine/threonine-protein phosphatase 2B catalytic subunit alpha isoform;Serine/threonine-protein phosphatase 2B catalytic subunit beta isoform	PPP3CA;PPP3CB	16.7	15365	2	1	2	2	2	1	228060	0	480060	395540	385330	0	1	0	2	3	1	0
Q06830	Peroxiredoxin-1	PRDX1	62.8	22.11	9	8	8	8	8	9	10759000	18227000	23263000	20708000	17145000	8432200	21	17	22	24	22	20
P32119	Peroxiredoxin-2	PRDX2	32.3	21892	5	5	6	6	5	6	989310	1449100	1822400	1938700	1666100	991240	6	4	9	7	8	9
E9PH29	Thioredoxin-dependent peroxide reductase, mitochondrial	PRDX3	26.9	25838	5	5	4	4	4	4	1117500	1240200	1376300	1286600	1287700	1020100	8	3	11	8	7	5
Q13162	Peroxiredoxin-4	PRDX4	29.5	30.54	5	4	2	2	4	5	1094400	577040	364380	465350	823370	942200	9	3	2	0	5	7
P30041	Peroxiredoxin-6	PRDX6	21.9	25035	4	3	1	2	3	4	699950	418220	0	420100	528190	833490	8	2	0	2	3	8
F8VPF5	5-AMP-activated protein kinase subunit gamma-1	PRKAG1	12.4	16841	1	1	1	1	1	0	78507	0	0	0	0	0	0	2	2	2	1	0
K7EKX1	Glucosidase 2 subunit beta	PRKCSH	7.9	15609	0	0	0	0	0	1	0	0	0	0	0	83057	0	0	0	0	0	1
P78527	DNA-dependent protein kinase catalytic subunit	PRKDC	18.9	469.08	57	57	48	49	55	60	12579000	12144000	16000000	15019000	12714000	10990000	87	69	68	64	83	77
E9PNR9	Protein arginine N-methyltransferase 1	PRMT1	6.9	18297	1	1	1	1	1	1	0	0	0	0	0	0	1	0	0	0	2	1
H0YJX6	Protein arginine N-methyltransferase 5;Protein arginine N-methyltransferase 5, N-terminally processed	PRMT5	8.2	32311	2	2	2	2	2	2	255310	252700	265980	228580	238060	273820	3	1	1	1	4	1
Q9UNN8	Endothelial protein C receptor	PROCR	10.9	26671	1	0	0	0	0	2	0	0	0	0	0	128160	1	0	0	0	0	2
Q9UMS4	Pre-mRNA-processing factor 19	PRPF19	30.6	55.18	9	8	5	5	7	10	1642700	2212900	2674100	2285300	2296800	1618300	7	4	6	5	7	11
E7EVD1	U4/U6 small nuclear ribonucleoprotein Prp3	PRPF3	8.8	72075	4	4	3	1	4	3	507620	312780	259920	0	285940	553480	5	0	0	0	1	2
E7EVX8	U4/U6 small nuclear ribonucleoprotein Prp31	PRPF31	20.5	54766	6	5	0	3	5	7	1074700	695600	0	432270	585550	1134700	6	1	0	0	2	8
O43172-2	U4/U6 small nuclear ribonucleoprotein Prp4	PRPF4	8.3	58.32	3	3	1	2	2	3	692190	501800	0	335390	359220	422790	4	3	0	0	0	6
O75400-2	Pre-mRNA-processing factor 40 homolog A	PRPF40A	4.3	105.93	3	3	1	2	2	3	691190	473220	0	220460	399980	790430	6	5	0	0	3	8
Q6P2Q9	Pre-mRNA-processing-splicing factor 8	PRPF8	2.3	273.6	3	4	1	2	2	4	328230	298640	0	0	0	345620	5	0	0	0	0	3
Q5JSZ5-5	Protein PRRC2B	PRRC2B	2.3	165.53	2	1	0	0	1	2	183060	0	0	0	0	212550	0	0	0	0	0	4
Q9Y520-3	Protein PRRC2C	PRRC2C	1.2	295.73	1	0	0	0	0	2	236820	0	0	0	0	323170	2	0	0	0	0	4
P24158	Myeloblastin	PRTN3	8.2	27807	2	2	0	0	1	2	336650	252240	0	0	0	465910	2	0	0	0	0	2
Q9Y617-2	Phosphoserine aminotransferase	PSAT1	3.1	35188	1	0	1	0	0	1	0	0	0	0	0	0	1	0	0	0	0	0
P25786	Proteasome subunit alpha type-1;Proteasome subunit alpha type	PSMA1	17.9	29555	4	3	2	2	3	4	538200	539750	614980	530440	575870	625070	2	0	2	1	2	3
P25787	Proteasome subunit alpha type-2	PSMA2	12	25898	1	1	0	0	1	1	0	81088	0	0	0	0	0	1	0	0	0	2
P25788-2	Proteasome subunit alpha type-3	PSMA3	12.5	27647	3	3	3	2	3	3	359630	381390	382760	391340	376590	298940	3	4	3	1	3	2
P28066	Proteasome subunit alpha type-5	PSMA5	9.5	26411	2	2	2	2	2	2	446470	412630	468700	394880	435130	488370	4	3	4	2	5	3
G3V295	Proteasome subunit alpha type;Proteasome subunit alpha type-6	PSMA6	16.3	22842	3	3	2	2	2	3	596500	1076600	858400	800570	727900	496990	3	2	2	2	1	3
O14818-2	Proteasome subunit alpha type-7	PSMA7	15.7	20193	2	3	2	2	3	3	287160	239070	462750	368820	255380	163250	0	2	2	2	3	1
P20618	Proteasome subunit beta type-1	PSMB1	24.1	26489	4	4	3	2	3	4	526330	730020	726560	723410	700870	580900	8	5	5	1	2	4
P49721	Proteasome subunit beta type-2	PSMB2	12.9	22836	2	2	1	1	2	2	515510	291650	0	0	299610	476930	1	3	1	1	3	2
J3QKR3	Proteasome subunit beta type-3	PSMB3	23.4	16161	2	2	1	1	2	2	207430	155530	0	0	181510	208080	2	3	0	2	1	3
P28070	Proteasome subunit beta type-4	PSMB4	3.8	29204	1	1	1	1	1	1	0	0	0	0	0	0	2	2	1	1	3	2
P28074	Proteasome subunit beta type-5	PSMB5	17.1	28.48	4	3	1	1	2	4	687540	533620	0	0	436510	654580	5	0	0	0	1	5
P28072	Proteasome subunit beta type-6	PSMB6	13	25357	3	2	3	3	3	3	1240200	1077300	954310	974950	1083500	1193200	6	3	2	2	5	5
E9PKD5	26S protease regulatory subunit 6A	PSMC3	8	34614	2	2	2	1	1	2	187980	260500	265010	0	0	196020	2	1	2	2	2	1
P62195-2	26S protease regulatory subunit 8	PSMC5	4	44784	0	1	1	0	1	1	0	0	0	0	0	21962	0	1	0	0	0	0
H0YJC0	26S protease regulatory subunit 10B	PSMC6	9.5	29541	2	2	2	2	2	2	154310	198230	240440	204110	367760	174470	4	2	3	2	5	2
H7C378	26S proteasome non-ATPase regulatory subunit 1	PSMD1	6.2	20317	1	0	0	0	0	1	13802	0	0	0	0	0	0	0	0	0	0	1
O00231	26S proteasome non-ATPase regulatory subunit 11	PSMD11	13.3	47463	3	4	4	4	4	3	316940	361320	440960	540490	404000	235190	2	3	0	3	4	2
O00487	26S proteasome non-ATPase regulatory subunit 14	PSMD14	4.2	34577	1	1	1	1	1	1	0	0	0	0	0	0	1	2	2	3	1	1
H7C1H2	26S proteasome non-ATPase regulatory subunit 2	PSMD2	4.4	22331	1	0	1	1	1	1	0	0	0	0	0	0	0	0	1	0	0	0
O43242	26S proteasome non-ATPase regulatory subunit 3	PSMD3	9.7	60977	4	4	3	4	4	4	400340	482500	482710	353670	366500	364150	4	3	0	0	0	6
H0YNE3	Proteasome activator complex subunit 1	PSME1	16.7	26.87	3	4	3	4	4	2	569020	540860	883780	909130	850720	434550	0	4	3	5	8	0
H0YM70	Proteasome activator complex subunit 2	PSME2	10.1	26011	1	2	1	1	1	2	0	301060	0	0	0	342020	2	0	1	1	0	2
P26599	Polypyrimidine tract-binding protein 1	PTBP1	22	57221	8	7	6	7	8	8	1666800	1494900	1177200	1546800	1679200	1922100	14	5	2	5	7	15
P56134-4	ATP synthase subunit f, mitochondrial	PTCD1;ATP5J2;ATP5J2-PTCD1	49	57407	2	2	2	2	2	2	1866300	994330	870330	763420	1104600	2090600	5	5	5	5	4	8
Q96EY7	Pentatricopeptide repeat domain-containing protein 3, mitochondrial	PTCD3	4.8	78549	3	2	2	2	3	2	251910	291440	317410	240810	287990	283230	3	0	1	0	2	1
B4DE85	Phosphatidylserine synthase 1	PTDSS1	4.3	34579	1	1	1	0	0	1	72582	0	0	0	0	0	1	0	0	0	0	1
Q9H7Z7	Prostaglandin E synthase 2;Prostaglandin E synthase 2 truncated form	PTGES2	18.3	41943	4	4	1	0	3	4	567280	337260	0	0	385000	510850	3	2	0	0	1	7
B4DDC6	Prostaglandin E synthase 3	PTGES3	8.1	14573	1	0	0	0	1	1	111010	0	0	0	0	0	0	0	0	0	0	1
Q13882	Protein-tyrosine kinase 6	PTK6	19.5	51834	4	7	7	6	7	2	545480	2450600	1917000	1801300	1483200	583760	0	8	11	11	11	0
Q9P035	Very-long-chain (3R)-3-hydroxyacyl-[acyl-carrier protein] dehydratase 3	PTPLAD1	19.6	43159	4	5	2	2	4	5	817140	718020	667030	635390	556150	663450	7	7	2	1	4	7
Q8WUK0-2	Phosphatidylglycerophosphatase and protein-tyrosine phosphatase 1	PTPMT1	19.7	15689	2	1	1	1	1	2	421600	0	0	0	0	389040	5	3	4	3	3	2
B4DST5	Tyrosine-protein phosphatase non-receptor type 23	PTPN23	0.5	164.56	0	0	0	0	1	0	0	0	0	0	82942	0	0	0	0	0	1	0
Q86Y79	Probable peptidyl-tRNA hydrolase	PTRH1	16.4	22936	2	1	0	0	1	1	305310	0	0	0	0	383900	3	0	0	0	0	2
Q9UHX1-4	Poly(U)-binding-splicing factor PUF60	PUF60	35.3	54024	14	14	10	10	14	14	6420500	4309800	3185300	3317000	5027000	9874100	30	15	8	5	16	27
H0YDC5	Pumilio homolog 1	PUM1	4.6	24786	1	0	0	0	0	0	94314	0	0	0	0	0	1	0	0	0	0	0
B4DWJ2	Glutamine--tRNA ligase	QARS	8.4	86578	6	4	4	3	5	4	329330	471840	700210	794690	546030	421320	6	2	2	1	6	3
P62491-2	Ras-related protein Rab-11A;Ras-related protein Rab-11B	RAB11A;RAB11B	29	17659	4	3	2	2	3	4	431840	575980	658170	708440	697710	509890	6	0	2	2	6	1
E7EX40	Rab11 family-interacting protein 1	RAB11FIP1	4.2	54832	2	0	1	0	1	2	232300	0	0	0	0	252500	2	0	0	0	0	0
E7END7	Ras-related protein Rab-1B;Ras-related protein Rab-1A;Putative Ras-related protein Rab-1C	RAB1A;RAB1B;RAB1C	20.2	19018	1	2	2	1	2	2	0	395650	382040	0	429600	0	0	2	1	0	1	0
B4DJA5	Ras-related protein Rab-5A	RAB5A	16.4	22178	1	0	0	0	0	1	70838	0	0	0	0	0	1	0	0	0	0	0
P51148	Ras-related protein Rab-5C;Ras-related protein Rab-5B	RAB5C;RAB5B	21.8	23482	2	2	2	2	2	2	674740	615740	791820	550930	864690	745960	4	7	5	5	6	7
P20340-2	Ras-related protein Rab-6A;Ras-related protein Rab-6B	RAB6A;RAB6B	23.1	23548	4	3	3	4	4	3	681220	636050	659500	553740	743710	596140	4	3	2	2	4	5
P51149	Ras-related protein Rab-7a	RAB7A	22.7	23489	2	3	2	3	3	3	0	473960	708660	551490	531030	417970	0	1	4	2	1	3
P61006	Ras-related protein Rab-8A	RAB8A	19.3	23668	3	2	0	0	2	3	822520	629420	0	0	587450	788250	5	3	2	2	2	7
G3V154	Rab-like protein 6	RABL6	13.8	51326	5	3	0	1	2	4	352800	213650	0	0	322420	406860	6	0	0	0	0	5
P63000	Ras-related C3 botulinum toxin substrate 1	RAC1	7.3	21.45	1	1	1	1	1	1	0	0	0	0	0	0	0	0	0	0	0	1
P54727-2	UV excision repair protein RAD23 homolog B	RAD23B	8.3	35004	2	0	1	0	2	2	278410	0	0	0	142590	270710	7	0	0	0	0	4
Q06609-2	DNA repair protein RAD51 homolog 1	RAD51	6.6	26351	1	1	1	1	1	1	0	0	0	0	0	0	0	2	2	1	0	0
P78406	mRNA export factor	RAE1	12	40968	4	3	2	3	4	4	707100	535150	481290	601080	643900	673910	6	1	0	0	3	8
P11233	Ras-related protein Ral-A;Ras-related protein Ral-B	RALA;RALB	20.4	23567	3	3	3	2	4	3	1149700	709420	384280	486270	747080	908670	3	3	0	0	5	2
P62826	GTP-binding nuclear protein Ran	RAN	33.3	24423	2	4	2	2	5	3	562310	494300	0	375940	591460	512830	2	1	0	0	6	2
H0Y4Q3	Ran GTPase-activating protein 1	RANGAP1	4.7	26797	1	1	1	1	1	0	0	0	0	0	0	0	1	2	3	3	2	0
P54136	Arginine--tRNA ligase, cytoplasmic	RARS	31.5	75378	14	15	12	13	15	13	1839200	2560300	3692800	2890100	2602300	1693900	5	17	11	8	19	4
E9PAU2	Ribonucleoprotein PTB-binding 1	RAVER1	34.8	79578	15	11	3	5	11	15	5653800	1452000	426990	819980	1697600	5869500	28	9	0	1	10	28
Q09028-4	Histone-binding protein RBBP4	RBBP4	17.9	43481	3	2	1	1	2	3	708310	594530	789010	700600	691930	650900	2	3	2	1	3	4
E9PC52	Histone-binding protein RBBP7	RBBP7	10.1	46938	1	1	1	1	1	1	281070	0	0	0	0	334990	2	0	0	0	0	2
Q96PK6	RNA-binding protein 14	RBM14	33.3	69491	18	16	13	14	16	19	7187600	5906000	5563700	4706400	5490300	7996100	29	21	22	21	21	40
P98179	Putative RNA-binding protein 3	RBM3	35	17.17	4	4	2	3	4	4	880570	1082200	833300	887300	884120	976640	3	2	1	3	4	6
A0AV96-2	RNA-binding protein 47	RBM47	26.1	56919	8	5	3	3	6	8	1307400	810980	672310	539820	942220	1238900	18	4	0	2	6	10
P38159	RNA-binding motif protein, X chromosome;RNA-binding motif protein, X chromosome, N-terminally processed;RNA binding motif protein, X-linked-like-1	RBMX;RBMXL1	39.6	42331	15	14	14	14	14	15	7773200	9209000	6560300	5893200	7205000	8381200	27	25	16	16	14	32
Q9Y388	RNA-binding motif protein, X-linked 2	RBMX2	4	37335	1	0	0	0	0	1	65442	0	0	0	0	0	0	0	0	0	0	1
Q9P258	Protein RCC2	RCC2	20.1	56084	8	7	3	3	5	9	2328500	1459700	1170000	1220000	1428900	3091100	11	5	3	6	6	16
B7Z1M1	Reticulocalbin-1	RCN1	8.9	33026	1	2	2	2	2	1	0	466600	529120	482130	419000	0	1	2	0	1	2	1
K7EN55	Retinol dehydrogenase 13	RDH13	13.2	22528	2	0	0	1	1	2	364750	0	0	0	0	294760	1	0	0	0	0	1
Q5T092	Protein RER1	RER1	25.3	18388	3	3	2	2	2	3	1535500	1063300	733490	874620	1330300	1425600	7	3	2	4	8	10
P35251-2	Replication factor C subunit 1	RFC1	6.4	128.18	6	5	0	1	5	6	812600	442870	0	0	431500	1142000	13	3	0	0	0	9
P35250-2	Replication factor C subunit 2	RFC2	17.5	35243	4	4	2	2	2	4	542480	456710	412260	407640	464450	522250	7	0	0	0	0	3
P40938-2	Replication factor C subunit 3	RFC3	19.7	34756	5	4	4	4	4	5	835440	703400	563450	583940	712250	795920	6	4	2	2	8	4
P35249	Replication factor C subunit 4	RFC4	20.1	39681	5	6	6	6	6	5	694440	556160	659420	644820	844770	830260	2	2	2	1	8	5
P40937-2	Replication factor C subunit 5	RFC5	18.2	36104	4	2	1	1	2	3	524350	375450	0	0	417290	360120	6	0	0	0	2	2
Q9BRS2	Serine/threonine-protein kinase RIO1	RIOK1	2.1	65582	1	0	0	0	0	1	62598	0	0	0	0	0	0	0	0	0	0	1
Q99496	E3 ubiquitin-protein ligase RING2;E3 ubiquitin-protein ligase RING1	RNF2;RING1	4.2	37655	1	1	1	1	0	1	120130	0	0	0	0	0	3	2	1	0	0	0
K7EP06	mRNA cap guanine-N7 methyltransferase	RNMT	9.7	34839	2	2	0	0	1	2	192830	0	0	0	0	262060	1	0	0	0	0	1
P27694	Replication protein A 70 kDa DNA-binding subunit	RPA1	9.7	68137	2	5	3	4	5	1	257960	841260	567250	596730	1030900	0	0	7	2	2	8	0
B5MC59	Replication protein A 14 kDa subunit	RPA3	20.7	91703	1	1	1	1	1	1	115190	0	0	0	0	0	4	3	1	0	2	1
H7C123	60S ribosomal protein L10;60S ribosomal protein L10-like	RPL10;RPL10L	22	10028	2	1	1	1	1	2	710210	0	0	0	0	889620	3	0	0	0	0	5
P62906	60S ribosomal protein L10a	RPL10A	27.6	24831	6	4	6	6	5	6	2381300	3466900	2895800	2966300	2748100	2125800	9	7	3	10	9	12
P62913	60S ribosomal protein L11	RPL11	38.2	20252	8	8	5	5	6	8	13916000	15018000	9578400	11443000	13748000	14966000	15	8	6	6	11	12
P30050	60S ribosomal protein L12	RPL12	33.9	17818	4	4	4	4	4	3	2481300	4636100	6526300	6194000	4622500	2781100	12	14	18	15	16	7
P26373-2	60S ribosomal protein L13	RPL13	7.9	18845	1	1	0	0	0	1	0	0	0	0	0	0	1	0	0	0	0	2
Q6NVV1	Putative 60S ribosomal protein L13a-like MGC87657;60S ribosomal protein L13a	RPL13A	10.8	12134	1	1	1	1	1	1	170030	0	0	0	0	0	2	2	2	3	2	3
E7EPB3	60S ribosomal protein L14	RPL14	9.7	14558	1	1	0	1	1	1	59712	0	0	0	0	0	0	0	0	0	0	3
J3QQT2	60S ribosomal protein L17	RPL17	52.6	19786	10	9	6	5	7	10	13574000	6624200	2057300	2696200	2616000	18143000	34	23	3	8	11	46
K7ELC4	60S ribosomal protein L22	RPL22	44.3	90984	5	4	3	4	4	5	10639000	10136000	8470100	8251800	8371800	12751000	10	8	7	8	5	9
P62829	60S ribosomal protein L23	RPL23	46.4	14865	6	7	6	5	6	7	9614500	5812800	1581900	1985400	1786900	16043000	9	8	3	4	6	17
P62750	60S ribosomal protein L23a	RPL23A	51.9	17695	14	15	9	13	12	15	24388000	26225000	13825000	14230000	13194000	33297000	34	27	14	23	23	42
C9JXB8	60S ribosomal protein L24	RPL24	24.8	14369	3	3	2	2	2	2	432790	333850	396150	348730	0	828620	1	4	2	0	2	2
P61254	60S ribosomal protein L26	RPL26;KRBA2	17.9	17258	2	3	0	0	0	3	286050	355050	0	0	0	477300	4	0	0	0	0	5
K7EQQ9	60S ribosomal protein L27	RPL27	25	97405	2	2	1	1	2	2	857970	699050	0	0	483760	981530	5	5	1	0	0	7
E9PLL6	60S ribosomal protein L27a	RPL27A	42.6	12201	2	3	2	1	1	4	2917700	1871800	1189300	0	0	4179100	3	4	2	2	2	6
E5RI99	60S ribosomal protein L30	RPL30	45.6	12656	6	6	6	6	6	6	1658500	3389400	3652200	3247700	2898100	1884400	8	11	9	13	13	7
Q969Q0	60S ribosomal protein L36a-like;60S ribosomal protein L36a	RPL36AL;RPL36A	16	12469	1	0	0	1	0	2	0	0	0	0	0	382020	0	0	0	0	0	2
C9J4Z3	60S ribosomal protein L37a	RPL37A	26.5	7624	1	1	0	0	0	1	131860	0	0	0	0	0	2	0	0	0	0	2
P63173	60S ribosomal protein L38	RPL38	52.9	82178	7	6	7	7	7	7	26382000	25290000	30129000	32150000	25972000	24387000	28	30	35	39	27	28
Q59GN2	Putative 60S ribosomal protein L39-like 5;60S ribosomal protein L39	RPL39P5;RPL39	19.6	63225	1	1	0	0	0	1	769380	809590	0	0	0	1001000	2	0	0	0	0	4
P18124	60S ribosomal protein L7	RPL7	38.3	29225	9	10	9	9	9	9	2833100	5033300	6205400	5722900	4705700	2995300	10	19	17	17	14	14
B7Z652	60S ribosomal protein L7-like 1	RPL7L1	6.5	18055	1	1	1	1	1	1	107100	0	0	0	0	0	1	0	0	0	0	2
D6RAN4	60S ribosomal protein L9	RPL9	40.7	20874	6	6	2	4	5	7	2940100	1518800	846210	820680	1117400	4885200	14	9	1	2	5	15
P05388	60S acidic ribosomal protein P0;60S acidic ribosomal protein P0-like	RPLP0;RPLP0P6	48.9	34273	11	10	10	11	11	11	5472500	6707100	8838700	8349000	7424000	3907400	16	22	18	20	25	14
P05386	60S acidic ribosomal protein P1	RPLP1	14	11514	1	1	1	1	1	1	0	0	0	0	0	0	2	3	4	4	4	3
P05387	60S acidic ribosomal protein P2	RPLP2	33.9	11665	3	3	3	3	3	3	1162200	2112900	2901700	3265800	2416100	1000900	4	4	6	9	4	2
P04843	Dolichyl-diphosphooligosaccharide--protein glycosyltransferase subunit 1	RPN1	19.8	68569	6	6	5	6	7	7	893400	910770	1494600	1205300	1045300	872630	2	4	2	2	6	4
P04844-2	Dolichyl-diphosphooligosaccharide--protein glycosyltransferase subunit 2	RPN2	20.8	67723	7	6	5	5	5	6	1656500	1386100	1231500	1218400	1182000	1726700	7	11	5	5	9	12
P46783	40S ribosomal protein S10;Putative 40S ribosomal protein S10-like	RPS10;RPS10P5	33.3	18898	6	5	4	5	5	6	4052200	3390200	2615400	2520000	3131100	4638700	15	13	10	10	21	16
P62280	40S ribosomal protein S11	RPS11	57.6	18431	11	10	8	9	9	11	13410000	8610600	4196000	4828900	4108400	19927000	22	15	7	7	9	26
P25398	40S ribosomal protein S12	RPS12	13.6	14515	2	2	2	1	2	1	430650	568730	656760	0	1098400	0	2	3	2	3	3	2
P62277	40S ribosomal protein S13	RPS13	45	17222	7	7	6	6	5	7	21304000	15717000	10650000	12713000	12556000	28214000	24	18	15	18	18	21
P62263	40S ribosomal protein S14	RPS14	40.4	16273	8	8	4	6	6	8	9898200	8035700	4405200	4521400	5003500	14222000	21	15	11	10	12	28
K7EJ78	40S ribosomal protein S15	RPS15	24.8	14628	3	2	2	2	2	2	611200	842280	459720	485280	510650	660810	3	3	2	3	2	2
P62244	40S ribosomal protein S15a	RPS15A	59.2	14839	7	6	6	6	6	7	11088000	8564800	7111200	7927800	9207300	11265000	13	9	11	10	13	20
M0R210	40S ribosomal protein S16	RPS16	38	14419	5	5	5	5	5	5	1798600	2483400	1653600	1754800	1577800	2210900	8	9	6	7	7	9
P0CW22	40S ribosomal protein S17-like;40S ribosomal protein S17	RPS17L;RPS17	40	15.55	5	5	4	4	4	5	2345900	2844300	2070400	2116800	1870200	3460900	16	12	9	10	14	10
P62269	40S ribosomal protein S18	RPS18	39.5	17718	6	5	0	0	4	6	1190100	844000	0	0	499510	1817900	6	7	0	0	2	13
P39019	40S ribosomal protein S19	RPS19	49.7	16.06	9	8	6	7	8	9	2872200	3578100	4104400	3794600	3936100	2723300	12	15	8	11	15	16
P60866	40S ribosomal protein S20	RPS20	29.4	13373	4	4	4	4	4	4	6010700	8580600	9409000	11075000	8623300	6085800	12	14	14	10	12	11
Q8WVC2	40S ribosomal protein S21	RPS21	34.6	8.85	2	2	2	2	2	1	593330	845060	621940	756560	1075600	0	3	5	3	3	5	1
P62266	40S ribosomal protein S23	RPS23	23.8	15807	4	3	2	2	1	4	2966800	1323400	707280	713600	0	5621900	5	2	1	1	1	6
P62847-2	40S ribosomal protein S24	RPS24	9.2	15069	1	1	0	0	1	1	98411	0	0	0	0	0	4	2	0	0	0	4
P62851	40S ribosomal protein S25	RPS25	24	13742	3	3	3	3	3	3	1547600	1476400	1029900	980060	803180	2072400	5	9	5	9	7	8
P62854	40S ribosomal protein S26;Putative 40S ribosomal protein S26-like 1	RPS26;RPS26P11	20.9	13015	2	2	1	2	1	2	408320	336770	0	244010	0	1075500	1	1	0	0	0	4
P42677	40S ribosomal protein S27	RPS27	40.5	9461	3	3	3	3	3	3	4952800	4398000	2650000	2581300	3165200	5482700	12	11	9	12	9	12
P62979	Ubiquitin-40S ribosomal protein S27a;Ubiquitin;40S ribosomal protein S27a;Ubiquitin-60S ribosomal protein L40;Ubiquitin;60S ribosomal protein L40;Polyubiquitin-B;Ubiquitin;Polyubiquitin-C;Ubiquitin	RPS27A;UBB;UBC;UBA52;UBBP4	27.6	17965	4	3	3	3	4	4	3312400	4296300	4237700	3928400	3949700	3176400	5	6	7	6	4	9
Q71UM5	40S ribosomal protein S27-like;40S ribosomal protein S27	RPS27L	40.5	94771	2	2	0	0	1	2	597180	522910	0	0	0	690610	3	3	0	0	2	2
P62857	40S ribosomal protein S28	RPS28	13	78409	0	1	0	0	1	0	0	0	0	0	0	0	0	0	0	0	1	0
P62273	40S ribosomal protein S29	RPS29	33.9	66767	2	2	2	2	2	2	2018700	1950100	1367800	1891000	2020000	2179800	8	6	4	5	8	9
P23396	40S ribosomal protein S3	RPS3	62.1	26688	14	15	12	12	13	15	12528000	13590000	12766000	11342000	12512000	13297000	36	20	23	24	29	39
P61247	40S ribosomal protein S3a	RPS3A	52.3	29945	13	10	6	9	10	12	13933000	11247000	2657300	2299700	3304500	18926000	30	17	3	7	11	39
P62701	40S ribosomal protein S4, X isoform	RPS4X	61.6	29597	20	18	12	15	15	20	53734000	26405000	12910000	14727000	12467000	80611000	68	41	21	21	26	80
M0R0F0	40S ribosomal protein S5;40S ribosomal protein S5, N-terminally processed	RPS5	21.5	22391	4	5	5	5	4	4	1651000	2873300	2874900	2709600	2101200	1567500	2	4	2	4	5	4
P62081	40S ribosomal protein S7	RPS7	59.8	22127	11	9	6	8	8	11	23296000	19094000	10681000	11828000	14028000	27247000	37	12	11	13	19	50
Q5JR95	40S ribosomal protein S8	RPS8	13.8	21879	2	1	1	1	0	2	243240	0	0	0	0	426070	3	0	1	1	0	2
P46781	40S ribosomal protein S9	RPS9	5.2	22591	1	0	0	0	0	1	73079	0	0	0	0	0	0	0	0	0	0	1
C9J9K3	40S ribosomal protein SA	RPSA;RPSAP58	58.7	29505	10	10	10	9	10	10	5488700	8431800	10163000	9185000	9021800	5968000	21	24	30	21	26	19
Q9P2E9-2	Ribosome-binding protein 1	RRBP1	24.2	152.19	21	24	24	25	22	23	3816300	7414100	9814400	8194100	6308300	4331600	22	30	42	28	34	22
Q9Y3B9	RRP15-like protein	RRP15	3.9	31484	1	1	0	0	1	1	77840	0	0	0	0	0	0	1	0	0	0	0
Q14684	Ribosomal RNA processing protein 1 homolog B	RRP1B	15.4	84427	8	5	1	1	2	8	1031100	480500	0	0	320380	1921700	8	1	0	0	0	15
Q9BST9-3	Rhotekin	RTKN	1.9	56665	1	0	0	0	1	1	69061	0	0	0	0	0	0	0	0	0	0	1
F8W914	Reticulon-4	RTN4	3.8	37144	1	0	1	0	1	1	188950	0	0	0	0	0	2	0	1	0	2	3
Q9Y265	RuvB-like 1	RUVBL1	22.1	50227	8	8	7	8	8	8	1583100	1968600	2603300	2255300	2031000	1497800	6	15	16	9	12	9
Q9Y230	RuvB-like 2	RUVBL2	40.6	51156	15	14	13	12	15	14	2636200	3127400	3754900	3558300	3186900	2509800	19	23	14	12	29	15
P60903	Protein S100-A10	S100A10	27.8	11203	2	2	1	1	2	2	1141800	397540	0	0	480040	955250	8	0	0	0	0	5
P31949	Protein S100-A11	S100A11	17.1	11.74	1	2	0	1	2	1	0	239490	0	0	279660	0	0	0	0	2	2	1
P26447	Protein S100-A4	S100A4	8.9	11728	1	1	0	0	1	1	0	0	0	0	0	0	0	0	0	0	0	0
R4GN98	Protein S100-A6	S100A6	9.4	9681	1	1	1	1	1	1	0	0	0	0	0	0	2	2	2	1	1	1
P05109	Protein S100-A8;Protein S100-A8, N-terminally processed	S100A8	31.2	10834	0	3	1	1	3	1	0	484280	0	0	833470	0	0	2	0	2	5	0
P06702	Protein S100-A9	S100A9	24.6	13242	0	2	1	2	2	1	0	487570	232550	633620	1305000	0	0	6	0	3	10	0
O43290	U4/U6.U5 tri-snRNP-associated protein 1	SART1	9.4	90254	6	4	0	0	5	6	563860	510910	0	0	490900	552590	3	0	0	0	0	7
Q8NBX0	Saccharopine dehydrogenase-like oxidoreductase	SCCPDH	11.7	47151	4	3	0	0	3	4	650940	387410	0	0	321560	632650	5	0	0	0	0	3
P13521	Secretogranin-2;Secretoneurin	SCG2	1.8	70.94	0	1	1	0	0	0	0	0	955700	0	0	0	0	1	1	0	0	0
Q01118	Sodium channel protein type 7 subunit alpha	SCN7A	0.7	193.49	1	1	0	0	0	1	143890	0	0	0	0	0	0	1	0	0	0	0
J3QL56	Protein SCO1 homolog, mitochondrial	SCO1	13.3	30178	1	1	0	0	0	2	549830	454380	0	0	0	612400	2	0	0	0	0	6
C9JBU1	Protein SCO2 homolog, mitochondrial	SCO2	13.2	15086	1	0	0	0	0	1	86120	0	0	0	0	0	1	0	0	0	0	1
E7EW05	Protein SDA1 homolog	SDAD1	8.9	75.44	4	1	1	1	1	4	547130	0	0	0	0	722460	2	0	0	0	0	8
P18827	Syndecan-1	SDC1	10.6	32461	1	2	3	2	2	1	0	521560	790160	669780	486580	0	1	1	4	3	3	0
Q9HCN8	Stromal cell-derived factor 2-like protein 1	SDF2L1	9	23598	1	1	1	1	1	1	186830	0	0	0	0	0	5	0	0	0	0	1
D6RFM5	Succinate dehydrogenase [ubiquinone] flavoprotein subunit, mitochondrial	SDHA	11	63566	5	5	4	5	4	5	647500	989050	1726100	1348000	722190	545670	1	2	3	4	3	1
E7ERC8	Protein SEC13 homolog	SEC13	12.8	96308	1	1	1	1	1	1	0	0	0	0	0	0	0	2	1	1	0	0
O15027-2	Protein transport protein Sec16A	SEC16A	2.6	228.87	4	3	1	1	2	3	223070	344700	0	0	0	265430	3	1	0	0	0	1
O75396	Vesicle-trafficking protein SEC22b	SEC22B	16.7	24593	3	3	1	0	3	3	456360	283420	0	0	308940	326950	6	2	0	0	0	0
Q15437	Protein transport protein Sec23B	SEC23B	3.3	86478	1	1	0	1	2	1	0	0	0	0	204940	0	1	0	0	1	0	0
P61619	Protein transport protein Sec61 subunit alpha isoform 1	SEC61A1	12.4	52264	5	5	4	5	3	4	2096200	1955600	2326200	1788700	1601600	1438500	9	8	6	9	6	7
P60468	Protein transport protein Sec61 subunit beta	SEC61B	41.7	99743	4	4	3	3	4	4	3255800	2271400	1423900	1497200	2093400	2679200	11	6	6	4	8	10
P60059	Protein transport protein Sec61 subunit gamma	SEC61G	19.1	77412	1	1	1	1	1	1	0	0	0	0	0	0	2	2	2	3	3	4
Q9UGP8	Translocation protein SEC63 homolog	SEC63	2	87996	1	0	0	1	1	1	79251	0	0	0	0	0	3	0	0	0	0	0
G3V1Q4	Septin-7;Septin-14	SEPT7;DKFZp586I031;SEPT14	4.7	44842	2	2	1	2	0	2	165710	0	0	0	0	0	2	0	1	0	0	1
Q9UHD8-7	Septin-9	SEPT9	12	63502	6	4	2	2	3	4	558080	422680	508800	505660	508260	566120	5	1	1	1	0	2
Q8NC51	Plasminogen activator inhibitor 1 RNA-binding protein	SERBP1	36	44965	11	10	9	9	10	10	5478700	11428000	9314100	8763500	8261600	6656300	8	10	16	13	17	11
P30740	Leukocyte elastase inhibitor	SERPINB1	20.6	42741	6	5	2	3	3	6	472980	463330	492040	587940	625580	337110	7	4	2	3	3	6
Q01105-3	Protein SET	SET	4.2	30992	0	1	1	1	1	0	0	0	0	0	0	0	0	0	0	0	0	0
Q15637-4	Splicing factor 1	SF1	20.3	59711	7	5	2	3	5	8	1006400	725690	0	0	777980	1274400	4	1	0	0	3	4
O75533	Splicing factor 3B subunit 1	SF3B1	7.4	145.83	7	6	7	6	8	8	919530	1242300	1834900	1462700	1234500	760700	7	10	11	8	7	5
Q13435	Splicing factor 3B subunit 2	SF3B2	4.2	100.23	3	3	2	1	2	3	353270	283160	326580	0	368190	364100	4	0	0	0	0	2
Q15393	Splicing factor 3B subunit 3	SF3B3	8.6	135.58	8	8	8	7	8	7	1047700	1103500	1229200	1192700	1260900	987600	11	8	7	5	5	5
P31947-2	14-3-3 protein sigma	SFN	12	24336	1	1	1	1	1	1	0	0	0	0	0	0	3	0	0	0	2	2
P23246	Splicing factor, proline- and glutamine-rich	SFPQ	18	76149	8	7	5	6	7	9	2552600	2781000	2527200	1959500	2769800	4859300	17	13	5	6	12	26
O95470	Sphingosine-1-phosphate lyase 1	SGPL1	16	63523	6	5	1	2	4	6	1473300	948520	0	871270	894650	1298500	13	3	1	0	4	14
G3V2Y4	Serine hydroxymethyltransferase;Serine hydroxymethyltransferase, mitochondrial	SHMT2	13.7	25676	2	1	0	0	0	2	264350	0	0	0	0	377380	2	0	0	0	0	1
Q9NRC8	NAD-dependent protein deacetylase sirtuin-7	SIRT7	7.2	44898	2	1	0	0	0	2	99171	0	0	0	0	146370	0	0	0	0	0	3
F5H7E2	Superkiller viralicidic activity 2-like 2	SKIV2L2	11.2	106.81	7	7	5	5	7	8	808040	798180	745730	571120	676110	820750	10	7	2	1	6	10
M0QXM4	Neutral amino acid transporter B(0)	SLC1A5	12.3	39443	2	3	2	2	2	3	308100	202780	239660	307040	317490	191160	2	2	0	0	2	2
P53007	Tricarboxylate transport protein, mitochondrial	SLC25A1	13.8	34012	4	3	2	2	0	4	484120	301140	412500	308430	0	470050	5	2	0	1	0	5
Q02978-2	Mitochondrial 2-oxoglutarate/malate carrier protein	SLC25A11	6.1	28494	1	1	1	1	1	1	162130	0	0	0	0	0	4	0	2	2	3	3
F5GX33	Calcium-binding mitochondrial carrier protein Aralar2	SLC25A13	2.3	62244	1	1	0	0	1	1	102750	0	0	0	0	0	2	0	0	0	0	0
B0QYW5	Peroxisomal membrane protein PMP34	SLC25A17	6.2	25721	1	1	0	0	0	1	48685	0	0	0	0	0	2	0	0	0	0	0
F8VVM2	Phosphate carrier protein, mitochondrial	SLC25A3	26.2	36161	7	8	7	7	8	7	4333300	3408100	3753800	3451500	3583000	3923700	13	11	9	9	10	11
P05141	ADP/ATP translocase 2	SLC25A5	30.5	32852	3	3	3	3	3	3	16931000	16461000	15411000	17433000	15028000	15843000	23	23	25	22	21	24
P12236	ADP/ATP translocase 3;ADP/ATP translocase 1	SLC25A6;SLC25A4	30.2	32866	1	1	2	1	1	1	0	0	638470	0	0	0	2	2	7	4	2	1
Q96G53	Long-chain fatty acid transport protein 4	SLC27A4	8	26	1	1	0	0	0	1	87198	0	0	0	0	0	2	0	0	0	0	1
P08195-2	4F2 cell-surface antigen heavy chain	SLC3A2	12.7	57944	5	3	3	3	3	4	759930	486910	768860	753300	661040	735000	9	4	8	3	5	5
B4DYV3	Multidrug and toxin extrusion protein 1	SLC47A1	4.1	26452	0	0	0	0	0	1	0	0	0	0	0	695240	0	0	0	0	0	1
Q01650	Large neutral amino acids transporter small subunit 1	SLC7A5	6.7	55.01	2	2	1	2	2	2	0	222980	0	0	0	0	0	1	0	0	0	0
H0YJ40	SRA stem-loop-interacting RNA-binding protein, mitochondrial	SLIRP	61.5	10738	5	5	1	2	4	5	2837300	815660	0	354950	739030	2428000	13	3	0	0	3	12
Q9NWH9	SAFB-like transcription modulator	SLTM	4.1	117.15	3	0	0	0	0	4	320560	0	0	0	0	499290	0	0	0	0	0	9
O95391	Pre-mRNA-splicing factor SLU7	SLU7	2	68386	0	0	0	0	0	1	0	0	0	0	0	81282	0	0	0	0	0	1
P51532-5	Transcription activator BRG1;Probable global transcription activator SNF2L2	SMARCA4;SMARCA2	4.4	181.26	6	1	0	1	1	6	512860	0	0	0	0	610810	2	0	0	0	0	5
O60264	SWI/SNF-related matrix-associated actin-dependent regulator of chromatin subfamily A member 5;Probable global transcription activator SNF2L1	SMARCA5;SMARCA1	1.8	121.9	1	0	0	0	0	2	50429	0	0	0	0	0	0	0	0	0	0	2
C9JTA6	SWI/SNF-related matrix-associated actin-dependent regulator of chromatin subfamily B member 1	SMARCB1	5.7	25917	1	1	1	1	1	1	0	0	0	0	0	0	1	2	0	2	3	1
Q92922	SWI/SNF complex subunit SMARCC1	SMARCC1	3.1	122.87	1	1	0	1	1	1	113650	0	0	0	0	0	1	0	0	0	1	0
Q8TAQ2-2	SWI/SNF complex subunit SMARCC2	SMARCC2	4.9	124.84	2	2	2	2	2	2	679100	674020	662740	726580	576180	611070	5	5	5	4	4	4
H7C048	SWI/SNF-related matrix-associated actin-dependent regulator of chromatin subfamily E member 1	SMARCE1	8.3	18257	0	1	0	0	0	0	0	238080	0	0	0	0	0	1	0	0	0	0
Q8N5G0-2	Small integral membrane protein 20	SMIM20	20.9	77019	1	1	1	1	1	1	0	0	0	0	0	0	4	2	0	0	2	2
Q7KZF4	Staphylococcal nuclease domain-containing protein 1	SND1	9.3	102	6	2	0	1	3	7	769130	295000	0	0	425080	827710	7	0	0	0	2	11
O75643	U5 small nuclear ribonucleoprotein 200 kDa helicase	SNRNP200	1.1	244.5	2	1	0	1	1	2	280780	0	0	0	0	146900	4	0	0	0	0	1
P09012	U1 small nuclear ribonucleoprotein A	SNRPA	8.9	31279	1	1	1	1	1	1	161450	0	0	0	0	0	2	1	0	0	0	2
H0YLR3	U2 small nuclear ribonucleoprotein A	SNRPA1	15.7	94775	0	1	0	0	0	1	0	0	0	0	0	142390	0	0	0	0	0	1
P08579	U2 small nuclear ribonucleoprotein B	SNRPB2	28	25486	4	4	3	3	4	4	1756600	2016200	1280100	1442600	1612900	2033800	12	4	3	2	4	6
P62314	Small nuclear ribonucleoprotein Sm D1	SNRPD1	37.8	13281	4	4	1	0	3	4	948210	635390	0	0	549530	1042400	6	1	0	0	1	8
P62316	Small nuclear ribonucleoprotein Sm D2	SNRPD2	31.4	13527	2	1	1	0	1	2	191860	0	0	0	0	0	1	0	0	0	0	2
B4DJP7	Small nuclear ribonucleoprotein Sm D3	SNRPD3	15.8	13291	2	2	2	2	2	2	1633900	1386200	1132200	1273100	1512200	1605600	5	5	3	2	6	6
P62304	Small nuclear ribonucleoprotein E	SNRPE	25	10803	2	2	1	2	2	2	1299100	590940	0	535910	790640	1170200	3	3	3	4	3	5
Q49AN9	Small nuclear ribonucleoprotein G;Small nuclear ribonucleoprotein G-like protein	SNRPG	31.2	71013	3	3	2	2	3	2	495320	417280	392500	370980	649640	464930	5	2	0	0	6	4
J3QLE5	Small nuclear ribonucleoprotein-associated protein N;Small nuclear ribonucleoprotein-associated proteins B and B;Small nuclear ribonucleoprotein-associated protein	SNRPN;SNRPB	18.3	17546	2	3	2	2	2	2	338290	392100	390380	385190	365910	287690	2	2	0	0	2	3
G3V4X8	SNW domain-containing protein 1	SNW1	9.9	43331	2	3	2	2	2	2	521750	465090	274760	263110	309810	630250	2	5	1	0	1	3
B7Z3A6	Sorbitol dehydrogenase	SORD	37	10811	2	2	1	1	1	2	246020	0	0	0	0	250870	3	0	0	0	0	2
J3KQH2	Spermatogenesis-associated protein 13	SPATA13	3.3	141.43	3	0	0	0	0	3	265530	0	0	0	0	351680	0	0	0	0	0	5
Q86XZ4	Spermatogenesis-associated serine-rich protein 2	SPATS2	2.2	59544	1	1	0	0	0	1	66534	0	0	0	0	0	1	0	0	0	0	0
Q9NUQ6-2	SPATS2-like protein	SPATS2L	28.8	54178	10	10	10	10	10	9	3369100	5217200	4550300	4289900	4809100	4729400	21	23	17	23	24	20
O43291-2	Kunitz-type protease inhibitor 2	SPINT2	13.3	21828	1	1	1	1	1	2	0	0	0	0	0	231200	1	0	0	0	0	2
Q13813	Spectrin alpha chain, non-erythrocytic 1	SPTAN1	39.5	284.54	64	65	59	66	70	60	12174000	23463000	33316000	31544000	25132000	10458000	72	123	109	116	127	63
Q01082	Spectrin beta chain, non-erythrocytic 1	SPTBN1	34.5	274.61	45	50	49	51	50	40	9499800	18038000	24069000	23470000	17051000	8564500	58	105	105	114	97	49
O15269-2	Serine palmitoyltransferase 1	SPTLC1	11.9	16072	1	1	1	1	1	1	230830	0	0	0	0	0	2	3	0	2	2	3
Q68D10-3	Protein SPT2 homolog	SPTY2D1	6.8	40442	2	1	0	0	0	2	232480	0	0	0	0	265540	1	0	0	0	0	1
Q9Y6N5	Sulfide:quinone oxidoreductase, mitochondrial	SQRDL	54.4	49.96	22	19	13	13	17	21	6731200	4075200	3331200	3690600	4445000	6838200	28	22	10	9	18	37
P12931	Proto-oncogene tyrosine-protein kinase Src	SRC	21.5	59834	8	8	9	9	8	6	1702400	4021300	7610900	5711500	2872200	1053700	13	18	25	19	14	4
P37108	Signal recognition particle 14 kDa protein	SRP14	43.4	14.57	7	7	6	7	7	7	5049100	5692800	5720600	5263800	6717600	5685500	15	15	15	18	19	20
Q9UHB9-3	Signal recognition particle subunit SRP68	SRP68	9.7	32.85	2	0	1	1	1	1	211520	0	0	0	0	0	2	0	0	0	0	2
R4GNC1	Signal recognition particle subunit SRP72	SRP72	10	24809	2	2	2	2	2	2	0	259150	270750	243510	217170	432040	0	1	2	1	3	1
P49458	Signal recognition particle 9 kDa protein	SRP9	43	10112	4	4	3	3	4	4	2987000	1847400	1400000	1862500	2843300	2914000	11	8	9	9	12	9
B4DS61	SRSF protein kinase 1	SRPK1	5	72383	2	1	1	1	1	3	419760	0	0	0	0	631990	0	0	0	0	0	5
P08240-2	Signal recognition particle receptor subunit alpha	SRPR	1.6	66558	1	0	0	0	0	1	36743	0	0	0	0	0	1	0	0	0	0	0
Q9Y5M8	Signal recognition particle receptor subunit beta	SRPRB	24.7	29702	4	4	3	3	4	4	840550	562660	486810	522810	549600	944650	11	8	1	1	3	12
H7C159	Serrate RNA effector molecule homolog	SRRT	8.7	16536	1	0	0	0	0	1	85709	0	0	0	0	0	1	0	0	0	0	3
Q07955	Serine/arginine-rich splicing factor 1	SRSF1	34.3	27744	7	6	7	5	7	6	5421300	4674000	3093200	3543700	4457900	4818400	20	14	13	15	20	19
J3KP15	Serine/arginine-rich splicing factor 2	SRSF2;SFRS2	37.3	15527	5	5	4	6	5	5	4824000	4982600	3185100	2803500	3024800	4819100	8	3	2	2	2	8
B4E241	Serine/arginine-rich splicing factor 3	SRSF3	53.2	14203	7	7	6	6	6	7	11824000	7584600	6529000	6505400	8185800	12904000	18	17	10	14	19	24
Q13247-3	Serine/arginine-rich splicing factor 6	SRSF6	13.4	38418	5	5	5	5	5	4	1245600	1121900	1023400	833040	953250	1125200	4	2	4	2	3	5
Q16629-3	Serine/arginine-rich splicing factor 7	SRSF7	33.3	15257	3	3	2	2	3	2	731070	884460	650060	681420	680130	724160	3	4	4	4	3	1
Q9UHA2	SS18-like protein 2	SS18L2	13	88349	1	1	1	1	1	1	749040	0	0	0	0	642460	2	0	0	0	0	2
P05455	Lupus La protein	SSB	12	46836	2	3	0	2	4	2	312100	520500	0	0	479170	384120	3	4	0	0	2	3
Q04837	Single-stranded DNA-binding protein, mitochondrial	SSBP1	33.1	17259	3	4	3	4	4	4	869380	1109600	823290	930540	1333500	843820	6	6	2	2	9	5
C9J3L8	Translocon-associated protein subunit alpha	SSR1	4.2	29573	1	1	1	1	1	1	0	0	0	0	0	0	0	0	2	0	2	1
P51571	Translocon-associated protein subunit delta	SSR4	36.4	18998	5	5	5	5	5	5	1328900	1180100	1151900	1086300	1241400	1236500	13	13	8	8	15	11
Q08945	FACT complex subunit SSRP1	SSRP1	12	81074	8	9	5	3	7	9	1778000	1449600	847140	1004800	1341700	1997300	11	10	0	0	7	13
H7C3I1	Putative protein FAM10A4;Putative protein FAM10A5;Hsc70-interacting protein	ST13;ST13P4;ST13P5	15.8	16219	1	0	0	0	2	2	0	0	0	0	192800	220110	0	0	0	0	0	2
Q5JW30	Double-stranded RNA-binding protein Staufen homolog 1	STAU1	10.5	54708	4	4	4	3	3	3	441840	526100	484110	565180	567400	534590	3	2	1	0	4	4
A2A2D0	Stathmin	STMN1	15.1	98642	1	1	0	0	1	1	164100	0	0	0	0	0	3	2	0	0	0	4
Q96SI9-2	Spermatid perinuclear RNA-binding protein	STRBP	7.6	71966	1	0	2	0	0	2	0	0	0	0	0	200430	2	0	0	0	0	1
P46977	Dolichyl-diphosphooligosaccharide--protein glycosyltransferase subunit STT3A	STT3A	6.5	80529	3	2	3	3	3	2	371870	289240	405250	320880	283400	244170	4	2	2	1	1	0
P53999	Activated RNA polymerase II transcriptional coactivator p15	SUB1	38.6	14395	6	5	3	4	5	6	4289700	4475300	3669200	3173700	4489300	4329200	11	6	7	6	7	12
Q9Y5B9	FACT complex subunit SPT16	SUPT16H	13.8	119.91	11	11	9	8	9	11	2656700	2324000	1545700	1493500	1931500	3035000	17	9	7	6	15	19
Q5VXJ5	Synaptonemal complex protein 1	SYCP1	1.6	93115	1	1	1	1	1	1	0	0	0	0	0	0	2	2	2	3	2	1
O60506-2	Heterogeneous nuclear ribonucleoprotein Q	SYNCRIP	30.8	65681	11	10	6	7	8	11	3476800	4184300	3231500	3265000	3628100	4740000	14	18	6	11	11	14
F6SS63	TGF-beta-activated kinase 1 and MAP3K7-binding protein 3	TAB3	1.6	67059	0	1	1	1	1	1	0	0	0	0	0	727900	0	1	1	1	1	2
G8JLM6	Transcription initiation factor TFIID subunit 6	TAF6	2	64231	1	1	0	0	1	1	50737	0	0	0	0	0	1	0	0	0	0	0
Q15545	Transcription initiation factor TFIID subunit 7	TAF7	4.6	40259	1	0	0	0	0	1	85780	0	0	0	0	0	1	0	0	0	0	0
P37802	Transgelin-2	TAGLN2	52.8	22391	6	6	1	3	5	9	1462800	842770	0	959550	1086600	1451700	13	2	0	3	3	15
F2Z393	Transaldolase	TALDO1	3.8	35328	0	0	0	0	0	0	0	0	0	0	0	0	0	0	0	0	0	0
Q13148	TAR DNA-binding protein 43	TARDBP	7.2	44739	2	1	0	0	1	2	146660	0	0	0	0	189540	1	0	0	0	0	3
E7ERI3	Threonine--tRNA ligase, cytoplasmic	TARS	4.3	70376	2	2	2	1	2	2	245970	158760	177610	0	216970	548920	0	0	0	0	1	2
E9PF19	Transducin beta-like protein 2	TBL2	18.5	45935	4	3	1	1	3	5	756860	598040	0	0	605290	776340	5	1	0	0	1	8
E5RHG8	Transcription elongation factor B polypeptide 1	TCEB1	43.8	99601	2	2	1	1	2	3	521840	484380	0	0	452420	452570	2	2	0	1	2	4
B8ZZU8	Transcription elongation factor B polypeptide 2	TCEB2	10.6	12527	1	1	1	1	1	1	425870	0	0	0	0	0	1	1	2	2	2	0
P36402-5	Transcription factor 7	TCF7	22.7	41551	5	5	2	2	4	5	1525300	928260	784210	853870	1147600	1929400	8	4	3	2	4	11
Q13428-2	Treacle protein	TCOF1	1.7	144.31	2	2	1	2	2	2	394990	598750	0	373150	434710	721230	2	4	1	1	6	4
E7EQR6	T-complex protein 1 subunit alpha	TCP1	16.5	43885	5	4	2	3	3	5	563130	441390	574130	470540	565840	606320	8	2	2	1	2	10
E9PKB7	Transcriptional enhancer factor TEF-1	TEAD1	3	37081	1	1	1	0	0	1	81763	0	0	0	0	0	2	0	0	0	0	0
Q9NZ01	Very-long-chain enoyl-CoA reductase	TECR	23.1	36034	8	7	5	5	7	8	3772400	3262800	2702200	2826200	2600200	4176700	16	10	3	5	8	14
Q9NXF1-2	Testis-expressed sequence 10 protein	TEX10	3.5	103.91	2	1	1	1	1	2	168630	0	0	0	0	167550	3	0	0	0	0	4
Q00059	Transcription factor A, mitochondrial	TFAM	40.7	29096	11	10	6	5	9	11	5494700	4969300	4447700	4201500	4983800	6187400	15	10	7	4	10	14
Q8WVM0	Dimethyladenosine transferase 1, mitochondrial	TFB1M	7.2	39542	2	1	0	1	0	2	177100	0	0	0	0	159280	1	0	0	0	0	1
C9JJP5	Protein TFG	TFG	43.6	20365	6	6	7	7	7	5	1341300	2965500	4294300	3863000	2589700	993480	3	5	6	5	10	3
G3V0E5	Transferrin receptor protein 1;Transferrin receptor protein 1, serum form	TFRC	12.4	75963	7	7	5	6	7	7	1040000	766670	1013400	980830	1029500	1060900	11	6	11	7	6	11
H0YAB8	Transforming growth factor-beta-induced protein ig-h3	TGFBI	20.3	61969	1	1	0	0	1	1	67789	0	0	0	0	0	1	0	0	0	0	3
Q96EK4	THAP domain-containing protein 11	THAP11	5.4	34455	2	2	1	1	1	2	313530	222720	0	0	0	303860	3	1	0	0	0	2
Q8WUY1	Protein THEM6	THEM6	8.2	23865	2	1	1	1	1	2	345780	0	0	0	0	287290	1	0	0	0	1	1
Q8NI27	THO complex subunit 2	THOC2	1.8	182.77	1	1	0	0	0	2	0	0	0	0	0	163160	3	0	0	0	0	3
O43615	Mitochondrial import inner membrane translocase subunit TIM44	TIMM44	6.2	51355	2	2	1	1	2	2	430300	226430	0	0	240690	328390	4	1	0	1	3	4
Q3ZCQ8	Mitochondrial import inner membrane translocase subunit TIM50	TIMM50	22.1	39646	6	4	4	2	4	6	1169500	596760	526660	473530	630470	1412600	15	4	2	0	6	6
Q9UDY2-5	Tight junction protein ZO-2	TJP2	1.2	111.66	1	0	0	0	1	1	51168	0	0	0	0	0	1	0	0	0	0	0
B4E022	Transketolase	TKT	14.4	62878	5	3	1	0	2	5	625070	390580	0	0	517100	811460	5	0	0	0	0	6
Q99805	Transmembrane 9 superfamily member 2	TM9SF2	2.1	75775	1	1	0	0	0	1	65339	0	0	0	0	0	1	0	0	0	0	0
D6RA57	Translation machinery-associated protein 16	TMA16	24.3	17155	2	1	1	1	1	2	714540	0	0	0	0	712640	2	2	0	2	4	5
Q9UM00-2	Transmembrane and coiled-coil domain-containing protein 1	TMCO1	27.2	18766	4	4	3	4	3	4	2554900	2157100	1347800	1164600	1007100	2400500	12	11	7	5	6	12
G3V2K7	Transmembrane emp24 domain-containing protein 10	TMED10	7.2	16904	1	1	1	0	1	0	0	0	0	0	0	0	1	0	0	0	0	0
Q9BVC6	Transmembrane protein 109	TMEM109	4.9	26.21	1	1	1	1	1	1	0	0	0	0	0	0	2	3	2	2	2	1
E9PI90	Transmembrane protein 126A	TMEM126A	21.1	10564	1	1	0	0	0	1	58364	0	0	0	0	0	1	0	0	0	0	0
Q6NUQ4-2	Transmembrane protein 214	TMEM214	8.2	72039	4	4	1	1	2	4	416670	204420	0	0	254150	447550	7	1	0	0	0	2
D6RAA6	Transmembrane protein 33	TMEM33	14	25223	3	2	2	2	2	2	880450	533920	538920	536360	544770	931020	6	5	3	3	5	5
Q5BJD5-3	Transmembrane protein 41B	TMEM41B	15	14089	1	1	0	0	0	1	109800	0	0	0	0	0	3	0	0	0	0	2
G5E972	Lamina-associated polypeptide 2, isoforms beta/gamma;Thymopoietin;Thymopentin	TMPO	23.9	46306	1	1	0	0	1	1	432690	173970	0	0	169630	318600	5	3	0	0	0	5
P42166	Lamina-associated polypeptide 2, isoforms beta/gamma;Thymopoietin;Thymopentin	TMPO	16.9	75491	2	0	0	0	1	1	2084400	1490400	1162100	1075700	1209000	2037800	16	4	6	4	15	8
C9J338	Mitogen-activated protein kinase kinase kinase kinase 4;Misshapen-like kinase 1;TRAF2 and NCK-interacting protein kinase	TNIK;MINK1;MAP4K4	3.7	40386	1	0	0	0	0	0	102100	0	0	0	0	0	1	0	0	0	0	0
Q68CZ2	Tensin-3	TNS3	21.9	155.26	15	17	18	18	19	13	4269500	8365000	11169000	8643100	6318400	2062900	18	43	33	31	29	8
Q8IZW8	Tensin-4	TNS4	64.9	76763	39	40	37	36	36	34	106490000	225610000	306050000	227610000	145060000	30660000	98	129	120	112	103	61
O94826	Mitochondrial import receptor subunit TOM70	TOMM70A	26.6	67454	10	10	4	6	8	11	3816700	2120500	860950	1294900	2381100	3922100	21	8	2	0	14	16
P11387	DNA topoisomerase 1	TOP1	41	90725	34	25	21	18	25	34	45071000	14753000	9866600	7612600	12504000	63515000	95	41	24	20	33	109
P11388	DNA topoisomerase 2-alpha	TOP2A	16.1	174.38	16	11	4	5	14	18	2604400	1604000	1061900	1440700	2073900	5214900	22	7	2	3	8	31
E9PCY5	DNA topoisomerase 2;DNA topoisomerase 2-beta	TOP2B	8.2	130.48	2	2	1	1	2	3	256570	134600	0	0	140250	284290	5	0	0	0	0	5
Q5JTV8	Torsin-1A-interacting protein 1	TOR1AIP1	6.5	66248	3	2	0	1	2	3	352120	188360	0	0	177990	224370	3	1	0	0	0	3
P60174-1	Triosephosphate isomerase	TPI1	40.2	26669	7	4	2	3	5	6	698150	427260	368360	404540	773770	755180	8	3	0	2	4	10
O14773-2	Tripeptidyl-peptidase 1	TPP1	7.5	34463	2	2	1	2	2	1	263890	276680	0	193350	220230	0	5	1	0	0	0	0
P12270	Nucleoprotein TPR	TPR	1.1	267.29	0	1	2	1	1	0	0	0	0	0	0	0	0	1	1	0	0	0
P62995-3	Transformer-2 protein homolog beta	TRA2B	13.3	21935	2	2	0	1	1	2	360070	280710	0	0	0	400700	3	2	0	0	0	5
G3XAN4	Translocating chain-associated membrane protein 1	TRAM1	4.9	33435	1	1	1	0	1	1	117540	0	0	0	0	0	1	0	0	0	0	2
I3L0K7	Heat shock protein 75 kDa, mitochondrial	TRAP1	2.6	57219	1	1	0	0	1	1	143360	0	0	0	0	0	2	0	0	0	0	1
Q13263	Transcription intermediary factor 1-beta	TRIM28	14.1	88549	9	8	9	10	10	9	2280500	2028800	2290200	1838200	2139100	2373800	17	14	7	8	14	18
H7C0Q6	Tripartite motif-containing protein 4	TRIM4	5.4	23413	1	1	0	0	0	1	2826800	0	0	0	0	0	0	0	0	0	0	1
Q9BRZ2	E3 ubiquitin-protein ligase TRIM56	TRIM56	1.5	81487	1	0	0	0	1	1	92582	0	0	0	0	0	1	0	0	0	0	0
Q14669	E3 ubiquitin-protein ligase TRIP12	TRIP12	1.8	220.43	3	1	1	1	2	3	509730	840300	1267800	1166800	1023200	521290	4	1	1	0	1	9
P10155-3	60 kDa SS-A/Ro ribonucleoprotein	TROVE2	2.5	58482	0	0	1	0	0	1	0	0	0	0	0	44451	0	0	0	0	0	1
I3L4E8	Pre-rRNA-processing protein TSR1 homolog	TSR1	30.2	58415	1	0	0	0	0	1	46897	0	0	0	0	0	0	0	0	0	0	1
Q9BQE3	Tubulin alpha-1C chain	TUBA1C	51.7	49895	1	1	1	0	1	2	497950	336350	399080	0	456890	414420	3	1	2	0	2	3
A8MUB1	Tubulin alpha-4A chain	TUBA4A	43.4	48328	1	1	1	1	1	1	0	0	0	0	0	0	0	1	1	0	0	0
A6NHL2-2	Tubulin alpha chain-like 3	TUBAL3	9.1	45517	1	1	1	1	1	1	120580	0	0	0	0	0	1	1	0	0	0	0
Q5JP53	Tubulin beta chain	TUBB	63.4	47766	5	4	4	4	5	5	18465000	15316000	14604000	13345000	14583000	14358000	19	18	22	18	14	25
Q9BVA1	Tubulin beta-2B chain;Tubulin beta-2A chain	TUBB2B;TUBB2A	53.3	49953	0	1	0	0	0	1	0	2834000	0	0	0	0	0	1	0	0	0	1
Q13509	Tubulin beta-3 chain	TUBB3	31.6	50432	0	0	1	0	0	1	0	0	2656900	0	0	0	1	0	1	0	0	1
P68371	Tubulin beta-4B chain;Tubulin beta-4A chain	TUBB4B;TUBB4A	64.5	49.83	4	4	3	3	4	4	73113000	60725000	68187000	57936000	60326000	64905000	91	112	103	94	113	125
P49411	Elongation factor Tu, mitochondrial	TUFM	11.5	49541	4	2	1	1	2	4	560920	303950	0	0	332570	725970	5	1	0	0	2	8
P10599	Thioredoxin	TXN	51.4	11737	6	6	5	3	5	6	2218400	2890300	1849400	2379400	2712200	1471300	7	6	4	6	7	4
Q01081	Splicing factor U2AF 35 kDa subunit	U2AF1	22.1	27872	4	3	2	2	2	4	1299300	768730	412850	507310	686840	1804900	6	1	1	2	3	9
K7ENG2	Splicing factor U2AF 65 kDa subunit	U2AF2	21.5	33901	3	3	2	2	3	4	570040	347420	416890	357000	437410	808920	2	2	1	1	3	7
P22314	Ubiquitin-like modifier-activating enzyme 1	UBA1	6.2	117.85	3	3	1	1	2	4	379340	320050	0	0	310270	513720	4	0	0	0	0	2
Q8NBM4-4	Ubiquitin-associated domain-containing protein 2	UBAC2	17.2	18054	2	0	1	0	0	1	198130	0	0	0	0	0	3	0	0	0	0	0
Q14157-4	Ubiquitin-associated protein 2-like	UBAP2L	11.8	103.17	8	8	8	8	8	8	2109900	3589100	3483800	3101700	2388000	2282900	17	16	15	10	17	18
Q8TF42	Ubiquitin-associated and SH3 domain-containing protein B	UBASH3B	18.8	72695	10	10	10	10	10	8	1959900	3567300	4628600	3964500	3093700	1135500	12	22	23	17	16	3
P68036-2	Ubiquitin-conjugating enzyme E2 L3	UBE2L3	12.3	14121	1	1	0	0	1	1	125820	0	0	0	0	0	2	0	0	0	0	2
E5RIF1	Ubiquitin-conjugating enzyme E2 variant 2;Ubiquitin-conjugating enzyme E2 variant 1	UBE2V1;UBE2V2;TMEM189	19.2	57715	1	0	0	0	1	1	148400	0	0	0	0	0	1	0	0	0	0	0
Q15386	Ubiquitin-protein ligase E3C	UBE3C	2.1	123.92	2	0	0	0	0	2	177370	0	0	0	0	183510	3	0	0	0	0	0
H0YDS0	Ubiquilin-1;Ubiquilin-4;Ubiquilin-2	UBQLN1;UBQLN4;UBQLN2	6.4	16444	1	0	0	0	1	1	103800	0	0	0	0	0	1	0	0	0	0	1
B4DW59	Ubiquitin carboxyl-terminal hydrolase isozyme L5	UCHL5	13	22.42	2	2	1	1	2	2	224180	168550	0	0	232090	175150	2	5	1	1	1	2
O60701-3	UDP-glucose 6-dehydrogenase	UGDH	5.8	44414	1	1	1	1	1	2	0	0	0	0	0	289970	0	2	0	0	0	1
Q16880	2-hydroxyacylsphingosine 1-beta-galactosyltransferase	UGT8	8.7	61437	2	2	1	1	2	4	408670	201460	0	0	213540	288400	3	1	0	0	1	5
O14957	Cytochrome b-c1 complex subunit 10	UQCR11	21.4	65696	1	0	0	0	0	1	62008	0	0	0	0	0	3	0	0	0	0	1
Q96IX5	Up-regulated during skeletal muscle growth protein 5	USMG5	44.8	64575	3	3	2	3	3	3	1055400	614660	416410	446480	673050	853470	7	5	3	3	6	7
F8WD00	U3 small nucleolar RNA-associated protein 14 homolog A;U3 small nucleolar RNA-associated protein 14 homolog C	UTP14A;UTP14C	3.3	82214	2	1	0	0	1	2	250450	0	0	0	0	310580	5	3	0	0	0	6
B4DXK8	U3 small nucleolar RNA-associated protein 15 homolog	UTP15	5.4	56355	2	1	0	0	0	2	185230	0	0	0	0	217480	1	0	0	0	0	3
Q9P0L0	Vesicle-associated membrane protein-associated protein A	VAPA	12	27893	2	2	0	0	2	2	423360	220070	0	0	148000	482380	3	0	0	0	0	3
O95292	Vesicle-associated membrane protein-associated protein B/C	VAPB	12.3	27228	2	2	2	2	2	2	465050	322340	333990	329010	337360	425930	5	1	1	0	0	3
P26640	Valine--tRNA ligase	VARS	8.5	140.47	8	4	5	3	6	8	1111400	764210	658340	625380	1122300	966160	10	4	2	1	7	4
K7ERT7	Synaptic vesicle membrane protein VAT-1 homolog	VAT1	10.3	15059	1	1	0	1	1	1	323420	0	0	0	0	0	3	0	0	0	1	2
P55072	Transitional endoplasmic reticulum ATPase	VCP	7.3	89321	5	1	0	0	3	4	447800	0	0	0	423040	410300	3	0	0	0	1	3
P21796	Voltage-dependent anion-selective channel protein 1	VDAC1	3.5	30772	0	1	1	1	1	1	0	0	0	0	0	0	0	1	0	1	2	2
J3QSH4	Vascular endothelial zinc finger 1;Myc-associated zinc finger protein;POZ-, AT hook-, and zinc finger-containing protein 1	VEZF1;MAZ;PATZ1	6.4	55793	1	1	1	1	1	2	0	0	0	0	0	553250	2	0	0	0	0	3
H7C0B6	Villin-1	VIL1	5.2	23358	1	0	0	0	0	1	0	0	0	0	0	0	1	0	0	0	0	0
Q6GYA4	Selenoprotein S	VIMP	20.9	20956	3	3	1	1	2	3	280350	227800	0	0	233620	341700	1	1	0	0	1	1
H0Y4P3	Protein VPRBP	VPRBP	1.7	120.35	1	1	0	1	1	1	0	0	0	0	0	0	0	0	0	0	0	0
A3KMH1-3	von Willebrand factor A domain-containing protein 8	VWA8	9.7	210.92	13	11	10	10	12	13	1449600	1561800	1862200	1700100	1817300	1532300	11	8	8	4	10	10
Q9Y6W5	Wiskott-Aldrich syndrome protein family member 2	WASF2	2.6	54283	1	1	0	0	0	1	71463	0	0	0	0	0	2	1	0	0	0	0
F5H721	WW domain-binding protein 11	WBP11	10.7	66842	5	4	0	0	2	5	733810	230040	0	0	253620	877970	10	0	0	0	0	10
P61964	WD repeat-containing protein 5	WDR5	12.9	36588	2	2	1	1	1	3	321750	352330	0	0	0	442100	1	0	0	1	2	4
Q6UXN9	WD repeat-containing protein 82	WDR82	10.9	35079	3	3	3	3	3	3	577810	1031200	1173300	1312300	1054700	566280	3	4	6	8	4	1
Q15007	Pre-mRNA-splicing regulator WTAP	WTAP	9.1	44243	2	3	1	1	2	3	249420	426400	0	0	0	478560	2	2	0	0	0	1
O14980	Exportin-1	XPO1	2.2	123.38	1	1	1	1	1	1	62661	0	0	0	0	0	4	0	0	1	1	0
O43592	Exportin-T	XPOT	1.5	109.96	1	1	1	1	1	1	110120	0	0	0	0	0	1	0	0	0	0	2
G3V3H9	DNA repair protein XRCC3	XRCC3	12.5	12303	0	1	1	1	1	0	0	0	0	0	0	0	0	1	0	0	1	0
P13010	X-ray repair cross-complementing protein 5	XRCC5	20.8	82704	11	11	10	11	11	10	4649100	5279900	6472500	5121800	4995700	3584700	19	24	26	22	27	20
P12956	X-ray repair cross-complementing protein 6	XRCC6	38.1	69842	18	18	18	15	19	17	7192200	7988400	10252000	9270100	7977100	6206700	34	40	41	30	39	35
Q9H0D6-2	5-3 exoribonuclease 2	XRN2	31.6	99.96	17	12	3	4	12	15	5044500	1702700	539400	640750	2181700	7802800	28	10	1	0	11	36
P54577	Tyrosine--tRNA ligase, cytoplasmic	YARS	14.8	59143	6	1	0	0	4	6	963580	0	0	0	636080	899430	12	0	0	0	4	11
C9J5V9	Nuclease-sensitive element-binding protein 1	YBX1	13.9	23598	1	0	0	0	0	1	182560	0	0	0	0	0	0	0	0	0	0	1
P31946-2	14-3-3 protein beta/alpha;14-3-3 protein beta/alpha, N-terminally processed	YWHAB	37.7	27.85	3	4	1	3	4	4	958820	993240	0	826270	1277700	1008600	4	3	2	2	8	8
P62258-2	14-3-3 protein epsilon	YWHAE	30	26504	3	3	5	5	5	3	1047900	877060	776310	880420	1026600	1126500	4	6	5	6	7	2
P61981	14-3-3 protein gamma;14-3-3 protein gamma, N-terminally processed	YWHAG	19.4	28302	1	1	0	0	1	1	189810	0	0	0	0	0	1	0	0	0	1	0
P27348	14-3-3 protein theta	YWHAQ	24.5	27764	1	1	1	1	1	1	0	0	0	0	0	0	2	1	0	0	0	0
P63104	14-3-3 protein zeta/delta	YWHAZ	44.5	27745	7	7	6	7	7	7	5786600	6307400	5727000	5948300	8042600	6285600	22	19	13	18	22	22
Q7Z2W4-3	Zinc finger CCCH-type antiviral protein 1	ZC3HAV1	2.4	67589	1	1	1	0	1	1	70526	0	0	0	0	0	1	0	0	0	0	2
P0CG32	Putative zinc finger CCHC domain-containing protein 18	ZCCHC18	3.7	45.16	0	0	0	1	0	0	0	0	0	227580	0	0	0	0	0	1	0	0
O95159	Zinc finger protein-like 1	ZFPL1	5.8	34114	1	1	0	1	1	1	334630	0	0	0	0	0	2	0	0	0	0	0
Q96KR1	Zinc finger RNA-binding protein	ZFR	1.6	117.01	1	0	0	0	1	1	76886	0	0	0	0	0	0	0	0	0	0	1
Q9ULU4-3	Protein kinase C-binding protein 1	ZMYND8	3.1	109.68	2	1	1	0	1	2	179190	0	0	0	0	170480	1	0	0	0	0	3
Q9UQR1	Zinc finger protein 148	ZNF148	3.3	88975	2	1	0	0	1	2	174340	0	0	0	0	181990	1	0	0	0	0	5
O43670-2	Zinc finger protein 207	ZNF207	5.4	49692	1	2	2	2	2	1	0	279800	331880	256840	259850	0	1	0	2	0	2	1
M0R0Q5	Zinc finger protein 414	ZNF414	14.2	12036	1	0	0	0	0	1	111040	0	0	0	0	0	2	0	0	0	0	2
Q969S3	Zinc finger protein 622	ZNF622	3.1	54271	1	0	0	0	1	1	162750	0	0	0	0	0	1	0	0	0	0	0
F5H3C1	Centromere/kinetochore protein zw10 homolog	ZW10	9.6	15676	1	1	1	1	1	1	63026	0	0	0	0	0	1	0	0	0	0	1

## Sheet: explanation
Unique peptides	A unique peptide is a peptide which exists only in one protein, although this peptide may appear more than once in the same protein.
LFQ intensities	LFQ stands for label-free quantification, which is a technique that derives quantitative information from integrated signal intensities of the respective precursor ions in the MS1 spectra.
MS/MS count	The number of unique spectra is a semi-quantitative measure for protein quantity and relates to the number of tandem mass spectra generated in an experiment which lead to the identification of a peptide for a given protein. The term unique means that this peptide is unique for this data set
